# Supplementary material for: Potential mechanism of the effect of heat stress on milk protein synthesis revealed by integrated metabolomic and proteomic analyses
Source: J Anim Sci Biotechnol. 2026 Feb 10;17:28. doi: 10.1186/s40104-025-01338-y (PMC12896087; doi:10.1186/s40104-025-01338-y)
Supplement: Supplementary file 2 — Additional file 2: Table S3. Differentially abundant metabolitesand KEGG Pathways. [file 40104_2025_1338_MOESM2_ESM.xlsx]

## Sheet: DAMs in Mild-HS vs No-HS
Table S3.1 Differentially abundant metabolites (DAMs) between the No-HS and Mild-HS groups
Index	Compounds	Class I	Class II	Formula	CAS	VIP	P-value	Fold_Change	Log2FC	Type
MEDP2833	LPC(19:0/0:0)	GP	LPC	C27H56NO7P	-	2.17184	2.91075e-05	1.17258	0.229689	up
MEDP2832	LPC(0:0/19:0)	GP	LPC	C27H56NO7P	-	2.16063	2.84855e-05	1.18311	0.24258	up
MEDP2842	LPC(O-20:0)	GP	LPC-O	C28H60NO6P	-	1.98787	0.000126669	1.15586	0.20897	up
MEDP2688	methylcarbamyl PAF	FA	Others	C26H55N2O7P+	91575-58-5	1.9861	0.000112586	1.12427	0.168991	up
MEDP2703	4-Hydroxy-4-(pyridin-2-yl)butan-2-one	Heterocyclic compounds	Pyridine and pyridine derivatives	C9H11NO2	6337-41-3	1.96459	0.000681705	1.20247	0.266	up
MEDP2446	cyclo(pro-pro)	Amino acid and Its metabolites	Small Peptide	C10H14N2O2	-	1.96076	0.000480489	1.28995	0.367315	up
MEDN2236	PC(36:3)	GP	PC	C44H82NO8P	-	1.69511	0.00332186	1.81463	0.859672	up
MEDP0745	Creosol	Benzene and substituted derivatives	Phenolics	C8H10O2	93-51-6	1.69081	0.00166295	1.13565	0.183517	up
MEDP2815	Carnitine C6-OH	FA	CAR	C13H25NO5	-	1.68745	0.00661945	1.76377	0.818666	up
MEDP1438	Carnitine C6:1	FA	CAR	C13H23NO4	-	1.63632	0.00570231	1.7542	0.81081	up
MEDP1749	Cytidine 5'-diphosphate	Nucleotide and Its metabolites	Nucleotide and Its metabolites	C9H15N3O11P2	63-38-7	1.62929	0.0202055	3.04688	1.60733	up
MEDP2752	3-Indole carboxylic acid glucuronide	Heterocyclic compounds	Indole and Its derivatives	C15H15NO8	-	1.6185	0.0123322	1.91183	0.934951	up
MEDP1422	Carnitine C8-OH	FA	CAR	C15H29NO5	-	1.59547	0.0224982	2.35707	1.23699	up
MEDP2082	N-(3-Hydroxypropyl)phthalimide	Benzene and substituted derivatives	Benzene and substituted derivatives	C11H11NO3	883-44-3	1.58976	0.0206449	1.50046	0.585405	up
MEDP1415	Carnitine C9:DC	FA	CAR	C16H29NO6	-	1.57655	0.0145151	2.20032	1.13771	up
MEDP0380	2-(Dimethylamino)Guanosine	Nucleotide and Its metabolites	Nucleotide and Its metabolites	C12H17N5O5	2140-67-2	1.56389	0.0106077	1.18222	0.241496	up
LIPID-P-0007	Carnitine C6:0	FA	CAR	C13H25NO4	6418-78-6	1.54863	0.0289414	1.26494	0.339074	up
MEDP1429	Carnitine C5:DC	FA	CAR	C12H21NO6	-	1.53159	0.00491204	1.6463	0.71923	up
MEDN1970	cyclo(glu-glu)	Amino acid and Its metabolites	Small Peptide	C10H14N2O6	16691-00-2	1.42361	0.0363554	1.98002	0.985515	up
MEDN2058*073	Glucaric acid	Carbohydrates and Its metabolites	Sugar acids	C6H10O8	576-42-1	1.35289	0.00460196	1.70007	0.765592	up
MEDN1314*073	Mucic Acid	Carbohydrates and Its metabolites	Sugar acids	C6H10O8	526-99-8	1.35289	0.00460196	1.70007	0.765592	up
MEDP1954	N6-(2-Hydroxyethyl)adenosine	Nucleotide and Its metabolites	Nucleotide and Its metabolites	C12H17N5O5	4338-48-1	1.34338	0.03765	1.18462	0.244426	up
MEDP2847	LPC(O-22:2)	GP	LPC-O	C30H60NO6P	-	1.31636	0.0243379	1.07794	0.108278	up
MEDN1409	12-Hydroxyoctadecanoic acid	FA	FFA	C18H36O3	106-14-9	1.29226	0.0177355	1.56342	0.644703	up
MEDN2224	PA(18:1(9Z)/18:1(9Z))	GP	PA	C39H73O8P	61617-08-1	1.2836	0.021325	1.05077	0.0714459	up
MEDP0654	2-Phenylacetamide	Benzene and substituted derivatives	Benzene and substituted derivatives	C8H9NO	103-81-1	1.27884	0.0391385	1.76942	0.823277	up
MEDN1802	Zereno	Benzene and substituted derivatives	Benzene and substituted derivatives	C18H26O5	26538-44-3	1.27195	0.0359144	1.20935	0.274237	up
MEDP0637	Phe-Pro	Amino acid and Its metabolites	Amino acid derivatives	C14H18N2O3	7669-65-0	1.26656	0.040342	1.86049	0.895681	up
MEDP2468	Trp-Ile	Amino acid and Its metabolites	Small Peptide	C17H23N3O3	64339-42-0	1.25818	0.0367571	2.26299	1.17823	up
MEDN0333	Malonic acid	Organic acid and Its derivatives	Organic acid and Its derivatives	C3H4O4	141-82-2	1.24378	0.0498813	1.36043	0.444058	up
MEDN0818	N-acetyl-beta-alanine	Amino acid and Its metabolites	Amino acid derivatives	C5H9NO3	3025-95-4	1.23844	0.0421225	1.26425	0.338282	up
MEDN1226*010	2-amino-4-oxovaleric acid	Organic acid and Its derivatives	Organic acid and Its derivatives	C5H9NO3	4439-83-2	1.23844	0.0421225	1.26425	0.338282	up
MEDP0250	Riboflavin	CoEnzyme and vitamins	CoEnzyme and vitamins	C17H20N4O6	83-88-5	1.22659	0.0495111	1.20255	0.266094	up
LIPID-P-0276	MG(18:0)	GL	MG	C21H42O4	22610-61-3	1.18844	0.0397578	1.08785	0.121485	up
LIPID-P-2154	HexCer(t18:0/18:0(2OH))	SP	HexCer-AP	C42H83NO10	-	1.17468	0.0467341	1.1242	0.168895	up
MEDN1145	P-chlorophenylalanine	Benzene and substituted derivatives	Phenolic acids	C9H10ClNO2	7424-00-2	1.12146	0.0444896	1.04731	0.0666841	up
MEDN0555	Hydroxyphenyllactic acid	Organic acid and Its derivatives	Organic acid and Its derivatives	C9H10O4	306-23-0	1.10972	0.0319512	1.53488	0.618129	up
MEDP1924	Cyclo(Pro-Glu)	Amino acid and Its metabolites	Small Peptide	C10H14N2O4	-	1.10079	0.0484599	1.20014	0.2632	up
MEDN1476	Allantoic acid	Amino acid and Its metabolites	Amino acid derivatives	C4H8N4O4	99-16-1	1.0946	0.0321342	1.35401	0.437234	up
MEDN0160	Guanosine	Nucleotide and Its metabolites	Nucleotide and Its metabolites	C10H13N5O5	118-00-3	1.09358	0.041197	1.27007	0.344906	up
MEDP1873	Leu-Pro-Tyr	Amino acid and Its metabolites	Small Peptide	C20H29N3O5	-	1.0755	0.0465682	1.7367	0.796351	up
MEDN1910	Cys-Pro	Amino acid and Its metabolites	Small Peptide	C8H14N2O3S	-	1.0741	0.0170098	1.77053	0.824184	up
MEDN1875	D-threo-Isocitric acid	Organic acid and Its derivatives	Organic acid and Its derivatives	C6H8O7	6061-97-8	1.04244	0.043301	1.84048	0.880083	up
MEDN1942	Val-Thr	Amino acid and Its metabolites	Small Peptide	C9H18N2O4	72636-02-3	1.01847	0.0218721	1.62102	0.696898	up
LIPID-N-0188	LPS(20:0/0:0)	GP	LPS	C26H52NO9P	-	2.79122	5.65582e-08	0	#DIV/0!	down
MEDP1479*129	Theophylline	Heterocyclic compounds	Heterocyclic compounds	C7H8N4O2	58-55-9	2.77472	6.55867e-08	0.206125	-2.27841	down
MEDP0145*129	1,7-Dimethylxanthine	Nucleotide and Its metabolites	Nucleotide and Its metabolites	C7H8N4O2	611-59-6	2.77472	6.55867e-08	0.206125	-2.27841	down
MEDN0345	1,3,7-Trimethyluric Acid	Amino acid and Its metabolites	Amino acid derivatives	C8H10N4O3	5415-44-1	2.76179	1.74877e-12	0.228879	-2.12734	down
MEDP1900	Caffeine	Heterocyclic compounds	Heterocyclic compounds	C8H10N4O2	58-08-2	2.74129	2.86765e-09	0.259343	-1.94706	down
MEDP0120	Theobromine	Nucleotide and Its metabolites	Nucleotide and Its metabolites	C7H8N4O2	83-67-0	2.71877	4.86217e-08	0.257484	-1.95744	down
MEDN0472*034	1-Methyluric Acid	Amino acid and Its metabolites	Amino acid derivatives	C6H6N4O3	708-79-2	2.29692	6.18128e-05	0.366519	-1.44804	down
MEDN1025*034	7-Methyluric Acid	Amino acid and Its metabolites	Amino acid derivatives	C6H6N4O3	612-37-3	2.29692	6.18128e-05	0.366519	-1.44804	down
MEDN1277	LPE(0:0/20:5)	GP	LPE	C25H42NO7P	-	2.21456	0.00100099	0.306935	-1.704	down
MEDP0539	Ubiquinone-1	CoEnzyme and vitamins	CoEnzyme and vitamins	C14H18O4	727-81-1	2.18359	9.2201e-06	0.873971	-0.194344	down
LIPID-P-0353	LPC(0:0/16:0)	GP	LPC	C24H50NO7P	-	2.15524	0.000486451	0.515061	-0.957184	down
LIPID-P-0354	LPC(16:0/0:0)	GP	LPC	C24H50NO7P	-	2.12238	0.000158847	0.519693	-0.944267	down
MEDP1898	3-Hydroxyphenylurea	Benzene and substituted derivatives	Benzene and substituted derivatives	C7H8N2O2	701-82-6	2.12102	6.91802e-05	0.906311	-0.141923	down
LIPID-P-0423	LPE(0:0/18:2)	GP	LPE	C23H44NO7P	-	2.0746	0.000739417	0.43694	-1.19449	down
MEDN2367	LPE(0:0/20:1)	GP	LPE	C25H50NO7P	-	2.06535	0.00502131	0.322245	-1.63377	down
MEDN2225	PS(18:0/20:4)	GP	PS	C44H78NO10P	132014-80-3	2.06214	7.46355e-05	0.826432	-0.275032	down
MEDP0178	Uracil	Nucleotide and Its metabolites	Nucleotide and Its metabolites	C4H4N2O2	66-22-8	2.0619	0.000618004	0.358658	-1.47932	down
LIPID-P-0383	LPC(18:3/0:0)	GP	LPC	C26H48NO7P	-	2.05429	0.00156541	0.431062	-1.21403	down
LIPID-P-0428	LPE(18:3/0:0)	GP	LPE	C23H42NO7P	-	2.04723	0.000768251	0.461757	-1.1148	down
MEDP2176	8-Methylnonenoate	Organic acid and Its derivatives	Organic acid and Its derivatives	C10H18O2	59320-77-3	2.04268	0.000602139	0.417961	-1.25856	down
MEDP1455	MG(20:4/0:0/0:0)	GL	MG	C23H38O4	-	2.0416	0.000677301	0.313274	-1.6745	down
MEDP2088	FFA(10:1)	Organic acid and Its derivatives	Organic acid and Its derivatives	C10H18O2	14436-32-9	2.03449	0.00159847	0.385617	-1.37476	down
MEDP0047	Histamine	Alcohol and amines	Polyamines	C5H9N3	51-45-6	2.02247	0.00125095	0.484028	-1.04684	down
MEDP1343	LPC(0:0/18:3)	GP	LPC	C26H48NO7P	-	2.00199	0.00409051	0.312793	-1.67672	down
MEDP2791	MG(0:0/20:4/0:0)	GL	MG	C23H38O4	-	1.9997	0.000834711	0.305678	-1.70991	down
MEDP0798	1-Naphthylamine	Benzene and substituted derivatives	Benzene and substituted derivatives	C10H9N	134-32-7	1.99395	0.000311897	0.819823	-0.286616	down
MEDN0141	2'-Deoxyuridine	Nucleotide and Its metabolites	Nucleotide and Its metabolites	C9H12N2O5	951-78-0	1.99327	0.000416574	0.324927	-1.62181	down
LIPID-P-0389	LPC(20:5/0:0)	GP	LPC	C28H48NO7P	-	1.99137	0.00183451	0.455817	-1.13347	down
MEDP2267	S-methyl-L-thiocitrulline	Amino acid and Its metabolites	Amino acid derivatives	C7H15N3O2S	156719-41-4	1.978	5.96948e-05	0.794791	-0.331352	down
LIPID-P-0424	LPE(18:2/0:0)	GP	LPE	C23H44NO7P	85046-18-0	1.97187	0.000736647	0.323306	-1.62903	down
MEDP2705	Hexadecanal	Aldehyde,Ketones,Esters	Aldehydes	C16H32O	629-80-1	1.96971	0.0013549	0.465245	-1.10394	down
MEDN0171	Uridine	Nucleotide and Its metabolites	Nucleotide and Its metabolites	C9H12N2O6	58-96-8	1.96817	0.00205919	0.352228	-1.50542	down
MEDN1283	LPE(0:0/18:3)	GP	LPE	C23H42NO7P	-	1.96474	0.0028803	0.29134	-1.77923	down
MEDN1278	LPE(20:5/0:0)	GP	LPE	C25H42NO7P	-	1.96372	0.00215475	0.390798	-1.35551	down
LIPID-N-0073	FFA(16:0)	FA	FFA	C16H32O2	-	1.96298	0.000224553	0.737129	-0.440011	down
MEDP1336	LPC(0:0/20:5)	GP	LPC	C28H48NO7P	112667-21-7	1.95746	0.00522329	0.346476	-1.52917	down
LIPID-P-0355	LPC(0:0/17:0)	GP	LPC	C25H52NO7P	-	1.94042	0.00197263	0.584718	-0.774188	down
LIPID-N-1226	PS(12:0_13:0)	GP	PS	C31H60NO10P	-	1.92919	0.000578722	0.74704	-0.420743	down
MEDP2560	Ser-Lys	Amino acid and Its metabolites	Small Peptide	C9H19N3O4	22677-61-8	1.92856	0.000160309	0.751573	-0.412015	down
MEDN1081	12,13-DiHOME	FA	Oxidized lipids	C18H34O4	263399-35-5	1.91248	0.00151103	0.261919	-1.93281	down
MEDP2528	Cycloleucine	Amino acid and Its metabolites	Amino acid derivatives	C6H11NO2	52-52-8	1.90032	0.00536227	0.483874	-1.0473	down
LIPID-P-0379	LPC(18:2/0:0)	GP	LPC	C26H50NO7P	22252-07-9	1.90029	0.0048776	0.465412	-1.10342	down
LIPID-N-1125	PG(12:0_14:1)	GP	PG	C32H61O10P	-	1.89701	0.000774951	0.738726	-0.436888	down
MEDP1454	MG(20:5/0:0/0:0)	GL	MG	C23H36O4	-	1.89348	0.00157083	0.337885	-1.56539	down
MEDP1331	LPC(0:0/20:3)	GP	LPC	C28H52NO7P	-	1.88137	0.00757438	0.330485	-1.59734	down
MEDN2368	LPE(20:1/0:0)	GP	LPE	C25H50NO7P	-	1.87926	0.00779858	0.29882	-1.74265	down
LIPID-P-0378	LPC(0:0/18:2)	GP	LPC	C26H50NO7P	-	1.87292	0.00568699	0.444586	-1.16946	down
MEDP0336	LPC(0:0/14:0)	GP	LPC	C22H46NO7P	-	1.87247	0.00321244	0.473211	-1.07945	down
MEDP0163	Cytidine	Nucleotide and Its metabolites	Nucleotide and Its metabolites	C9H13N3O5	65-46-3	1.86901	0.00177029	0.561601	-0.832382	down
MEDP0016	L-Glutamic Acid	Amino acid and Its metabolites	Amino acids	C5H9NO4	56-86-0	1.86215	0.00267586	0.39612	-1.33599	down
MEDP0404	Sarcosine	Amino acid and Its metabolites	Amino acids	C3H7NO2	107-97-1	1.86145	0.000625178	0.886601	-0.173643	down
MEDP1982	2-Methyl-1-Pyrroline	Heterocyclic compounds	Heterocyclic compounds	C5H9N	872-32-2	1.86079	0.00122848	0.581132	-0.783062	down
MEDP1333	LPC(0:0/20:4)	GP	LPC	C28H50NO7P	-	1.85922	0.00702695	0.357392	-1.48442	down
MEDP1918	Farnesylacetone	Aldehyde,Ketones,Esters	Ketones	C18H30O	1117-52-8	1.85643	0.00137627	0.427859	-1.22479	down
MEDP0156	5-Methyluridine	Nucleotide and Its metabolites	Nucleotide and Its metabolites	C10H14N2O6	1463-10-1	1.85567	0.000147465	0.463673	-1.10882	down
LIPID-N-0026	9,10-DiHOME	FA	Eicosanoid	C18H34O4	125356-86-7	1.85523	0.00199714	0.272698	-1.87462	down
MEDP2686	Indole-3-glyoxal	Heterocyclic compounds	Indole and Its derivatives	C10H7NO2	7269-72-9	1.85389	0.000955833	0.897944	-0.155302	down
LIPID-N-1049	PE(12:0_16:0)	GP	PE	C33H66NO8P	-	1.84944	0.00136381	0.730725	-0.452599	down
MEDP0270	3-Indolebutyric Acid	Heterocyclic compounds	Indole and Its derivatives	C12H13NO2	133-32-4	1.84441	0.000851533	0.828454	-0.271506	down
MEDN1416	9(S)-HOTrE	FA	Oxidized lipids	C18H30O3	89886-42-0	1.84272	0.00203181	0.431533	-1.21246	down
LIPID-P-0939	TG(22:0_18:1_18:1)	GL	TG	C61H114O6	-	1.83902	0.00228639	0.537825	-0.894792	down
LIPID-P-0350	LPC(14:0/0:0)	GP	LPC	C22H46NO7P	20559-16-4	1.8328	0.00211754	0.484767	-1.04464	down
MEDN0378*054	FFA(18:3)	FA	FFA	C18H30O2	506-26-3	1.82608	0.00130768	0.507419	-0.978752	down
MEDN1840*054	Pinolenic acid	FA	FFA	C18H30O2	16833-54-8	1.82608	0.00130768	0.507419	-0.978752	down
MEDP1723	3-Amino-2-piperidinone	Heterocyclic compounds	Heterocyclic compounds	C5H10N2O	1892-22-4	1.8243	0.00083074	0.699895	-0.514789	down
MEDN2319	9,10-Epoxy-18-hydroxyoctadecanoic acid	FA	Oxidized lipids	C18H34O4	3233-92-9	1.82332	0.0021692	0.268643	-1.89624	down
LIPID-N-1128	PG(12:0_17:1)	GP	PG	C35H67O10P	-	1.82095	0.000631016	0.804429	-0.313964	down
LIPID-P-0417	LPE(0:0/18:1)	GP	LPE	C23H46NO7P	-	1.8206	0.00412957	0.429086	-1.22066	down
MEDN1035	13(R)-HODE	FA	Oxidized lipids	C18H32O3	10219-69-9	1.81554	0.00148717	0.413764	-1.27312	down
MEDN1271	LPE(0:0/20:2)	GP	LPE	C25H48NO7P	-	1.81345	0.00825555	0.336627	-1.57078	down
LIPID-P-0371	LPC(18:1/0:0)	GP	LPC	C26H52NO7P	-	1.80684	0.0074346	0.410682	-1.28391	down
MEDP1718	2-O-Methylcytosine	Heterocyclic compounds	Heterocyclic compounds	C5H7N3O	3289-47-2	1.80588	0.00204027	0.46014	-1.11985	down
MEDN1854	9,10-dihydroxystearic acid	FA	FFA	C18H36O4	120-87-6	1.8005	0.00309973	0.4436	-1.17267	down
MEDN0375	13-HOTrE	FA	Oxidized lipids	C18H30O3	87984-82-5	1.80007	0.00122668	0.377187	-1.40665	down
MEDP1699	LPC(0:0/16:1)	GP	LPC	C24H48NO7P	-	1.79517	0.00551012	0.368238	-1.44129	down
LIPID-P-0418	LPE(18:1/0:0)	GP	LPE	C23H46NO7P	89576-29-4	1.78897	0.0029455	0.486673	-1.03898	down
MEDN2227	(-)-Tylocrebrine	Benzene and substituted derivatives	Benzene and substituted derivatives	C24H27NO4	61302-92-9	1.78531	0.000985256	0.563522	-0.827456	down
LIPID-N-0022	12,13-EpOME	FA	Eicosanoid	C18H32O3	-	1.78324	0.00172756	0.385379	-1.37565	down
LIPID-N-0090	FFA(18:2)	FA	FFA	C18H32O2	-	1.78216	0.00227403	0.435142	-1.20044	down
LIPID-P-0356	LPC(17:0/0:0)	GP	LPC	C25H52NO7P	50930-23-9	1.78032	0.00111784	0.551056	-0.85973	down
MEDN1079	FFA(22:6)	FA	FFA	C22H32O2	25167-62-8	1.77547	0.00127308	0.568155	-0.815644	down
LIPID-N-0084	FFA(18:1)	FA	FFA	C18H34O2	-	1.7742	0.00182	0.431304	-1.21322	down
LIPID-P-2296	TG(15:0_18:0_18:1)	GL	TG	C54H102O6	-	1.77074	0.00257757	0.670843	-0.575952	down
LIPID-P-0430	LPE(20:3/0:0)	GP	LPE	C27H50NO7P	-	1.76469	0.00448105	0.529249	-0.917982	down
LIPID-N-0180	LPI(20:3/0:0)	GP	LPI	C29H51O12P	-	1.75937	0.00381675	0.443392	-1.17334	down
LIPID-P-1419	DG(8:0_18:1)	GL	DG	C29H54O5	-	1.75936	0.000660078	0.413533	-1.27392	down
LIPID-N-1110	PG(12:0_15:0)	GP	PG	C33H65O10P	-	1.75228	0.00424295	0.654144	-0.612319	down
MEDP1247	1-Deoxyvaleric acid	Organic acid and Its derivatives	Organic acid and Its derivatives	C15H22O2	-	1.74981	0.00121435	0.930854	-0.103373	down
LIPID-P-0351	LPC(0:0/15:0)	GP	LPC	C23H48NO7P	-	1.74464	0.00382772	0.552387	-0.856248	down
LIPID-P-0410	LPE(0:0/18:0)	GP	LPE	C23H48NO7P	-	1.74312	0.00157109	0.657625	-0.604663	down
MEDN1758*064	Dextrin	Carbohydrates and Its metabolites	Sugars	C18H32O16	9004-53-9	1.73976	7.25003e-05	0.635649	-0.653698	down
MEDN1757*064	Isomaltotriose	Carbohydrates and Its metabolites	Sugars	C18H32O16	3371-50-4	1.73976	7.25003e-05	0.635649	-0.653698	down
MEDP1334	LPC(20:4/0:0)	GP	LPC	C28H50NO7P	-	1.7384	0.0086821	0.441548	-1.17936	down
LIPID-P-0282	MG(18:1)	GL	MG	C21H40O4	-	1.73745	0.000542756	0.497216	-1.00805	down
MEDP2792	PC(O-1:0/O-16:0)	GP	PC-O	C25H54NO6P	-	1.73624	0.0029946	0.632538	-0.660775	down
LIPID-P-0381	LPC(20:2/0:0)	GP	LPC	C28H54NO7P	-	1.73557	0.00632793	0.498457	-1.00446	down
MEDP1272	20,26-dihydroxyecdysone	Hormones and hormone related compounds	Hormones and hormone related compounds	C27H44O8	19458-46-9	1.73515	0.00325341	0.632861	-0.66004	down
LIPID-P-0380	LPC(0:0/20:2)	GP	LPC	C28H54NO7P	-	1.72677	0.00806446	0.494783	-1.01513	down
LIPID-N-0071	FFA(14:0)	FA	FFA	C14H28O2	-	1.72606	0.00569093	0.47431	-1.0761	down
MEDN1431	(±)14(15)-DiHETE	FA	Oxidized lipids	C20H32O4	-	1.72303	0.00270819	0.240522	-2.05576	down
MEDN2207	10-Hydroxystearic Acid	FA	Oxidized lipids	C18H36O3	638-26-6	1.72259	0.00119659	0.316817	-1.65828	down
LIPID-P-0366	LPC(14:1/0:0)	GP	LPC	C22H44NO7P	-	1.71905	0.00415503	0.438971	-1.1878	down
LIPID-P-0370	LPC(0:0/18:1)	GP	LPC	C26H52NO7P	-	1.71701	0.00798485	0.435819	-1.1982	down
MEDN2272	3-Oxostearic acid	Organic acid and Its derivatives	Organic acid and Its derivatives	C18H34O3	16694-29-4	1.71634	0.0123923	0.37296	-1.42291	down
LIPID-P-1432	DG(8:0_18:2)	GL	DG	C29H52O5	-	1.71576	0.00576034	0.421698	-1.24572	down
MEDN2352	LPE(0:0/14:0)	GP	LPE	C19H40NO7P	-	1.70476	0.00711728	0.505785	-0.983403	down
LIPID-P-0411	LPE(18:0/0:0)	GP	LPE	C23H48NO7P	69747-55-3	1.70061	0.00268768	0.694384	-0.526193	down
LIPID-P-0352	LPC(15:0/0:0)	GP	LPC	C23H48NO7P	-	1.68868	0.00416957	0.552421	-0.856161	down
LIPID-P-0872	TG(18:0_20:1_22:0)	GL	TG	C63H120O6	-	1.68466	0.00280974	0.625043	-0.677973	down
LIPID-P-1449	DG(10:0_18:3)	GL	DG	C31H54O5	-	1.6845	0.00173611	0.472879	-1.08046	down
LIPID-P-0429	LPE(0:0/20:3)	GP	LPE	C25H46NO7P	-	1.68068	0.00768117	0.542737	-0.881676	down
MEDN1753*009	2,2-Dimethylpentanoic acid	Organic acid and Its derivatives	Organic acid and Its derivatives	C7H14O2	1185-39-3	1.67702	0.00783071	0.616477	-0.697882	down
MEDN1699*009	2-Methylhexanoic acid	Organic acid and Its derivatives	Organic acid and Its derivatives	C7H14O2	4536-23-6	1.67702	0.00783071	0.616477	-0.697882	down
MEDN1740*009	4-Methylhexanoic acid	Organic acid and Its derivatives	Organic acid and Its derivatives	C7H14O2	1561-11-1	1.67702	0.00783071	0.616477	-0.697882	down
LIPID-N-0083	FFA(17:1)	FA	FFA	C17H32O2	-	1.66981	0.00634398	0.551393	-0.858847	down
MEDN1272	LPE(20:2/0:0)	GP	LPE	C25H48NO7P	-	1.66911	0.00664854	0.414562	-1.27034	down
MEDP2785	LPC(0:0/12:0)	GP	LPC	C20H42NO7P	-	1.66611	0.00723187	0.486451	-1.03963	down
LIPID-P-0988	TG(18:1_18:1_18:1)	GL	TG	C57H104O6	-	1.66484	0.00954562	0.616879	-0.696939	down
LIPID-N-0196	LPS(18:2/0:0)	GP	LPS	C24H44NO9P	-	1.65955	0.00339801	0.443361	-1.17344	down
MEDP1950	2'-Deoxyinosine-5'-monophosphate	Nucleotide and Its metabolites	Nucleotide and Its metabolites	C10H13N4O7P	3393-18-8	1.65088	0.000667849	0.482829	-1.05041	down
MEDP1467	5-Methyl-2'-deoxycytidine	Nucleotide and Its metabolites	Nucleotide and Its metabolites	C10H15N3O4	838-07-3	1.64743	0.00307099	0.549326	-0.864266	down
MEDP0165	Cytosine	Nucleotide and Its metabolites	Nucleotide and Its metabolites	C4H5N3O	71-30-7	1.64689	0.00223707	0.570549	-0.809578	down
MEDP1501	Isocytosine	Nucleotide and Its metabolites	Nucleotide and Its metabolites	C4H5N3O	108-53-2	1.64689	0.00223707	0.570549	-0.809578	down
LIPID-N-0100	FFA(24:4)	FA	FFA	C24H40O2	-	1.64279	0.0032349	0.813182	-0.298351	down
MEDP2836	LPC(17:1/0:0)	GP	LPC	C25H50NO7P	-	1.64073	0.00670809	0.529624	-0.91696	down
MEDN0168	Thymidine	Nucleotide and Its metabolites	Nucleotide and Its metabolites	C10H14N2O5	50-89-5	1.63875	0.00198373	0.607563	-0.718895	down
MEDP1470	Diethyl-2-methyl-3-oxosuccinate	Aldehyde,Ketones,Esters	Aldehydes	C9H14O5	759-65-9	1.62984	0.00595305	0.803262	-0.316058	down
LIPID-P-1434	DG(10:0_18:2)	GL	DG	C31H56O5	-	1.62832	0.00627108	0.514801	-0.957913	down
LIPID-N-1338	PS(18:1_24:4)	GP	PS	C48H84NO10P	-	1.62505	0.00339914	0.658953	-0.601753	down
LIPID-P-1532	Cer(t18:1/26:1(2OH))	SP	Cer-AP	C44H85NO5	-	1.62323	0.00510739	0.608897	-0.71573	down
LIPID-N-1048	PE(12:0_14:0)	GP	PE	C31H62NO8P	-	1.6205	0.0049242	0.809722	-0.304502	down
LIPID-P-0384	LPC(20:3/0:0)	GP	LPC	C28H52NO7P	1199257-41-4	1.61954	0.00914942	0.539602	-0.890032	down
MEDP2697	2-Thio-PAF	FA	Others	C26H54NO6PS	-	1.61837	0.00724331	0.523243	-0.934448	down
LIPID-P-2464	Cer(t21:2/18:1)	SP	Cer-NP	C39H73NO4	-	1.61829	0.00701996	0.634602	-0.656076	down
MEDN2357	FFA(14:1)	FA	FFA	C14H26O2	-	1.61716	0.00345829	0.469068	-1.09213	down
LIPID-P-2288	TG(14:0_18:3_20:5)	GL	TG	C55H90O6	-	1.6127	0.00977292	0.563909	-0.826465	down
MEDN2362	LPE(17:0/0:0)	GP	LPE	C22H46NO7P	-	1.61228	0.00369393	0.668428	-0.581155	down
LIPID-N-0502	PI(18:0_20:2)	GP	PI	C47H87O13P	-	1.60552	0.0171723	0.701658	-0.511161	down
MEDP0014*116	Aspartic Acid	Amino acid and Its metabolites	Amino acids	C4H7NO4	56-84-8	1.60121	0.0203891	0.551751	-0.857911	down
MEDP1693	LPC(12:0/0:0)	GP	LPC	C20H42NO7P	20559-18-6	1.59675	0.00337565	0.551409	-0.858805	down
MEDN0385	FFA(12:0)	FA	FFA	C12H24O2	143-07-7	1.59316	0.0036315	0.564485	-0.824992	down
LIPID-N-1478	PA(12:0_18:4)	GP	PA	C33H57O8P	-	1.59128	0.00457074	0.86054	-0.216685	down
LIPID-N-0086	FFA(20:1)	FA	FFA	C20H38O2	-	1.58946	0.008992	0.670527	-0.576633	down
LIPID-P-0288	HexCer(d16:1/24:0)	SP	HexCer-NS	C46H89NO8	-	1.589	0.00275684	0.607433	-0.719204	down
MEDN1950	Met-Asp	Amino acid and Its metabolites	Small Peptide	C9H16N2O5S	14595-65-4	1.58886	0.0108897	0.576422	-0.794802	down
MEDP0036	5-Oxoproline	Amino acid and Its metabolites	Amino acid derivatives	C5H7NO3	149-87-1	1.58392	0.010359	0.558657	-0.839966	down
LIPID-N-1477	PA(10:0_20:4)	GP	PA	C33H57O8P	-	1.57887	0.00395531	0.865698	-0.208064	down
MEDP1453	MG(0:0/20:5/0:0)	GL	MG	C23H36O4	-	1.57859	0.00257715	0.401414	-1.31684	down
LIPID-N-1109	PG(10:0_14:0)	GP	PG	C30H59O10P	-	1.57771	0.00449011	0.863026	-0.212523	down
MEDP0535	Triethyl-phosphate	Organic acid and Its derivatives	Phosphoric acids	C6H15O4P	78-40-0	1.57757	0.00595576	0.798782	-0.324126	down
MEDN1558	L-Ascorbyl 6-palmitate	Aldehyde,Ketones,Esters	Esters	C22H38O7	137-66-6	1.56805	0.00713339	0.932122	-0.10141	down
LIPID-N-1423	PI(18:0_20:3)	GP	PI	C47H85O13P	-	1.56668	0.00932077	0.664115	-0.590495	down
LIPID-N-0095	FFA(20:3)	FA	FFA	C20H34O2	-	1.56289	0.00744375	0.528053	-0.921246	down
LIPID-P-0878	TG(8:0_16:1_18:1)	GL	TG	C45H82O6	-	1.56279	0.01029	0.677697	-0.561287	down
LIPID-N-1090	PE(20:2_18:3)	GP	PE	C43H76NO8P	-	1.56064	0.00543796	0.763613	-0.389087	down
LIPID-P-1056	TG(16:0_18:0_20:4)	GL	TG	C57H102O6	-	1.56016	0.00797336	0.626905	-0.673681	down
MEDN2365	LPE(17:1/0:0)	GP	LPE	C22H44NO7P	-	1.55864	0.00832435	0.495786	-1.01221	down
MEDN1183	Multifidol	Benzene and substituted derivatives	Phenolics	C11H14O4	125074-06-8	1.55735	0.0150776	0.811065	-0.302111	down
MEDP2738	2-Hexadecanoylthio-1-ethylphosphorylcholine	FA	Others	C23H48NO5PS	60793-01-3	1.55567	0.00861069	0.590326	-0.760415	down
MEDP1897	2-Hydroxy-2-methylbutanenitrile	Others	Others	C5H9NO	4111-08-4	1.54775	0.0113926	0.563713	-0.826967	down
LIPID-P-1170	TG(16:0_18:2_20:5)	GL	TG	C57H96O6	-	1.54042	0.0234478	0.595196	-0.748563	down
LIPID-P-0852	TG(18:0_18:0_18:1)	GL	TG	C57H108O6	-	1.53412	0.00732943	0.625739	-0.676368	down
MEDN2292	Isopropyl 3-(3,4-dihydroxyphenyl)-2-hydroxypropanoate	Benzene and substituted derivatives	Benzene and substituted derivatives	C12H16O5	-	1.53052	0.00582778	0.767392	-0.381965	down
MEDP2334	(R)-(-)-1-Amino-2-propanol	Alcohol and amines	Amines	C3H9NO	2799-16-8	1.52832	0.0127928	0.817739	-0.290288	down
LIPID-P-0926	TG(18:0_18:1_18:1)	GL	TG	C57H106O6	-	1.52738	0.0174114	0.659426	-0.600717	down
LIPID-P-0391	LPC(22:5/0:0)	GP	LPC	C30H52NO7P	-	1.52716	0.0107777	0.474335	-1.07602	down
LIPID-N-0072	FFA(15:0)	FA	FFA	C15H30O2	-	1.52716	0.00873334	0.588308	-0.765356	down
MEDP2846	LPC(O-20:2)	GP	LPC-O	C28H56NO6P	-	1.52645	0.00869733	0.946946	-0.0786465	down
LIPID-P-0990	TG(18:0_18:1_18:2)	GL	TG	C57H104O6	-	1.52398	0.0106104	0.686969	-0.541684	down
LIPID-N-0179	LPI(18:2/0:0)	GP	LPI	C27H49O12P	-	1.52164	0.00739927	0.532483	-0.909193	down
LIPID-N-1228	PS(12:0_16:0)	GP	PS	C34H66NO10P	-	1.51744	0.00615952	0.85101	-0.232752	down
MEDP1337	LPC(18:0/0:0)	GP	LPC	C26H54NO7P	19420-57-6	1.51141	0.01208	0.777555	-0.362983	down
LIPID-P-0950	TG(8:0_16:1_16:2)	GL	TG	C43H76O6	-	1.50874	0.0134169	0.567535	-0.81722	down
MEDP2008	2-Hydroxy-4-(methylthio)butyric acid	Organic acid and Its derivatives	Organic acid and Its derivatives	C5H10O3S	583-91-5	1.50454	0.00622823	0.852032	-0.231021	down
MEDN2287	alpha-Methoxy-1H-indole-3-propanoic acid	Heterocyclic compounds	Indole and Its derivatives	C12H13NO3	-	1.50367	0.00817292	0.897368	-0.156228	down
MEDP2790	LPC(0:0/14:1)	GP	LPC	C22H44NO7P	-	1.50293	0.0147981	0.489632	-1.03023	down
MEDP0164	Cytidine-5-Monophosphate	Nucleotide and Its metabolites	Nucleotide and Its metabolites	C9H14N3O8P	63-37-6	1.49848	0.00902611	0.457983	-1.12663	down
LIPID-P-1136	TG(16:0_16:1_20:5)	GL	TG	C55H94O6	-	1.49827	0.00816093	0.701759	-0.510953	down
LIPID-P-2327	TG(18:0_16:1_20:1)	GL	TG	C57H106O6	-	1.49792	0.0139389	0.686435	-0.542806	down
LIPID-P-2328	TG(16:0_20:1_18:2)	GL	TG	C57H104O6	-	1.49747	0.014579	0.659991	-0.599482	down
MEDN2064	L-Cysteic acid	Organic acid and Its derivatives	Organic acid and Its derivatives	C3H7NO5S	498-40-8	1.49506	0.00723567	0.665813	-0.586811	down
LIPID-P-0856	TG(18:0_18:1_20:0)	GL	TG	C59H112O6	-	1.49471	0.0098279	0.624496	-0.679237	down
LIPID-N-0024	FFA(20:5)	FA	FFA	C20H30O2	10417-94-4	1.49153	0.00595748	0.669508	-0.578828	down
MEDP1273	10-deoxyformamycin	Others	Others	C25H43NO6	11091-33-1	1.49094	0.00877469	0.673597	-0.570043	down
LIPID-N-0075	FFA(18:0)	FA	FFA	C18H36O2	-	1.49086	0.0093149	0.839713	-0.252032	down
LIPID-P-1012	TG(23:0_18:1_18:2)	GL	TG	C62H114O6	-	1.49026	0.0175573	0.626189	-0.675331	down
LIPID-P-0498	PC(16:0_18:3)	GP	PC	C42H78NO8P	-	1.48606	0.00822568	0.793934	-0.33291	down
LIPID-P-1421	DG(10:0_18:1)	GL	DG	C31H58O5	-	1.48115	0.00997179	0.52627	-0.926125	down
LIPID-N-0091	FFA(20:2)	FA	FFA	C20H36O2	-	1.48072	0.0112415	0.673276	-0.570729	down
LIPID-P-2286	TG(14:0_18:0_18:1)	GL	TG	C53H100O6	-	1.48065	0.0113362	0.715475	-0.483027	down
MEDP2525	2-Amino-2-methyl-1,3-propanediol	Alcohol and amines	Alcohols	C4H11NO2	115-69-5	1.47613	0.00799325	0.859698	-0.218098	down
MEDN1078	cis-EODA	FA	Oxidized lipids	C18H34O3	2443-39-2	1.47335	0.00353536	0.48306	-1.04972	down
MEDP2265	2-Amino-3-phosphonopropionic acid	Organic acid and Its derivatives	Phosphoric acids	C3H8NO5P	5652-28-8	1.47076	0.0076586	0.834442	-0.261117	down
LIPID-P-0390	LPC(0:0/22:5)	GP	LPC	C30H52NO7P	-	1.46918	0.0184486	0.529731	-0.916667	down
LIPID-P-0832	TG(14:0_15:0_16:1)	GL	TG	C48H90O6	-	1.46364	0.0154767	0.649785	-0.621966	down
LIPID-P-1437	DG(12:0_18:2)	GL	DG	C33H60O5	-	1.46359	0.0161674	0.503043	-0.991245	down
MEDN0138	1-Methylhistidine	Amino acid and Its metabolites	Amino acid derivatives	C7H11N3O2	332-80-9	1.46243	0.0119023	0.716599	-0.480761	down
LIPID-P-0859	TG(16:0_24:0_16:1)	GL	TG	C59H112O6	-	1.46214	0.00450563	0.606946	-0.72036	down
MEDP2266	Inositol 1,3,4-trisphosphate	Organic acid and Its derivatives	Phosphoric acids	C6H15O15P3	98102-63-7	1.45366	0.0167723	0.961443	-0.0567261	down
MEDN0616	O-Acetyl-L-serine	Amino acid and Its metabolites	Amino acid derivatives	C5H9NO4	5147-00-2	1.45266	0.00604871	0.734384	-0.445393	down
LIPID-P-0001	DL-Carnitine	FA	CAR	C7H15NO3	541-15-1	1.45189	0.0103411	0.716922	-0.480111	down
LIPID-P-0861	TG(15:0_24:0_18:1)	GL	TG	C60H114O6	-	1.44933	0.00852195	0.691908	-0.531348	down
LIPID-P-1036	TG(14:0_18:2_18:2)	GL	TG	C53H94O6	-	1.44877	0.0137111	0.646637	-0.628972	down
LIPID-P-0224	DG(16:1_18:2)	GL	DG	C37H66O5	-	1.44569	0.00947872	0.469337	-1.0913	down
LIPID-N-0229	PC(14:0_18:2)	GP	PC	C40H76NO8P	-	1.44492	0.0147764	0.72147	-0.470988	down
LIPID-P-0368	LPC(16:1/0:0)	GP	LPC	C24H48NO7P	76790-27-7	1.44273	0.0187753	0.535391	-0.901334	down
LIPID-P-1131	TG(14:0_16:1_20:5)	GL	TG	C53H90O6	-	1.43825	0.0148836	0.634197	-0.656997	down
LIPID-N-1129	PG(12:0_18:1)	GP	PG	C36H69O10P	-	1.43774	0.00883826	0.849114	-0.235971	down
LIPID-P-0858	TG(16:0_18:1_22:0)	GL	TG	C59H112O6	-	1.43655	0.0116757	0.665579	-0.587318	down
LIPID-P-0170	DG(14:0_18:0)	GL	DG	C35H68O5	-	1.43291	0.0132902	0.677253	-0.562233	down
MEDP2696	Traumatin	Organic acid and Its derivatives	Organic acid and Its derivatives	C12H20O3	65410-38-0	1.43134	0.0106635	0.907679	-0.139746	down
LIPID-P-2338	TG(16:0_22:1_18:2)	GL	TG	C59H108O6	-	1.43083	0.0183159	0.687902	-0.539726	down
LIPID-P-0998	TG(18:1_18:2_20:0)	GL	TG	C59H108O6	-	1.43062	0.0253536	0.610869	-0.711065	down
LIPID-N-0197	LPS(20:3/0:0)	GP	LPS	C26H46NO9P	-	1.43033	0.0110355	0.43058	-1.21565	down
LIPID-N-1066	PE(16:0_18:3)	GP	PE	C39H72NO8P	-	1.42837	0.0113795	0.77175	-0.373795	down
LIPID-P-0933	TG(18:0_18:1_20:1)	GL	TG	C59H110O6	-	1.42556	0.0224859	0.608221	-0.717333	down
LIPID-N-0192	LPS(18:1/0:0)	GP	LPS	C24H46NO9P	89319-60-8	1.42518	0.00488254	0.572192	-0.805429	down
LIPID-N-1177	PG(16:0_22:3)	GP	PG	C44H81O10P	-	1.42259	0.0143205	0.719861	-0.474209	down
LIPID-P-0894	TG(14:0_14:1_18:1)	GL	TG	C49H90O6	-	1.42136	0.0173364	0.711365	-0.491338	down
LIPID-P-1213	TG(16:0_18:4_20:5)	GL	TG	C57H92O6	-	1.4203	0.0201265	0.602255	-0.731553	down
LIPID-P-2330	TG(18:1_17:2_19:2)	GL	TG	C57H100O6	-	1.41887	0.0263196	0.607726	-0.718507	down
LIPID-P-0962	TG(10:0_18:1_18:2)	GL	TG	C49H88O6	-	1.41876	0.0170838	0.683462	-0.549066	down
LIPID-P-0287	HexCer(d16:1/22:0)	SP	HexCer-NS	C44H85NO8	-	1.41766	0.0180586	0.63847	-0.647309	down
LIPID-P-0944	TG(23:0_18:1_18:1)	GL	TG	C62H116O6	-	1.41667	0.0128713	0.651008	-0.619253	down
LIPID-N-1161	PG(16:0_22:2)	GP	PG	C44H83O10P	-	1.41601	0.012256	0.696113	-0.522607	down
LIPID-P-0415	LPE(16:1/0:0)	GP	LPE	C21H42NO7P	-	1.41508	0.0346783	0.581867	-0.78124	down
MEDN0856*021	2',4'-Dihydroxyacetophenone	Benzene and substituted derivatives	Benzene and substituted derivatives	C8H8O3	89-84-9	1.4128	0.0098833	0.775475	-0.366848	down
MEDN0748*021	Methylparaben	Benzene and substituted derivatives	Phenolic acids	C8H8O3	99-76-3	1.4128	0.0098833	0.775475	-0.366848	down
MEDN0533	Xanthosine	Nucleotide and Its metabolites	Nucleotide and Its metabolites	C10H12N4O6	146-80-5	1.40834	0.0167313	0.528476	-0.920089	down
LIPID-N-0482	PI(18:0_18:1)	GP	PI	C45H85O13P	-	1.40739	0.012611	0.718416	-0.477109	down
LIPID-P-0240	DG(18:2_18:2)	GL	DG	C39H68O5	-	1.40475	0.0214051	0.588772	-0.764218	down
LIPID-P-0388	LPC(22:4/0:0)	GP	LPC	C30H54NO7P	-	1.40243	0.0356339	0.553535	-0.853253	down
LIPID-P-0218	DG(18:1_18:1)	GL	DG	C39H72O5	-	1.39985	0.0210242	0.565423	-0.822598	down
LIPID-P-0819	TG(8:0_16:0_16:1)	GL	TG	C43H80O6	-	1.39848	0.0172665	0.757736	-0.400233	down
LIPID-N-1033	PC(18:1_17:2)	GP	PC	C43H80NO8P	-	1.39367	0.0154827	0.882784	-0.179868	down
LIPID-P-1104	TG(18:1_18:2_18:2)	GL	TG	C57H100O6	-	1.39326	0.0257785	0.607109	-0.719972	down
MEDN0611	6β-hydroxytestosterone	Hormones and hormone related compounds	Hormones and hormone related compounds	C19H28O3	62-99-7	1.39209	0.0224583	0.893411	-0.162605	down
LIPID-P-0978	TG(15:0_18:1_18:2)	GL	TG	C54H98O6	-	1.39184	0.0232435	0.627566	-0.672161	down
LIPID-P-1005	TG(21:0_18:1_18:2)	GL	TG	C60H110O6	-	1.39155	0.0247057	0.600303	-0.736237	down
LIPID-P-0408	LPE(16:0/0:0)	GP	LPE	C21H44NO7P	53862-35-4	1.3915	0.0167186	0.720542	-0.472845	down
MEDN1538	Isogalactinol	Carbohydrates and Its metabolites	Sugar alcohols	C12H22O11	3687-64-7	1.38775	0.0210156	0.850899	-0.23294	down
LIPID-P-0186	DG(10:0_16:1)	GL	DG	C29H54O5	-	1.38768	0.0129674	0.558441	-0.840524	down
MEDN0368	LPE(14:0/0:0)	GP	LPE	C19H40NO7P	-	1.38703	0.0138072	0.663664	-0.591476	down
LIPID-N-0252	PC(17:1_18:2)	GP	PC	C43H80NO8P	-	1.38545	0.0126343	0.719513	-0.474908	down
MEDN0224*056	Trehalose	Carbohydrates and Its metabolites	Sugars	C12H22O11	99-20-7	1.3852	0.0247621	0.822545	-0.281834	down
MEDN0233*056	Maltose	Carbohydrates and Its metabolites	Sugars	C12H22O11	69-79-4	1.3852	0.0247621	0.822545	-0.281834	down
MEDN0230*056	Lactulose	Carbohydrates and Its metabolites	Sugars	C12H22O11	4618-18-2	1.3852	0.0247621	0.822545	-0.281834	down
MEDN0229*056	Lactose	Carbohydrates and Its metabolites	Sugars	C12H22O11	63-42-3	1.3852	0.0247621	0.822545	-0.281834	down
MEDP2313*133	Gly-Gln	Amino acid and Its metabolites	Small Peptide	C7H13N3O4	13115-71-4	1.38383	0.0250868	0.852354	-0.230475	down
MEDP2542*133	Gln-Gly	Amino acid and Its metabolites	Small Peptide	C7H13N3O4	2650-65-9	1.38383	0.0250868	0.852354	-0.230475	down
LIPID-N-1151	PG(14:0_18:2)	GP	PG	C38H71O10P	-	1.37884	0.0249714	0.78661	-0.346279	down
LIPID-P-0839	TG(14:0_16:0_18:1)	GL	TG	C51H96O6	-	1.3787	0.0212946	0.725157	-0.463636	down
MEDN1523	Bicine	Organic acid and Its derivatives	Organic acid and Its derivatives	C6H13NO4	150-25-4	1.37861	0.00943591	0.784656	-0.349868	down
MEDP2492	Arg-Ser	Amino acid and Its metabolites	Small Peptide	C9H19N5O4	-	1.37408	0.00977984	0.827346	-0.273437	down
LIPID-P-0297	HexCer(d18:1/22:0)	SP	HexCer-NS	C46H89NO8	-	1.37287	0.0144252	0.684408	-0.547071	down
LIPID-N-0178	LPI(18:1/0:0)	GP	LPI	C27H51O12P	-	1.37252	0.0281642	0.655588	-0.609138	down
LIPID-N-0514	PI(20:3_18:0)	GP	PI	C47H85O13P	-	1.37056	0.02376	0.712201	-0.489644	down
MEDN2271	Arg-Phe-Val-Asp	Amino acid and Its metabolites	Small Peptide	C24H37N7O7	-	1.36999	0.0228706	0.852117	-0.230876	down
MEDN1108	1,6-anhydro-β-D-glucose	Carbohydrates and Its metabolites	Sugars	C6H10O5	498-07-7	1.36908	0.00650676	0.803342	-0.315914	down
LIPID-P-2356	TG(18:0_18:2_20:3)	GL	TG	C59H104O6	-	1.36772	0.0438729	0.67408	-0.569009	down
MEDP2349	Ammeline	Heterocyclic compounds	Heterocyclic compounds	C3H5N5O	645-92-1	1.36743	0.031284	0.854527	-0.226802	down
LIPID-P-0949	TG(24:0_18:1_20:1)	GL	TG	C65H122O6	-	1.36567	0.0201385	0.641412	-0.640676	down
LIPID-N-0524	PI(18:0_20:4)	GP	PI	C47H83O13P	-	1.3651	0.0213784	0.783276	-0.352408	down
MEDN2115*046	Gly-Arg	Amino acid and Its metabolites	Small Peptide	C8H17N5O3	18635-55-7	1.36145	0.0334415	0.71969	-0.474552	down
MEDN2114*046	Arg-Gly	Amino acid and Its metabolites	Small Peptide	C8H17N5O3	108347-93-9	1.36145	0.0334415	0.71969	-0.474552	down
LIPID-P-0822	TG(8:0_16:0_18:1)	GL	TG	C45H84O6	-	1.36075	0.0154401	0.75006	-0.414923	down
LIPID-P-0936	TG(18:0_18:2_20:0)	GL	TG	C59H110O6	-	1.35643	0.0145439	0.633931	-0.657601	down
LIPID-P-0917	TG(16:0_16:1_20:1)	GL	TG	C55H102O6	-	1.35414	0.0344095	0.694728	-0.525481	down
LIPID-P-2309	TG(16:0_16:2_18:3)	GL	TG	C53H92O6	-	1.3537	0.0232479	0.652621	-0.615682	down
LIPID-P-0911	TG(14:0_18:0_18:2)	GL	TG	C53H98O6	-	1.35267	0.0287182	0.686701	-0.542245	down
LIPID-N-1400	PI(12:0_19:2)	GP	PI	C40H73O13P	-	1.35231	0.0195246	0.835415	-0.259436	down
LIPID-N-1315	PS(21:0_18:3)	GP	PS	C45H82NO10P	-	1.35119	0.0239798	0.617039	-0.696568	down
LIPID-P-1116	TG(18:0_18:1_20:4)	GL	TG	C59H104O6	-	1.35008	0.0202059	0.657996	-0.603849	down
LIPID-N-1178	PG(20:1_18:2)	GP	PG	C44H81O10P	-	1.34997	0.0127768	0.695441	-0.523999	down
LIPID-P-0850	TG(17:0_17:0_19:1)	GL	TG	C56H106O6	-	1.34811	0.0306502	0.675819	-0.565291	down
LIPID-P-0299	HexCer(d18:1/24:0)	SP	HexCer-NS	C48H93NO8	-	1.34661	0.00746007	0.652148	-0.61673	down
LIPID-P-0928	TG(15:0_18:1_22:1)	GL	TG	C58H108O6	-	1.34522	0.0394909	0.60921	-0.714989	down
MEDP0276	Indole-3-Carboxaldehyde	Heterocyclic compounds	Indole and Its derivatives	C9H7NO	487-89-8	1.34436	0.0238643	0.938446	-0.0916541	down
LIPID-P-0867	TG(16:0_20:1_22:0)	GL	TG	C61H116O6	-	1.34427	0.0167154	0.707701	-0.498787	down
LIPID-N-0187	LPS(18:0/0:0)	GP	LPS	C24H48NO9P	119786-67-3	1.34284	0.00865713	0.710838	-0.492407	down
LIPID-N-0495	PI(18:0_18:2)	GP	PI	C45H83O13P	-	1.34283	0.0181295	0.748244	-0.418419	down
LIPID-P-1060	TG(16:0_18:1_22:3)	GL	TG	C59H106O6	-	1.34239	0.0264308	0.663676	-0.59145	down
LIPID-P-0913	TG(15:0_17:0_19:2)	GL	TG	C54H100O6	-	1.34101	0.0410833	0.64029	-0.643202	down
LIPID-P-1150	TG(18:0_18:2_20:4)	GL	TG	C59H102O6	-	1.33575	0.0337283	0.670073	-0.577611	down
LIPID-N-0471	PI(18:0_18:0)	GP	PI	C45H87O13P	-	1.3351	0.0241503	0.750564	-0.413953	down
MEDP0115	1,4-Dihydro-1-Methyl-4-Oxo-3-Pyridinecarboxamide	Heterocyclic compounds	Pteridines and derivatives	C7H8N2O2	769-49-3	1.33414	0.0337724	0.442716	-1.17555	down
LIPID-N-0539	PI(18:0_20:5)	GP	PI	C47H81O13P	-	1.33393	0.0215159	0.74123	-0.432007	down
LIPID-P-0860	TG(14:0_20:1_22:0)	GL	TG	C59H112O6	-	1.33241	0.0110007	0.641324	-0.640876	down
LIPID-N-0965	LNAPE(18:2/N-18:2)	GP	LNAPE	C41H74NO8P	-	1.33236	0.0154894	0.738697	-0.436946	down
LIPID-P-0893	TG(12:0_16:0_18:2)	GL	TG	C49H90O6	-	1.3321	0.0187724	0.721115	-0.471699	down
LIPID-P-0937	TG(15:0_18:1_24:1)	GL	TG	C60H112O6	-	1.33067	0.0224631	0.651504	-0.618154	down
LIPID-P-2092	Cer(d19:1/22:0)	SP	Cer-NS	C41H81NO3	-	1.32851	0.0478637	0.668771	-0.580415	down
LIPID-P-1082	TG(12:0_18:2_18:3)	GL	TG	C51H88O6	-	1.32809	0.0221734	0.670416	-0.576872	down
LIPID-P-0982	TG(16:0_18:1_18:2)	GL	TG	C55H100O6	-	1.32769	0.0347116	0.688819	-0.537804	down
LIPID-P-0941	TG(16:0_18:1_24:1)	GL	TG	C61H114O6	-	1.32697	0.0144708	0.720749	-0.47243	down
MEDP2024	Dehydroascorbic acid	Organic acid and Its derivatives	Organic acid and Its derivatives	C6H6O6	490-83-5	1.32634	0.0263428	0.838777	-0.253641	down
LIPID-P-0407	LPE(0:0/16:0)	GP	LPE	C21H44NO7P	-	1.32563	0.0219125	0.684729	-0.546395	down
LIPID-N-0978	PC(12:0_14:1)	GP	PC	C34H66NO8P	-	1.32387	0.0241031	0.881739	-0.181576	down
LIPID-P-2346	TG(18:0_20:2_18:3)	GL	TG	C59H104O6	-	1.32271	0.0421072	0.700938	-0.512642	down
LIPID-P-0855	TG(16:0_18:1_21:0)	GL	TG	C58H110O6	-	1.32245	0.0208482	0.684116	-0.547688	down
LIPID-P-1166	TG(16:1_16:1_20:5)	GL	TG	C55H92O6	-	1.32073	0.0187888	0.666029	-0.586342	down
LIPID-N-1382	PI(15:0_21:0)	GP	PI	C45H87O13P	-	1.32063	0.0229222	0.7206	-0.472729	down
LIPID-P-1530	Cer(t18:1/24:1(2OH))	SP	Cer-AP	C42H81NO5	-	1.31825	0.0186258	0.653379	-0.614007	down
LIPID-P-0986	TG(17:1_18:1_18:1)	GL	TG	C56H102O6	-	1.318	0.0402672	0.64085	-0.641941	down
LIPID-P-1048	TG(16:0_18:2_18:2)	GL	TG	C55H98O6	-	1.31799	0.0247261	0.707019	-0.50018	down
LIPID-P-1143	TG(18:1_18:2_18:3)	GL	TG	C57H98O6	-	1.31746	0.0335273	0.576124	-0.795549	down
LIPID-N-0217	PC(14:0_18:1)	GP	PC	C40H78NO8P	-	1.31357	0.0322445	0.86753	-0.205015	down
MEDN1529	Cytidine 5'-monophosphate-N-acetylneuraminic acid（CMP-NANA）	Nucleotide and Its metabolites	Nucleotide and Its metabolites	C20H31N4O16P	3063-71-6	1.31108	0.0244042	0.487981	-1.0351	down
LIPID-N-1085	PE(18:2_18:3)	GP	PE	C41H72NO8P	-	1.31034	0.0200819	0.761458	-0.393164	down
LIPID-P-0189	DG(12:0_18:1)	GL	DG	C33H62O5	-	1.30604	0.0285584	0.636025	-0.652845	down
MEDP0228*168	Melezitose	Carbohydrates and Its metabolites	Sugars	C18H32O16	597-12-6	1.30581	0.032138	0.637832	-0.648751	down
MEDP1039*168	Maltotriose	Carbohydrates and Its metabolites	Sugars	C18H32O16	1109-28-0	1.30581	0.032138	0.637832	-0.648751	down
MEDP0233*168	Raffinose	Carbohydrates and Its metabolites	Sugars	C18H32O16	512-69-6	1.30581	0.032138	0.637832	-0.648751	down
MEDN0784	9-oxoODE	FA	Oxidized lipids	C18H30O3	54232-59-6	1.30574	0.011593	0.638078	-0.648196	down
LIPID-P-0201	DG(18:0_18:1)	GL	DG	C39H74O5	-	1.30447	0.0268026	0.715992	-0.481984	down
LIPID-P-0183	DG(20:0_18:0)	GL	DG	C41H80O5	-	1.30425	0.0179509	0.743173	-0.428229	down
LIPID-P-0869	TG(16:0_25:0_18:1)	GL	TG	C62H118O6	-	1.30296	0.0186109	0.669158	-0.579582	down
LIPID-P-2116	Cer(d21:3/16:0)	SP	Cer-NS	C37H69NO3	-	1.30126	0.0213771	0.769428	-0.378141	down
LIPID-P-2279	TG(13:0_18:1_18:2)	GL	TG	C52H94O6	-	1.29911	0.0360269	0.602198	-0.731689	down
LIPID-P-0880	TG(8:0_16:0_18:2)	GL	TG	C45H82O6	-	1.29705	0.0187001	0.732302	-0.44949	down
LIPID-P-1322	PE(P-20:0_18:1)	GP	PE-P	C43H84NO7P	-	1.29589	0.0106275	0.612144	-0.708057	down
MEDP1495	3-Methoxyphenylacetic acid	Organic acid and Its derivatives	Organic acid and Its derivatives	C9H10O3	1798-09-0	1.29231	0.0255963	0.937083	-0.093752	down
LIPID-N-1428	PI(12:0_22:4)	GP	PI	C43H75O13P	-	1.29136	0.0232929	0.881532	-0.181916	down
LIPID-P-1052	TG(18:1_18:1_18:2)	GL	TG	C57H102O6	-	1.28981	0.0437731	0.633023	-0.65967	down
LIPID-P-0204	DG(16:0_22:1)	GL	DG	C41H78O5	-	1.28937	0.0179156	0.730327	-0.453386	down
LIPID-P-0173	DG(15:0_18:0)	GL	DG	C36H70O5	-	1.28827	0.0288452	0.68714	-0.541325	down
LIPID-P-0851	TG(16:0_18:0_20:1)	GL	TG	C57H108O6	-	1.28803	0.02669	0.720981	-0.471967	down
LIPID-N-1120	PG(16:0_22:0)	GP	PG	C44H87O10P	-	1.2872	0.0182797	0.827691	-0.272836	down
LIPID-P-1115	TG(18:1_18:2_20:2)	GL	TG	C59H104O6	-	1.28714	0.0373832	0.655572	-0.609174	down
LIPID-N-1411	PI(19:0_17:2)	GP	PI	C45H83O13P	-	1.28468	0.0220786	0.714319	-0.485359	down
LIPID-P-0853	TG(16:0_20:0_18:1)	GL	TG	C57H108O6	-	1.28434	0.0282387	0.711475	-0.491114	down
LIPID-P-0210	DG(14:0_18:2)	GL	DG	C35H64O5	-	1.2818	0.0250091	0.639737	-0.64445	down
MEDP0069	N-Acetylputrescine	Organic acid and Its derivatives	Organic acid and Its derivatives	C6H14N2O	5699-41-2	1.27907	0.0266336	0.886786	-0.173343	down
MEDN0478	Aminomalonic Acid	Organic acid and Its derivatives	Organic acid and Its derivatives	C3H5NO4	1068-84-4	1.27861	0.0278019	0.901513	-0.14958	down
LIPID-P-0837	TG(16:0_16:0_16:1)	GL	TG	C51H96O6	-	1.27388	0.0321337	0.771537	-0.374193	down
LIPID-P-2586	Cer(d24:3/15:1(2OH))	SP	Cer-AS	C39H71NO4	-	1.27028	0.0129843	0.72595	-0.462058	down
MEDN1446	11-HEDE	FA	Oxidized lipids	C20H36O3	5598-37-8	1.26889	0.0183972	0.638668	-0.646862	down
LIPID-P-0902	TG(14:0_16:0_18:2)	GL	TG	C51H94O6	-	1.26709	0.0232522	0.737247	-0.439781	down
LIPID-P-1026	TG(10:0_16:2_18:2)	GL	TG	C47H82O6	-	1.26684	0.0386815	0.702286	-0.509869	down
LIPID-P-0956	TG(8:0_18:1_18:2)	GL	TG	C47H84O6	-	1.26347	0.0271343	0.709229	-0.495677	down
MEDN1771	4,4'-Dihydroxybenzophenone	Benzene and substituted derivatives	Benzene and substituted derivatives	C13H10O3	611-99-4	1.26168	0.037977	0.882082	-0.181015	down
LIPID-P-0191	DG(14:0_18:1)	GL	DG	C35H66O5	-	1.2604	0.0369145	0.644874	-0.63291	down
LIPID-N-1398	PI(19:0_17:1)	GP	PI	C45H85O13P	-	1.25943	0.0274768	0.717821	-0.478305	down
LIPID-P-0296	HexCer(d18:1/20:0)	SP	HexCer-NS	C44H85NO8	-	1.25865	0.0422513	0.594582	-0.750053	down
LIPID-P-0534	PC(O-16:0_20:0)	GP	PC-O	C44H90NO7P	-	1.25755	0.0282724	0.844922	-0.24311	down
LIPID-P-0927	TG(16:0_16:1_22:1)	GL	TG	C57H106O6	-	1.25739	0.0184728	0.719042	-0.475852	down
LIPID-P-0229	DG(18:1_18:2)	GL	DG	C39H70O5	-	1.25607	0.0291627	0.586321	-0.770236	down
LIPID-P-2300	TG(14:0_17:2_18:2)	GL	TG	C52H92O6	-	1.25577	0.0365102	0.645283	-0.631996	down
LIPID-N-0176	LPI(18:0/0:0)	GP	LPI	C27H53O12P	327620-46-2	1.25507	0.0493221	0.710093	-0.493921	down
LIPID-P-0885	TG(10:0_16:0_18:2)	GL	TG	C47H86O6	-	1.25116	0.0347553	0.743301	-0.427982	down
LIPID-P-0294	HexCer(d18:1/18:0)	SP	HexCer-NS	C42H81NO8	-	1.24477	0.0381129	0.626508	-0.674596	down
LIPID-P-0996	TG(18:1_18:1_19:1)	GL	TG	C58H106O6	-	1.24009	0.0318613	0.590686	-0.759537	down
LIPID-N-0697	FFA(25:0)	FA	FFA	C25H50O2	-	1.23972	0.037933	0.811495	-0.301345	down
LIPID-N-1397	PI(15:0_21:1)	GP	PI	C45H85O13P	-	1.23892	0.0360714	0.747717	-0.419436	down
LIPID-P-0841	TG(15:0_16:0_18:1)	GL	TG	C52H98O6	-	1.23879	0.0347228	0.724796	-0.464353	down
LIPID-N-0234	PC(17:0_18:2)	GP	PC	C43H82NO8P	-	1.23811	0.0451571	0.780446	-0.357628	down
LIPID-P-0901	TG(16:0_16:1_16:1)	GL	TG	C51H94O6	-	1.23094	0.0330277	0.755753	-0.404013	down
LIPID-N-0181	LPI(20:4/0:0)	GP	LPI	C29H49O12P	-	1.23055	0.0363856	0.628554	-0.669891	down
LIPID-P-0011	Carnitine C6-2OH	FA	CAR	C13H23NO6	102673-95-0	1.22982	0.0429468	0.919324	-0.121354	down
LIPID-P-0836	TG(14:0_15:0_18:1)	GL	TG	C50H94O6	-	1.22934	0.0411408	0.707357	-0.499491	down
LIPID-P-0973	TG(16:1_16:1_18:1)	GL	TG	C53H96O6	-	1.22889	0.0400273	0.711309	-0.491452	down
LIPID-N-0082	FFA(16:1)	FA	FFA	C16H30O2	-	1.2265	0.0117045	0.686687	-0.542276	down
MEDP0151*121	2-Hydroxy-6-Aminopurine	Nucleotide and Its metabolites	Nucleotide and Its metabolites	C5H5N5O	3373-53-3	1.22607	0.0428366	0.330606	-1.59682	down
MEDP1276*121	Guanine	Nucleotide and Its metabolites	Nucleotide and Its metabolites	C5H5N5O	73-40-5	1.22607	0.0428366	0.330606	-1.59682	down
LIPID-N-0336	PE(17:0_18:1)	GP	PE	C40H78NO8P	-	1.22453	0.0329765	0.791945	-0.336527	down
LIPID-P-0141	Cer(d18:2/24:0)	SP	Cer-NS	C42H81NO3	-	1.22132	0.0296089	0.58803	-0.766038	down
LIPID-P-0925	TG(16:1_18:0_20:1)	GL	TG	C57H106O6	-	1.21873	0.0455471	0.735078	-0.444031	down
LIPID-P-0876	TG(8:0_16:1_16:1)	GL	TG	C43H78O6	-	1.2157	0.0254372	0.7315	-0.45107	down
MEDP0086	Urea	Alcohol and amines	Amines	CH4N2O	57-13-6	1.21382	0.0380364	0.796069	-0.329034	down
LIPID-N-1314	PS(18:1_21:2)	GP	PS	C45H82NO10P	-	1.21224	0.0345686	0.724488	-0.464967	down
LIPID-P-0247	DG(18:2_18:3)	GL	DG	C39H66O5	-	1.21176	0.0405682	0.549022	-0.865063	down
LIPID-P-1028	TG(10:0_18:1_18:3)	GL	TG	C49H86O6	-	1.21075	0.0388473	0.703035	-0.508331	down
LIPID-P-1097	TG(16:1_18:1_18:3)	GL	TG	C55H96O6	-	1.21074	0.0418703	0.690399	-0.534497	down
LIPID-P-1953	Cer(t18:1/36:1(2OH))	SP	Cer-AP	C54H105NO5	-	1.20863	0.0411363	0.702922	-0.508564	down
LIPID-N-1152	PG(16:0_16:2)	GP	PG	C38H71O10P	-	1.20798	0.0357975	0.792179	-0.336101	down
MEDP2494	Thr-Arg	Amino acid and Its metabolites	Small Peptide	C10H21N5O4	13448-26-5	1.20653	0.0353993	0.810556	-0.303016	down
MEDP2789	LPE(0:0/15:0)	GP	LPE	C20H42NO7P	-	1.20616	0.0428796	0.646121	-0.630123	down
LIPID-P-2275	TG(12:0_16:2_18:2)	GL	TG	C49H86O6	-	1.20323	0.0403944	0.713039	-0.487948	down
MEDN1056	Iminodiacetic acid	Organic acid and Its derivatives	Organic acid and Its derivatives	C4H7NO4	142-73-4	1.20297	0.0454831	0.711015	-0.492049	down
LIPID-P-0964	TG(14:1_16:1_18:1)	GL	TG	C51H92O6	-	1.20028	0.0423978	0.724507	-0.464928	down
MEDP2347	3-Guanidinopropionic acid	Organic acid and Its derivatives	Organic acid and Its derivatives	C4H9N3O2	353-09-3	1.19796	0.028562	0.767987	-0.380845	down
MEDP0063	N-Acetylaspartate	Amino acid and Its metabolites	Amino acid derivatives	C6H9NO5	997-55-7	1.19796	0.0425946	0.790374	-0.339393	down
LIPID-P-0864	TG(16:0_24:0_18:1)	GL	TG	C61H116O6	-	1.19792	0.033849	0.740841	-0.432764	down
LIPID-P-0875	TG(8:0_14:0_18:2)	GL	TG	C43H78O6	-	1.19741	0.0287659	0.738993	-0.436367	down
LIPID-P-1044	TG(16:1_18:1_18:2)	GL	TG	C55H98O6	-	1.19229	0.0309575	0.64342	-0.636167	down
LIPID-P-0332	SHexCer(d18:1/16:0)	SP	SHexCer	C40H77NO11S	-	1.19001	0.033488	0.772683	-0.372051	down
LIPID-P-0298	HexCer(d18:1/23:0)	SP	HexCer-NS	C47H91NO8	-	1.18887	0.0414471	0.762262	-0.391641	down
LIPID-N-0098	FFA(20:4)	FA	FFA	C20H32O2	-	1.18714	0.0303223	0.717287	-0.479377	down
LIPID-P-0820	TG(8:0_14:0_18:1)	GL	TG	C43H80O6	-	1.18627	0.0269722	0.769129	-0.378702	down
LIPID-N-1436	PI(18:1_20:3)	GP	PI	C47H83O13P	-	1.18605	0.0386634	0.800158	-0.321642	down
LIPID-N-0324	PE(18:0_14:0)	GP	PE	C37H74NO8P	-	1.18522	0.0354164	0.772241	-0.372877	down
LIPID-P-0903	TG(14:0_16:1_18:1)	GL	TG	C51H94O6	-	1.18503	0.0488565	0.742793	-0.428968	down
LIPID-P-0886	TG(12:0_14:0_18:2)	GL	TG	C47H86O6	-	1.1823	0.043122	0.745941	-0.422867	down
LIPID-P-0734	SM(d18:0/22:0)	SP	SM	C45H93N2O6P	-	1.1813	0.0446401	0.845607	-0.24194	down
LIPID-N-1173	PG(16:0_18:3)	GP	PG	C40H73O10P	-	1.17814	0.0421293	0.841572	-0.248841	down
MEDN1171	Lythramine	Alcohol and amines	Polyamines	C29H37NO5	32420-56-7	1.17807	0.0158949	0.619473	-0.690887	down
LIPID-P-0915	TG(16:0_18:1_18:1)	GL	TG	C55H102O6	-	1.17677	0.0368506	0.709646	-0.494829	down
LIPID-P-0916	TG(16:0_18:0_18:2)	GL	TG	C55H102O6	-	1.17506	0.0384496	0.781029	-0.356553	down
LIPID-P-0435	LPE(0:0/22:5)	GP	LPE	C27H46NO7P	-	1.17386	0.0305029	0.682357	-0.551402	down
MEDN0146	5-Hydroxymethyluracil	Nucleotide and Its metabolites	Nucleotide and Its metabolites	C5H6N2O3	4433-40-3	1.17159	0.0211718	0.701777	-0.510915	down
LIPID-P-0729	SM(d18:0/14:0)	SP	SM	C37H77N2O6P	-	1.17102	0.0338376	0.760245	-0.395463	down
LIPID-P-0871	TG(16:0_26:0_18:1)	GL	TG	C63H120O6	-	1.17088	0.0394675	0.754788	-0.405856	down
LIPID-P-1032	TG(12:0_18:1_18:3)	GL	TG	C51H90O6	-	1.17076	0.0395321	0.708039	-0.498099	down
LIPID-P-2460	Cer(t21:1/18:1)	SP	Cer-NP	C39H75NO4	-	1.1647	0.0374182	0.836524	-0.257522	down
LIPID-P-0898	TG(14:0_15:0_18:2)	GL	TG	C50H92O6	-	1.16276	0.0385581	0.676062	-0.564774	down
LIPID-P-0432	LPE(20:4/0:0)	GP	LPE	C25H44NO7P	-	1.16224	0.0331013	0.725717	-0.462521	down
LIPID-P-0217	DG(18:0_18:2)	GL	DG	C39H72O5	-	1.16008	0.0472512	0.663375	-0.592103	down
LIPID-N-0575	PS(16:1_18:1)	GP	PS	C40H74NO10P	-	1.15815	0.0493547	0.725246	-0.463457	down
LIPID-N-0384	PE(18:3_18:1)	GP	PE	C41H74NO8P	-	1.15814	0.0496575	0.794559	-0.331774	down
LIPID-N-0563	PS(18:0_18:0)	GP	PS	C42H82NO10P	-	1.15754	0.0220241	0.682662	-0.550757	down
LIPID-P-1096	TG(16:0_18:2_18:3)	GL	TG	C55H96O6	-	1.15732	0.0449365	0.721642	-0.470646	down
LIPID-P-2273	TG(12:0_16:0_18:3)	GL	TG	C49H88O6	-	1.15662	0.0392482	0.751618	-0.411929	down
MEDP2336	O-Acetyl-L-homoserine	Amino acid and Its metabolites	Amino acid derivatives	C6H11NO4	7540-67-2	1.15296	0.0410131	0.79679	-0.327729	down
LIPID-N-0085	FFA(19:1)	FA	FFA	C19H36O2	-	1.15282	0.0344238	0.573454	-0.802251	down
LIPID-P-0831	TG(12:0_15:0_18:1)	GL	TG	C48H90O6	-	1.15138	0.0468229	0.712863	-0.488303	down
LIPID-P-0953	TG(10:0_14:0_18:3)	GL	TG	C45H80O6	-	1.14988	0.0383809	0.751608	-0.411947	down
LIPID-P-0834	TG(14:0_16:0_16:1)	GL	TG	C49H92O6	-	1.1487	0.0497677	0.77633	-0.365258	down
MEDP2333	γ-Glu-Lys	Amino acid and Its metabolites	Small Peptide	C11H21N3O5	5891-53-2	1.14562	0.0296331	0.816508	-0.292461	down
LIPID-P-0900	TG(14:0_16:1_17:1)	GL	TG	C50H92O6	-	1.14165	0.0491349	0.693633	-0.527756	down
LIPID-N-0996	PC(13:0_18:1)	GP	PC	C39H76NO8P	-	1.1386	0.0485861	0.788164	-0.343432	down
LIPID-N-1419	PI(18:0_18:3)	GP	PI	C45H81O13P	-	1.13585	0.0295612	0.787662	-0.344352	down
LIPID-N-0270	PC(18:2_18:2)	GP	PC	C44H80NO8P	998-06-1	1.13324	0.0426003	0.72818	-0.457634	down
LIPID-P-0823	TG(12:0_14:0_16:1)	GL	TG	C45H84O6	-	1.13268	0.0441802	0.757054	-0.401533	down
LIPID-P-0292	HexCer(d18:1/16:0)	SP	HexCer-NS	C40H77NO8	-	1.12905	0.026791	0.737194	-0.439884	down
LIPID-N-0581	PS(18:2_18:1)	GP	PS	C42H76NO10P	-	1.1285	0.0258092	0.708678	-0.496798	down
LIPID-N-0570	PS(18:0_18:1)	GP	PS	C42H80NO10P	-	1.12534	0.0179368	0.746071	-0.422614	down
LIPID-N-1321	PS(18:2_18:2)	GP	PS	C42H76NO10P	-	1.12475	0.0468543	0.815592	-0.29408	down
LIPID-N-1467	PA(18:1_26:1)	GP	PA	C47H89O8P	-	1.12287	0.0455853	0.736318	-0.4416	down
MEDN2107	Lys-Gly	Amino acid and Its metabolites	Small Peptide	C8H17N3O3	7563-03-3	1.11737	0.042707	0.865685	-0.208086	down
LIPID-N-0630	PA(16:0_18:1)	GP	PA	C37H71O8P	-	1.11514	0.049023	0.697419	-0.519902	down
LIPID-P-0967	TG(14:0_16:1_18:2)	GL	TG	C51H92O6	-	1.112	0.0445304	0.755933	-0.403671	down
LIPID-N-1292	PS(18:1_18:1)	GP	PS	C42H78NO10P	-	1.11156	0.0249578	0.728961	-0.456086	down
LIPID-P-2342	TG(17:0_18:2_18:3)	GL	TG	C56H98O6	-	1.10749	0.0254217	0.676734	-0.563339	down
LIPID-P-0846	TG(16:0_18:0_18:1)	GL	TG	C55H104O6	-	1.10158	0.0442464	0.81304	-0.298602	down
LIPID-N-0382	PE(18:2_18:2)	GP	PE	C41H74NO8P	20707-71-5	1.09832	0.0440515	0.782862	-0.35317	down
LIPID-P-0188	DG(14:0_16:1)	GL	DG	C33H62O5	-	1.09247	0.0498707	0.669892	-0.578	down
LIPID-N-0577	PS(18:0_18:2)	GP	PS	C42H78NO10P	-	1.09147	0.020343	0.744778	-0.425119	down
LIPID-N-0702	FFA(30:0)	FA	FFA	C30H60O2	-	1.08604	0.0432819	0.729379	-0.45526	down
LIPID-N-0549	PI(18:1_20:5)	GP	PI	C47H79O13P	-	1.08201	0.0483647	0.777742	-0.362637	down
LIPID-P-0208	DG(14:1_16:1)	GL	DG	C33H60O5	-	1.08037	0.0239599	0.567442	-0.817456	down
LIPID-P-2304	TG(15:1_18:1_18:2)	GL	TG	C54H96O6	-	1.07941	0.0441268	0.619162	-0.691611	down
LIPID-P-0187	DG(14:0_14:1)	GL	DG	C31H58O5	-	1.07396	0.0450196	0.615156	-0.700975	down
LIPID-N-0584	PS(18:0_20:3)	GP	PS	C44H80NO10P	-	1.06632	0.022942	0.76162	-0.392857	down
LIPID-N-1261	PS(17:0_18:1)	GP	PS	C41H80NO10P	-	1.06319	0.0463302	0.706339	-0.501568	down
LIPID-N-1106	PE(20:3_22:6)	GP	PE	C47H76NO8P	-	1.05596	0.0222886	0.718098	-0.477747	down
LIPID-P-0778	TG(12:0_12:0_18:0)	GL	TG	C45H86O6	-	1.05099	0.047426	0.762839	-0.39055	down
LIPID-P-2303	TG(16:0_15:1_18:2)	GL	TG	C52H94O6	-	1.04587	0.0464157	0.714884	-0.484219	down
LIPID-P-1518	Cer(t18:0/26:1(2OH))	SP	Cer-AP	C44H87NO5	-	1.0383	0.0377138	0.722113	-0.469704	down
LIPID-N-1160	PG(18:1_19:1)	GP	PG	C43H81O10P	-	1.03821	0.0342369	0.712964	-0.4881	down
MEDP1779	LPC(13:0/0:0)	GP	LPC	C21H44NO7P	20559-17-5	1.03688	0.0279591	0.585301	-0.77275	down
LIPID-N-1019	PC(15:1_18:1)	GP	PC	C41H78NO8P	-	1.0181	0.039149	0.761627	-0.392843	down

## Sheet: Up-KEGG (Mild-HS vs No-HS)
Table S3.2 The significantly enriched KEGG pathways of upregulated DAMs in comparisons of Mild-HS vs No-HS
Kegg_level_1	Kegg_pathway	ko_ID	P-value	Corrected_P-value	Sig_compound	compound	Sig_compound_all	compound_all	IndexList	CIDList
Environmental Information Processing	ABC transporters	ko02010	0.00830659	0.207665	9	150	29	1154	MEDP2468;MEDN1970;MEDN1910;MEDP1873;MEDN1942;MEDP2446;MEDP1924;MEDP0250;MEDN0160	C00107+C00107+C00107+C00098+C00107+C00107+C00107+C00255+C00387
Metabolism	Ascorbate and aldarate metabolism	ko00053	0.0155519	0.388796	2	8	29	1154	MEDN2058*073;MEDN1314*073	C00818+C00879
Metabolism	beta-Alanine metabolism	ko00410	0.0460379	1	2	14	29	1154	MEDN0818;MEDN0333	C01073+C00383
Metabolism	Fatty acid metabolism	ko01212	0.0735734	1	1	3	29	1154	MEDN0333	C00383
Metabolism	Nucleotide metabolism	ko01232	0.0800857	1	2	19	29	1154	MEDP1749;MEDN0160	C00112+C00387
Metabolism	Purine metabolism	ko00230	0.0800857	1	2	19	29	1154	MEDN1476;MEDN0160	C00499+C00387
Metabolism	Pyrimidine metabolism	ko00240	0.0953772	1	2	21	29	1154	MEDP1749;MEDN0333	C00112+C00383
Metabolism	Riboflavin metabolism	ko00740	0.0969152	1	1	4	29	1154	MEDP0250	C00255
Metabolism	Fatty acid biosynthesis	ko00061	0.184731	1	1	8	29	1154	MEDN0333	C00383
Human Diseases	Choline metabolism in cancer	ko05231	0.27006	1	5	140	29	1154	MEDN2236;MEDP2832;MEDP2833;MEDP2842;MEDP2847	C00157+C04230+C04230+C04230+C04230
Metabolism	Phenylalanine metabolism	ko00360	0.301182	1	1	14	29	1154	MEDP0654	C02505
Metabolism	Biosynthesis of cofactors	ko01240	0.304088	1	2	44	29	1154	MEDP0250;MEDP1749	C00255+C00112
Metabolism	D-Amino acid metabolism	ko00470	0.416798	1	1	21	29	1154	MEDN1226*010	C03341
Cellular Processes	Efferocytosis	ko04148	0.428179	1	4	132	29	1154	MEDP2832;MEDP2833;MEDP2842;MEDP2847	C04230+C04230+C04230+C04230
Organismal Systems	Thermogenesis	ko04714	0.703397	1	7	311	29	1154	MEDP1422;MEDP1415;MEDP2815;MEDP1438;MEDP1429;LIPID-P-0007;LIPID-P-0276	C02301+C02301+C02301+C02301+C02301+C02301+C01885
Metabolism	alpha-Linolenic acid metabolism	ko00592	0.774084	1	1	57	29	1154	MEDN2236	C00157
Metabolism	Arachidonic acid metabolism	ko00590	0.785875	1	1	59	29	1154	MEDN2236	C00157
Metabolism	Linoleic acid metabolism	ko00591	0.802456	1	1	62	29	1154	MEDN2236	C00157
Organismal Systems	Retrograde endocannabinoid signaling	ko04723	0.986791	1	1	158	29	1154	MEDN2236	C00157
Metabolism	Glycerophospholipid metabolism	ko00564	0.987949	1	5	394	29	1154	MEDN2236;MEDP2832;MEDP2833;MEDP2842;MEDP2847	C00157+C04230+C04230+C04230+C04230
Organismal Systems	Vitamin digestion and absorption	ko04977	0.997266	1	2	283	29	1154	MEDP0250;LIPID-P-0276	C00255+C01885
Organismal Systems	Regulation of lipolysis in adipocytes	ko04923	0.999762	1	1	285	29	1154	LIPID-P-0276	C01885
Organismal Systems	Fat digestion and absorption	ko04975	0.999913	1	1	314	29	1154	LIPID-P-0276	C01885
Metabolism	Glycerolipid metabolism	ko00561	0.999989	1	1	371	29	1154	LIPID-P-0276	C01885
Metabolism	Metabolic pathways	ko01100	0.999999	1	11	891	29	1154	MEDN1476;MEDP0654;MEDN2058*073;MEDN1314*073;MEDP0250;LIPID-P-0276;MEDN2236;MEDP1749;MEDN0160;MEDN0333;MEDN1226*010	C00499+C02505+C00818+C00879+C00255+C01885+C00157+C00112+C00387+C00383+C03341

## Sheet: Down-KEGG (Mild-HS vs No-HS)
Table S3.3 The significantly enriched KEGG pathways of downregulated DAMs in comparisons of Mild-HS vs No-HS
Kegg_level_1	Kegg_pathway	ko_ID	P-value	Corrected_P-value	Sig_compound	compound	Sig_compound_all	compound_all	IndexList	CIDList
Metabolism	Glycerolipid metabolism	ko00561	5.19894e-09	5.77082e-07	145	371	321	1154	LIPID-P-0846;LIPID-P-0916;LIPID-P-0834;LIPID-P-0837;LIPID-P-0820;LIPID-P-0778;LIPID-P-0819;LIPID-P-0823;LIPID-P-0967;LIPID-P-0901;LIPID-P-0871;LIPID-P-2273;LIPID-P-0953;LIPID-P-0822;LIPID-P-0886;LIPID-P-0885;LIPID-P-0183;LIPID-P-0903;LIPID-P-0864;LIPID-P-0875;LIPID-P-0902;LIPID-P-0925;LIPID-P-0880;LIPID-P-0876;LIPID-P-0204;LIPID-P-0839;LIPID-P-0841;LIPID-P-0964;LIPID-P-1096;LIPID-P-0893;LIPID-P-0…	C00422+C00422+C00422+C00422+C00422+C00422+C00422+C00422+C00422+C00422+C00422+C00422+C00422+C00422+C00422+C00422+C00641+C00422+C00422+C00422+C00422+C00422+C00422+C00422+C00641+C00422+C00422+C00422+C00422+C00422+C00422+C00422+C00422+C00641+C00422+C00422+C00422+C00422+C00422+C00422+C00422+C00422+C00422+C00422+C00422+C00422+C00422+C00422+C00422+C00422+C00422+C00422+C00422+C00422+C00422+C00422+C00422+…
Organismal Systems	Cholesterol metabolism	ko04979	1.37064e-08	1.52141e-06	112	269	321	1154	LIPID-P-0846;LIPID-P-0916;LIPID-P-0834;LIPID-P-0837;LIPID-P-0820;LIPID-P-0778;LIPID-P-0819;LIPID-P-0823;LIPID-P-0967;LIPID-P-0901;LIPID-P-0871;LIPID-P-2273;LIPID-P-0953;LIPID-P-0822;LIPID-P-0886;LIPID-P-0885;LIPID-P-0903;LIPID-P-0864;LIPID-P-0875;LIPID-P-0902;LIPID-P-0925;LIPID-P-0880;LIPID-P-0876;LIPID-P-0839;LIPID-P-0841;LIPID-P-0964;LIPID-P-1096;LIPID-P-0893;LIPID-P-0851;LIPID-P-0941;LIPID-P-0…	C00422+C00422+C00422+C00422+C00422+C00422+C00422+C00422+C00422+C00422+C00422+C00422+C00422+C00422+C00422+C00422+C00422+C00422+C00422+C00422+C00422+C00422+C00422+C00422+C00422+C00422+C00422+C00422+C00422+C00422+C00422+C00422+C00422+C00422+C00422+C00422+C00422+C00422+C00422+C00422+C00422+C00422+C00422+C00422+C00422+C00422+C00422+C00422+C00422+C00422+C00422+C00422+C00422+C00422+C00422+C00422+C00422+…
Organismal Systems	Fat digestion and absorption	ko04975	7.64693e-07	8.48809e-05	121	314	321	1154	LIPID-P-0846;LIPID-P-0916;LIPID-P-0834;LIPID-P-0837;LIPID-P-0820;LIPID-P-0778;LIPID-P-0819;LIPID-P-0823;LIPID-P-0967;LIPID-P-0901;LIPID-P-0871;LIPID-P-2273;LIPID-P-0953;LIPID-P-0822;LIPID-P-0886;LIPID-P-0885;LIPID-P-0903;LIPID-P-0864;LIPID-P-0875;LIPID-P-0902;LIPID-P-0925;LIPID-P-0880;LIPID-P-0876;LIPID-P-0839;LIPID-P-0841;LIPID-P-0964;LIPID-P-1096;LIPID-P-0893;LIPID-P-0851;LIPID-P-0941;LIPID-P-0…	C00422+C00422+C00422+C00422+C00422+C00422+C00422+C00422+C00422+C00422+C00422+C00422+C00422+C00422+C00422+C00422+C00422+C00422+C00422+C00422+C00422+C00422+C00422+C00422+C00422+C00422+C00422+C00422+C00422+C00422+C00422+C00422+C00422+C00422+C00422+C00422+C00422+C00422+C00422+C00422+C00422+C00422+C00422+C00422+C00422+C00422+C00422+C00422+C00422+C00422+C00422+C00422+C00422+C00422+C00422+C00422+C00422+…
Organismal Systems	Thermogenesis	ko04714	1.63238e-06	0.000181194	119	311	321	1154	LIPID-P-0011;LIPID-P-0001;LIPID-P-0846;LIPID-P-0916;LIPID-P-0834;LIPID-P-0837;LIPID-P-0820;LIPID-P-0778;LIPID-P-0819;LIPID-P-0823;LIPID-P-0967;LIPID-P-0901;LIPID-P-0871;LIPID-P-2273;LIPID-P-0953;LIPID-P-0822;LIPID-P-0886;LIPID-P-0885;LIPID-P-0903;LIPID-P-0864;LIPID-P-0875;LIPID-P-0902;LIPID-P-0925;LIPID-P-0880;LIPID-P-0876;LIPID-P-0839;LIPID-P-0841;LIPID-P-0964;LIPID-P-1096;LIPID-P-0893;LIPID-P-0…	C02301+C00318+C00422+C00422+C00422+C00422+C00422+C00422+C00422+C00422+C00422+C00422+C00422+C00422+C00422+C00422+C00422+C00422+C00422+C00422+C00422+C00422+C00422+C00422+C00422+C00422+C00422+C00422+C00422+C00422+C00422+C00422+C00422+C00422+C00422+C00422+C00422+C00422+C00422+C00422+C00422+C00422+C00422+C00422+C00422+C00422+C00422+C00422+C00422+C00422+C00422+C00422+C00422+C00422+C00422+C00422+C00422+…
Metabolism	Biosynthesis of unsaturated fatty acids	ko01040	0.00030609	0.033976	10	13	321	1154	LIPID-N-0075;LIPID-N-0073;LIPID-N-0098;LIPID-N-0091;LIPID-N-0086;LIPID-N-0024;LIPID-N-0095;MEDN0378*054;LIPID-N-0090;LIPID-N-0084	C01530+C00249+C00219+C16525+C16526+C06428+C03242+C06426+C01595+C00712
Metabolism	Caffeine metabolism	ko00232	0.00550945	0.611549	8	12	321	1154	MEDN0472*034;MEDN1025*034;MEDN0345;MEDP1900;MEDP1479*129;MEDN0533;MEDP0120;MEDP0145*129	C16359+C16355+C16361+C07481+C07130+C01762+C07480+C13747
Metabolism	Fatty acid biosynthesis	ko00061	0.00734615	0.815423	6	8	321	1154	LIPID-N-0075;LIPID-N-0073;LIPID-N-0082;MEDN0385;LIPID-N-0071;LIPID-N-0084	C01530+C00249+C08362+C02679+C06424+C00712
Metabolism	Nucleotide metabolism	ko01232	0.0184602	1	10	19	321	1154	MEDN0168;MEDP0165;MEDP0163;MEDN0533;MEDP1950;MEDP0164;MEDP0178;MEDN0171;MEDP1276*121;MEDN0141	C00214+C00380+C00475+C01762+C06196+C00055+C00106+C00299+C00242+C00526
Metabolism	Inositol phosphate metabolism	ko00562	0.0299403	1	25	64	321	1154	LIPID-P-0183;LIPID-P-0204;LIPID-P-0201;LIPID-P-0173;LIPID-P-0170;LIPID-P-0188;LIPID-P-0217;LIPID-P-0191;LIPID-P-0210;LIPID-P-0189;LIPID-P-0187;LIPID-P-0240;LIPID-P-0229;LIPID-P-0208;LIPID-P-0218;LIPID-P-0186;LIPID-P-0247;LIPID-P-1421;LIPID-P-1434;LIPID-P-1437;LIPID-P-1449;LIPID-P-0224;LIPID-P-1432;LIPID-P-1419;MEDP2266	C00641+C00641+C00641+C00641+C00641+C00641+C00641+C00641+C00641+C00641+C00641+C00641+C00641+C00641+C00641+C00641+C00641+C00641+C00641+C00641+C00641+C00641+C00641+C00641+C01243
Organismal Systems	Regulation of lipolysis in adipocytes	ko04923	6.48463e-09	7.19793e-07	118	285	321	1154	LIPID-N-0098;LIPID-P-0846;LIPID-P-0916;LIPID-P-0834;LIPID-P-0837;LIPID-P-0820;LIPID-P-0778;LIPID-P-0819;LIPID-P-0823;LIPID-P-0967;LIPID-P-0901;LIPID-P-0871;LIPID-P-2273;LIPID-P-0953;LIPID-P-0822;LIPID-P-0886;LIPID-P-0885;LIPID-P-0903;LIPID-P-0864;LIPID-P-0875;LIPID-P-0902;LIPID-P-0925;LIPID-P-0880;LIPID-P-0876;LIPID-P-0839;LIPID-P-0841;LIPID-P-0964;LIPID-P-1096;LIPID-P-0893;LIPID-P-0851;LIPID-P-0…	C00219+C00422+C00422+C00422+C00422+C00422+C00422+C00422+C00422+C00422+C00422+C00422+C00422+C00422+C00422+C00422+C00422+C00422+C00422+C00422+C00422+C00422+C00422+C00422+C00422+C00422+C00422+C00422+C00422+C00422+C00422+C00422+C00422+C00422+C00422+C00422+C00422+C00422+C00422+C00422+C00422+C00422+C00422+C00422+C00422+C00422+C00422+C00422+C00422+C00422+C00422+C00422+C00422+C00422+C00422+C00422+C00422+…
Organismal Systems	Vitamin digestion and absorption	ko04977	8.82929e-09	9.80052e-07	117	283	321	1154	LIPID-P-0846;LIPID-P-0916;LIPID-P-0834;LIPID-P-0837;LIPID-P-0820;LIPID-P-0778;LIPID-P-0819;LIPID-P-0823;LIPID-P-0967;LIPID-P-0901;LIPID-P-0871;LIPID-P-2273;LIPID-P-0953;LIPID-P-0822;LIPID-P-0886;LIPID-P-0885;LIPID-P-0903;LIPID-P-0864;LIPID-P-0875;LIPID-P-0902;LIPID-P-0925;LIPID-P-0880;LIPID-P-0876;LIPID-P-0839;LIPID-P-0841;LIPID-P-0964;LIPID-P-1096;LIPID-P-0893;LIPID-P-0851;LIPID-P-0941;LIPID-P-0…	C00422+C00422+C00422+C00422+C00422+C00422+C00422+C00422+C00422+C00422+C00422+C00422+C00422+C00422+C00422+C00422+C00422+C00422+C00422+C00422+C00422+C00422+C00422+C00422+C00422+C00422+C00422+C00422+C00422+C00422+C00422+C00422+C00422+C00422+C00422+C00422+C00422+C00422+C00422+C00422+C00422+C00422+C00422+C00422+C00422+C00422+C00422+C00422+C00422+C00422+C00422+C00422+C00422+C00422+C00422+C00422+C00422+…
Human Diseases	Lipid and atherosclerosis	ko05417	3.36224e-09	3.73208e-07	112	264	321	1154	LIPID-P-0846;LIPID-P-0916;LIPID-P-0834;LIPID-P-0837;LIPID-P-0820;LIPID-P-0778;LIPID-P-0819;LIPID-P-0823;LIPID-P-0967;LIPID-P-0901;LIPID-P-0871;LIPID-P-2273;LIPID-P-0953;LIPID-P-0822;LIPID-P-0886;LIPID-P-0885;LIPID-P-0903;LIPID-P-0864;LIPID-P-0875;LIPID-P-0902;LIPID-P-0925;LIPID-P-0880;LIPID-P-0876;LIPID-P-0839;LIPID-P-0841;LIPID-P-0964;LIPID-P-1096;LIPID-P-0893;LIPID-P-0851;LIPID-P-0941;LIPID-P-0…	C00422+C00422+C00422+C00422+C00422+C00422+C00422+C00422+C00422+C00422+C00422+C00422+C00422+C00422+C00422+C00422+C00422+C00422+C00422+C00422+C00422+C00422+C00422+C00422+C00422+C00422+C00422+C00422+C00422+C00422+C00422+C00422+C00422+C00422+C00422+C00422+C00422+C00422+C00422+C00422+C00422+C00422+C00422+C00422+C00422+C00422+C00422+C00422+C00422+C00422+C00422+C00422+C00422+C00422+C00422+C00422+C00422+…
Cellular Processes	Efferocytosis	ko04148	0.00856348	0.950547	49	132	321	1154	MEDP2846;LIPID-N-1228;LIPID-N-1321;MEDP1337;LIPID-N-0584;LIPID-N-1226;LIPID-N-0570;LIPID-N-0577;LIPID-N-1292;LIPID-N-0575;LIPID-N-1314;LIPID-N-0581;LIPID-N-1261;LIPID-N-0563;LIPID-N-1338;LIPID-N-1315;MEDP1779;LIPID-P-0355;LIPID-P-0388;LIPID-P-0352;LIPID-P-0351;MEDP1693;LIPID-P-0356;LIPID-P-0384;LIPID-P-0368;LIPID-P-0390;MEDP2836;LIPID-P-0354;LIPID-P-0353;LIPID-P-0381;LIPID-P-0380;MEDP2790;MEDP278…	C04230+C02737+C02737+C04230+C02737+C02737+C02737+C02737+C02737+C02737+C02737+C02737+C02737+C02737+C02737+C02737+C04230+C04230+C04230+C04230+C04230+C04230+C04230+C04230+C04230+C04230+C04230+C04230+C04230+C04230+C04230+C04230+C04230+C04230+C04230+C04230+C04230+C04230+C04230+C04230+C04230+C04230+C04230+C04230+C04230+C04230+C04230+C04230+C04230
Human Diseases	Insulin resistance	ko04931	3.07352e-08	3.4116e-06	112	272	321	1154	LIPID-P-0846;LIPID-P-0916;LIPID-P-0834;LIPID-P-0837;LIPID-P-0820;LIPID-P-0778;LIPID-P-0819;LIPID-P-0823;LIPID-P-0967;LIPID-P-0901;LIPID-P-0871;LIPID-P-2273;LIPID-P-0953;LIPID-P-0822;LIPID-P-0886;LIPID-P-0885;LIPID-P-0903;LIPID-P-0864;LIPID-P-0875;LIPID-P-0902;LIPID-P-0925;LIPID-P-0880;LIPID-P-0876;LIPID-P-0839;LIPID-P-0841;LIPID-P-0964;LIPID-P-1096;LIPID-P-0893;LIPID-P-0851;LIPID-P-0941;LIPID-P-0…	C00422+C00422+C00422+C00422+C00422+C00422+C00422+C00422+C00422+C00422+C00422+C00422+C00422+C00422+C00422+C00422+C00422+C00422+C00422+C00422+C00422+C00422+C00422+C00422+C00422+C00422+C00422+C00422+C00422+C00422+C00422+C00422+C00422+C00422+C00422+C00422+C00422+C00422+C00422+C00422+C00422+C00422+C00422+C00422+C00422+C00422+C00422+C00422+C00422+C00422+C00422+C00422+C00422+C00422+C00422+C00422+C00422+…
Human Diseases	Choline metabolism in cancer	ko05231	0.0111939	1	51	140	321	1154	MEDP2846;LIPID-N-1033;LIPID-N-0978;LIPID-N-0217;LIPID-N-1477;LIPID-N-1478;LIPID-P-0534;LIPID-P-0498;LIPID-N-0996;LIPID-N-0234;MEDP1337;LIPID-N-1019;LIPID-N-1467;LIPID-N-0270;LIPID-N-0229;LIPID-N-0252;LIPID-N-0630;MEDP2792;MEDP1779;LIPID-P-0355;LIPID-P-0388;LIPID-P-0352;LIPID-P-0351;MEDP1693;LIPID-P-0356;LIPID-P-0384;LIPID-P-0368;LIPID-P-0390;MEDP2836;LIPID-P-0354;LIPID-P-0353;LIPID-P-0381;LIPID-P…	C04230+C00157+C00157+C00157+C00416+C00416+C00157+C00157+C00157+C00157+C04230+C00157+C00416+C00157+C00157+C00157+C00416+C00157+C04230+C04230+C04230+C04230+C04230+C04230+C04230+C04230+C04230+C04230+C04230+C04230+C04230+C04230+C04230+C04230+C04230+C04230+C04230+C04230+C04230+C04230+C04230+C04230+C04230+C04230+C04230+C04230+C04230+C04230+C04230+C04230+C04230
Organismal Systems	Long-term depression	ko04730	0.0357759	1	26	68	321	1154	MEDP0016;LIPID-N-0098;LIPID-P-0183;LIPID-P-0204;LIPID-P-0201;LIPID-P-0173;LIPID-P-0170;LIPID-P-0188;LIPID-P-0217;LIPID-P-0191;LIPID-P-0210;LIPID-P-0189;LIPID-P-0187;LIPID-P-0240;LIPID-P-0229;LIPID-P-0208;LIPID-P-0218;LIPID-P-0186;LIPID-P-0247;LIPID-P-1421;LIPID-P-1434;LIPID-P-1437;LIPID-P-1449;LIPID-P-0224;LIPID-P-1432;LIPID-P-1419	C00025+C00219+C00641+C00641+C00641+C00641+C00641+C00641+C00641+C00641+C00641+C00641+C00641+C00641+C00641+C00641+C00641+C00641+C00641+C00641+C00641+C00641+C00641+C00641+C00641+C00641
Metabolism	Pyrimidine metabolism	ko00240	0.0986789	1	9	21	321	1154	MEDP0086;MEDP1718;MEDN0168;MEDP0165;MEDP0163;MEDP0164;MEDP0178;MEDN0171;MEDN0141	C00086+C02376+C00214+C00380+C00475+C00055+C00106+C00299+C00526
Metabolism	Starch and sucrose metabolism	ko00500	0.134951	1	3	5	321	1154	MEDN0224*056;MEDN0233*056;MEDN1758*064	C01083+C00208+C00721
Human Diseases	Asthma	ko05310	0.278163	1	1	1	321	1154	MEDP0047	C00388
Human Diseases	Huntington disease	ko05016	0.278163	1	1	1	321	1154	MEDP0016	C00025
Metabolism	Sphingolipid metabolism	ko00600	0.294631	1	11	33	321	1154	LIPID-P-0734;LIPID-P-0332;LIPID-P-0298;LIPID-P-0729;LIPID-P-0292;LIPID-P-0297;LIPID-P-0299;LIPID-P-0287;LIPID-P-0294;LIPID-P-0288;LIPID-P-0296	C00550+C06125+C01190+C00550+C01190+C01190+C01190+C01190+C01190+C01190+C01190
Metabolism	Galactose metabolism	ko00052	0.303697	1	3	7	321	1154	MEDN1538;MEDN0229*056;MEDP0233*168	C01235+C00243+C00492
Environmental Information Processing	Phosphatidylinositol signaling system	ko04070	0.306177	1	29	95	321	1154	LIPID-P-0183;LIPID-P-0204;LIPID-P-0201;LIPID-P-0173;LIPID-P-0170;LIPID-P-0188;LIPID-P-0217;LIPID-P-0191;LIPID-P-0210;LIPID-P-0189;LIPID-P-0187;LIPID-P-0240;LIPID-P-0229;LIPID-P-0208;LIPID-P-0218;LIPID-P-0186;LIPID-P-0247;LIPID-P-1421;LIPID-P-1434;LIPID-P-1437;LIPID-P-1449;LIPID-P-0224;LIPID-P-1432;LIPID-P-1419;LIPID-N-1477;LIPID-N-1478;LIPID-N-1467;LIPID-N-0630;MEDP2266	C00641+C00641+C00641+C00641+C00641+C00641+C00641+C00641+C00641+C00641+C00641+C00641+C00641+C00641+C00641+C00641+C00641+C00641+C00641+C00641+C00641+C00641+C00641+C00641+C00416+C00416+C00416+C00416+C01243
Organismal Systems	Synaptic vesicle cycle	ko04721	0.309901	1	2	4	321	1154	MEDP0047;MEDP0016	C00388+C00025
Metabolism	Linoleic acid metabolism	ko00591	0.351353	1	19	62	321	1154	LIPID-N-0098;MEDN0784;LIPID-N-0095;MEDN0378*054;LIPID-N-0090;LIPID-N-0022;LIPID-N-0026;LIPID-N-1033;LIPID-N-0978;LIPID-N-0217;LIPID-P-0534;LIPID-P-0498;LIPID-N-0996;LIPID-N-0234;LIPID-N-1019;LIPID-N-0270;LIPID-N-0229;LIPID-N-0252;MEDP2792	C00219+C14766+C03242+C06426+C01595+C14826+C14828+C00157+C00157+C00157+C00157+C00157+C00157+C00157+C00157+C00157+C00157+C00157+C00157
Metabolism	Glycerophospholipid metabolism	ko00564	0.394834	1	112	394	321	1154	LIPID-P-0183;LIPID-P-0204;LIPID-P-0201;LIPID-P-0173;LIPID-P-0170;LIPID-P-0188;LIPID-P-0217;LIPID-P-0191;LIPID-P-0210;LIPID-P-0189;LIPID-P-0187;LIPID-P-0240;LIPID-P-0229;LIPID-P-0208;LIPID-P-0218;LIPID-P-0186;LIPID-P-0247;LIPID-P-1421;LIPID-P-1434;LIPID-P-1437;LIPID-P-1449;LIPID-P-0224;LIPID-P-1432;LIPID-P-1419;MEDP2846;LIPID-N-1033;LIPID-N-0978;LIPID-N-0217;LIPID-N-1477;LIPID-N-1478;LIPID-N-1228;…	C00641+C00641+C00641+C00641+C00641+C00641+C00641+C00641+C00641+C00641+C00641+C00641+C00641+C00641+C00641+C00641+C00641+C00641+C00641+C00641+C00641+C00641+C00641+C00641+C04230+C00157+C00157+C00157+C00416+C00416+C02737+C00157+C02737+C00350+C00350+C00157+C00350+C00157+C00350+C00157+C04230+C00350+C00350+C00350+C00157+C02737+C00350+C02737+C02737+C02737+C00416+C00350+C02737+C00157+C02737+C02737+C00157+…
Cellular Processes	Ferroptosis	ko04216	0.426535	1	2	5	321	1154	MEDP0016;LIPID-N-0098	C00025+C00219
Metabolism	Cysteine and methionine metabolism	ko00270	0.439482	1	4	12	321	1154	MEDP2336;MEDN0616;MEDP0014*116;MEDN2064	C01077+C00979+C00049+C00506
Metabolism	Neomycin, kanamycin and gentamicin biosynthesis	ko00524	0.479125	1	1	2	321	1154	MEDP0016	C00025
Environmental Information Processing	FoxO signaling pathway	ko04068	0.479125	1	1	2	321	1154	MEDP0016	C00025
Human Diseases	Amyotrophic lateral sclerosis	ko05014	0.479125	1	1	2	321	1154	MEDP0016	C00025
Human Diseases	Nicotine addiction	ko05033	0.479125	1	1	2	321	1154	MEDP0016	C00025
Metabolism	Fatty acid degradation	ko00071	0.53185	1	2	6	321	1154	MEDP2705;LIPID-N-0073	C00517+C00249
Metabolism	Porphyrin metabolism	ko00860	0.53185	1	2	6	321	1154	MEDP2334;MEDP0016	C03194+C00025
Organismal Systems	Carbohydrate digestion and absorption	ko04973	0.557581	1	3	10	321	1154	MEDN0233*056;MEDN0229*056;MEDP1039*168	C00208+C00243+C01835
Metabolism	Glutathione metabolism	ko00480	0.623111	1	2	7	321	1154	MEDP0047;LIPID-N-0098	C00388+C00219
Metabolism	Pantothenate and CoA biosynthesis	ko00770	0.623111	1	2	7	321	1154	MEDP0016;MEDP2024	C00025+C05422
Organismal Systems	Fc epsilon RI signaling pathway	ko04664	0.623111	1	2	7	321	1154	MEDP0014*116;MEDP0178	C00049+C00106
Metabolism	Fatty acid metabolism	ko01212	0.624265	1	1	3	321	1154	LIPID-N-0073	C00249
Metabolism	Nitrogen metabolism	ko00910	0.624265	1	1	3	321	1154	LIPID-N-0073	C00249
Metabolism	Fatty acid elongation	ko00062	0.624265	1	1	3	321	1154	MEDP0798	C14790
Metabolism	Metabolism of xenobiotics by cytochrome P450	ko00980	0.624265	1	1	3	321	1154	MEDP0016	C00025
Metabolism	Arginine and proline metabolism	ko00330	0.636921	1	4	15	321	1154	MEDP0086;MEDP0404;MEDP0016;MEDP0069	C00086+C00213+C00025+C02714
Metabolism	Histidine metabolism	ko00340	0.636921	1	4	15	321	1154	MEDP0047;MEDN0138;MEDP0014*116;MEDP0016	C00388+C01152+C00049+C00025
Environmental Information Processing	Neuroactive ligand-receptor interaction	ko04080	0.636921	1	4	15	321	1154	MEDP0047;MEDP0014*116;MEDP0016;MEDN2064	C00388+C00049+C00025+C00506
Metabolism	Arginine biosynthesis	ko00220	0.692582	1	3	12	321	1154	MEDP0086;MEDP0014*116;MEDP0016	C00086+C00049+C00025
Organismal Systems	Taste transduction	ko04742	0.699971	1	2	8	321	1154	MEDP0016;MEDN0233*056	C00025+C00208
Metabolism	Metabolic pathways	ko01100	0.701268	1	245	891	321	1154	MEDP2334;MEDP0086;MEDP0047;MEDP0404;MEDP2336;MEDP0063;MEDN0616;MEDN0138;MEDP0036;MEDP0014*116;MEDP0016;MEDN1538;MEDN0224*056;MEDN0233*056;MEDN0229*056;MEDP0233*168;MEDN1758*064;MEDP0539;LIPID-N-0075;LIPID-N-0073;LIPID-N-0098;LIPID-N-0082;MEDN0385;LIPID-N-0095;MEDN0378*054;LIPID-N-0071;LIPID-N-0090;LIPID-N-0022;LIPID-P-0846;LIPID-P-0916;LIPID-P-0834;LIPID-P-0837;LIPID-P-0820;LIPID-P-0778;LIPID-P-0…	C03194+C00086+C00388+C00213+C01077+C01042+C00979+C01152+C02237+C00049+C00025+C01235+C01083+C00208+C00243+C00492+C00721+C00399+C01530+C00249+C00219+C08362+C02679+C03242+C06426+C06424+C01595+C14826+C00422+C00422+C00422+C00422+C00422+C00422+C00422+C00422+C00422+C00422+C00422+C00422+C00422+C00422+C00422+C00422+C00641+C00422+C00422+C00422+C00422+C00422+C00422+C00422+C00641+C00422+C00422+C00422+C00422+…
Metabolism	Phosphonate and phosphinate metabolism	ko00440	0.729053	1	1	4	321	1154	MEDP2265	C05672
Genetic Information Processing	Sulfur relay system	ko04122	0.729053	1	1	4	321	1154	MEDN0616	C00979
Metabolism	Alanine, aspartate and glutamate metabolism	ko00250	0.747368	1	3	13	321	1154	MEDP0063;MEDP0014*116;MEDP0016	C01042+C00049+C00025
Metabolism	alpha-Linolenic acid metabolism	ko00592	0.759124	1	14	57	321	1154	MEDN1416;LIPID-N-1033;LIPID-N-0978;LIPID-N-0217;LIPID-P-0534;LIPID-P-0498;LIPID-N-0996;LIPID-N-0234;LIPID-N-1019;LIPID-N-0270;LIPID-N-0229;LIPID-N-0252;MEDP2792;MEDP2696	C16326+C00157+C00157+C00157+C00157+C00157+C00157+C00157+C00157+C00157+C00157+C00157+C00157+C16309
Organismal Systems	Inflammatory mediator regulation of TRP channels	ko04750	0.76336	1	2	9	321	1154	MEDP0047;LIPID-N-0098	C00388+C00219
Metabolism	Amino sugar and nucleotide sugar metabolism	ko00520	0.804682	1	1	5	321	1154	MEDN1529	C00128
Metabolism	Biotin metabolism	ko00780	0.804682	1	1	5	321	1154	MEDP0016	C00025
Organismal Systems	Ovarian steroidogenesis	ko04913	0.804682	1	1	5	321	1154	MEDP0086	C00086
Organismal Systems	Proximal tubule bicarbonate reclamation	ko04964	0.804682	1	1	5	321	1154	MEDP0016	C00025
Human Diseases	Cocaine addiction	ko05030	0.804682	1	1	5	321	1154	LIPID-N-0098	C00219
Human Diseases	Amphetamine addiction	ko05031	0.804682	1	1	5	321	1154	MEDP0016	C00025
Metabolism	Taurine and hypotaurine metabolism	ko00430	0.814804	1	2	10	321	1154	MEDP0014*116;MEDP0115	C00049+C05843
Metabolism	Nicotinate and nicotinamide metabolism	ko00760	0.814804	1	2	10	321	1154	MEDP0016;MEDN2064	C00025+C00506
Metabolism	Purine metabolism	ko00230	0.820003	1	4	19	321	1154	MEDP0086;MEDN0533;MEDP1950;MEDP1276*121	C00086+C01762+C06196+C00242
Cellular Processes	Necroptosis	ko04217	0.833358	1	3	15	321	1154	LIPID-N-0098;LIPID-P-0734;LIPID-P-0729	C00219+C00550+C00550
Metabolism	Biosynthesis of nucleotide sugars	ko01250	0.859249	1	1	6	321	1154	MEDP0016	C00025
Metabolism	Butanoate metabolism	ko00650	0.859249	1	1	6	321	1154	MEDN1529	C00128
Organismal Systems	GABAergic synapse	ko04727	0.859249	1	1	6	321	1154	MEDP0016	C00025
Human Diseases	Spinocerebellar ataxia	ko05017	0.859249	1	1	6	321	1154	MEDP0016	C00025
Human Diseases	Alcoholism	ko05034	0.859249	1	1	6	321	1154	MEDP0016	C00025
Metabolism	Arachidonic acid metabolism	ko00590	0.880111	1	13	59	321	1154	LIPID-N-0098;LIPID-N-1033;LIPID-N-0978;LIPID-N-0217;LIPID-P-0534;LIPID-P-0498;LIPID-N-0996;LIPID-N-0234;LIPID-N-1019;LIPID-N-0270;LIPID-N-0229;LIPID-N-0252;MEDP2792	C00219+C00157+C00157+C00157+C00157+C00157+C00157+C00157+C00157+C00157+C00157+C00157+C00157
Metabolism	Sulfur metabolism	ko00920	0.898605	1	1	7	321	1154	MEDP0016	C00025
Organismal Systems	Platelet activation	ko04611	0.898605	1	1	7	321	1154	MEDP0047	C00388
Organismal Systems	Gastric acid secretion	ko04971	0.898605	1	1	7	321	1154	MEDP0016	C00025
Organismal Systems	Long-term potentiation	ko04720	0.898605	1	1	7	321	1154	LIPID-N-0098	C00219
Organismal Systems	Circadian entrainment	ko04713	0.898605	1	1	7	321	1154	MEDN0616	C00979
Metabolism	Ascorbate and aldarate metabolism	ko00053	0.926982	1	1	8	321	1154	MEDP2024	C05422
Organismal Systems	Glutamatergic synapse	ko04724	0.926982	1	1	8	321	1154	MEDP0016	C00025
Organismal Systems	Protein digestion and absorption	ko04974	0.932703	1	3	19	321	1154	MEDP0047;MEDP0014*116;MEDP0016	C00388+C00049+C00025
Metabolism	beta-Alanine metabolism	ko00410	0.934471	1	2	14	321	1154	MEDP0014*116;MEDP0178	C00049+C00106
Metabolism	Carbon metabolism	ko01200	0.947019	1	3	20	321	1154	MEDN0616;MEDP0014*116;MEDP0016	C00979+C00049+C00025
Organismal Systems	Oxytocin signaling pathway	ko04921	0.947434	1	1	9	321	1154	LIPID-N-0098	C00219
Organismal Systems	Aldosterone synthesis and secretion	ko04925	0.947434	1	1	9	321	1154	LIPID-N-0098	C00219
Organismal Systems	Vascular smooth muscle contraction	ko04270	0.947434	1	1	9	321	1154	MEDP0016	C00025
Human Diseases	Pathways of neurodegeneration - multiple diseases	ko05022	0.947434	1	1	9	321	1154	LIPID-N-0098	C00219
Metabolism	D-Amino acid metabolism	ko00470	0.958465	1	3	21	321	1154	MEDP0036;MEDP0014*116;MEDP0016	C02237+C00049+C00025
Metabolism	Glyoxylate and dicarboxylate metabolism	ko00630	0.962171	1	1	10	321	1154	LIPID-P-0001	C00318
Cellular Processes	Gap junction	ko04540	0.962171	1	1	10	321	1154	MEDP0016	C00025
Organismal Systems	Serotonergic synapse	ko04726	0.962171	1	1	10	321	1154	MEDP0016	C00025
Human Diseases	Diabetic cardiomyopathy	ko05415	0.962171	1	1	10	321	1154	LIPID-N-0098	C00219
Genetic Information Processing	Aminoacyl-tRNA biosynthesis	ko00970	0.978278	1	2	18	321	1154	MEDP0014*116;MEDP0016	C00049+C00025
Metabolism	2-Oxocarboxylic acid metabolism	ko01210	0.987708	1	2	20	321	1154	MEDP0014*116;MEDP0016	C00049+C00025
Human Diseases	Leishmaniasis	ko05140	0.989965	1	15	84	321	1154	LIPID-N-0098;LIPID-N-1228;LIPID-N-1321;LIPID-N-0584;LIPID-N-1226;LIPID-N-0570;LIPID-N-0577;LIPID-N-1292;LIPID-N-0575;LIPID-N-1314;LIPID-N-0581;LIPID-N-1261;LIPID-N-0563;LIPID-N-1338;LIPID-N-1315	C00219+C02737+C02737+C02737+C02737+C02737+C02737+C02737+C02737+C02737+C02737+C02737+C02737+C02737+C02737
Human Diseases	Pancreatic cancer	ko05212	0.99208	1	4	33	321	1154	LIPID-N-1477;LIPID-N-1478;LIPID-N-1467;LIPID-N-0630	C00416+C00416+C00416+C00416
Organismal Systems	Fc gamma R-mediated phagocytosis	ko04666	0.993315	1	5	39	321	1154	LIPID-N-0098;LIPID-N-1477;LIPID-N-1478;LIPID-N-1467;LIPID-N-0630	C00219+C00416+C00416+C00416+C00416
Human Diseases	Systemic lupus erythematosus	ko05322	0.993435	1	14	82	321	1154	LIPID-N-1228;LIPID-N-1321;LIPID-N-0584;LIPID-N-1226;LIPID-N-0570;LIPID-N-0577;LIPID-N-1292;LIPID-N-0575;LIPID-N-1314;LIPID-N-0581;LIPID-N-1261;LIPID-N-0563;LIPID-N-1338;LIPID-N-1315	C02737+C02737+C02737+C02737+C02737+C02737+C02737+C02737+C02737+C02737+C02737+C02737+C02737+C02737
Organismal Systems	GnRH signaling pathway	ko04912	0.99473	1	5	40	321	1154	LIPID-N-0098;LIPID-N-1477;LIPID-N-1478;LIPID-N-1467;LIPID-N-0630	C00219+C00416+C00416+C00416+C00416
Environmental Information Processing	Sphingolipid signaling pathway	ko04071	0.994856	1	2	23	321	1154	LIPID-P-0734;LIPID-P-0729	C00550+C00550
Metabolism	Glycine, serine and threonine metabolism	ko00260	0.995833	1	17	98	321	1154	MEDP2334;MEDP0404;MEDP0014*116;LIPID-N-1228;LIPID-N-1321;LIPID-N-0584;LIPID-N-1226;LIPID-N-0570;LIPID-N-0577;LIPID-N-1292;LIPID-N-0575;LIPID-N-1314;LIPID-N-0581;LIPID-N-1261;LIPID-N-0563;LIPID-N-1338;LIPID-N-1315	C03194+C00213+C00049+C02737+C02737+C02737+C02737+C02737+C02737+C02737+C02737+C02737+C02737+C02737+C02737+C02737+C02737
Organismal Systems	Bile secretion	ko04976	0.996254	1	1	17	321	1154	LIPID-P-0001	C00318
Environmental Information Processing	Phospholipase D signaling pathway	ko04072	0.99675	1	5	42	321	1154	MEDP0016;LIPID-N-1477;LIPID-N-1478;LIPID-N-1467;LIPID-N-0630	C00025+C00416+C00416+C00416+C00416
Human Diseases	Amoebiasis	ko05146	0.997077	1	15	91	321	1154	LIPID-N-0098;LIPID-N-1228;LIPID-N-1321;LIPID-N-0584;LIPID-N-1226;LIPID-N-0570;LIPID-N-0577;LIPID-N-1292;LIPID-N-0575;LIPID-N-1314;LIPID-N-0581;LIPID-N-1261;LIPID-N-0563;LIPID-N-1338;LIPID-N-1315	C00219+C02737+C02737+C02737+C02737+C02737+C02737+C02737+C02737+C02737+C02737+C02737+C02737+C02737+C02737
Human Diseases	Central carbon metabolism in cancer	ko05230	0.997883	1	2	26	321	1154	MEDP0014*116;MEDP0016	C00049+C00025
Human Diseases	Pathways in cancer	ko05200	0.999552	1	4	44	321	1154	LIPID-N-1477;LIPID-N-1478;LIPID-N-1467;LIPID-N-0630	C00416+C00416+C00416+C00416
Metabolism	Biosynthesis of amino acids	ko01230	0.999866	1	3	42	321	1154	MEDN0616;MEDP0014*116;MEDP0016	C00979+C00049+C00025
Environmental Information Processing	cAMP signaling pathway	ko04024	0.999887	1	4	49	321	1154	LIPID-N-1477;LIPID-N-1478;LIPID-N-1467;LIPID-N-0630	C00416+C00416+C00416+C00416
Environmental Information Processing	ABC transporters	ko02010	0.999904	1	24	150	321	1154	MEDP0086;MEDN2107;MEDP2313*133;MEDP2542*133;MEDN2271;MEDP2492;MEDP2333;MEDP2494;MEDP2560;MEDN2115*046;MEDN2114*046;MEDN1950;MEDP0014*116;MEDP0016;MEDN0224*056;MEDN0233*056;MEDN0229*056;MEDP1039*168;MEDP0233*168;MEDN1757*064;MEDP0163;MEDN0533;MEDN0171;MEDN0141	C00086+C00107+C00107+C00107+C00098+C00107+C00107+C00107+C00107+C00107+C00107+C00107+C00049+C00025+C01083+C00208+C00243+C01835+C00492+C02160+C00475+C01762+C00299+C00526
Metabolism	Biosynthesis of cofactors	ko01240	0.999926	1	3	44	321	1154	MEDP0014*116;MEDP0016;MEDP0539	C00049+C00025+C00399
Organismal Systems	Retrograde endocannabinoid signaling	ko04723	0.999951	1	25	158	321	1154	MEDP0016;LIPID-N-0098;LIPID-N-1033;LIPID-N-0978;LIPID-N-0217;LIPID-P-0534;LIPID-N-1048;LIPID-N-0384;LIPID-P-0498;LIPID-N-0336;LIPID-N-0996;LIPID-N-0382;LIPID-N-0234;LIPID-N-0324;LIPID-N-1066;LIPID-N-1090;LIPID-N-1019;LIPID-N-1085;LIPID-N-1049;LIPID-N-0270;LIPID-N-0229;LIPID-N-0252;LIPID-N-1106;MEDP2792;LIPID-P-1322	C00025+C00219+C00157+C00157+C00157+C00157+C00350+C00350+C00157+C00350+C00157+C00350+C00157+C00350+C00350+C00350+C00157+C00350+C00350+C00157+C00157+C00157+C00350+C00157+C00350
Cellular Processes	Autophagy - animal	ko04140	0.999975	1	11	94	321	1154	LIPID-N-1048;LIPID-N-0384;LIPID-N-0336;LIPID-N-0382;LIPID-N-0324;LIPID-N-1066;LIPID-N-1090;LIPID-N-1085;LIPID-N-1049;LIPID-N-1106;LIPID-P-1322	C00350+C00350+C00350+C00350+C00350+C00350+C00350+C00350+C00350+C00350+C00350
Cellular Processes	Autophagy - other	ko04136	0.999975	1	11	94	321	1154	LIPID-N-1048;LIPID-N-0384;LIPID-N-0336;LIPID-N-0382;LIPID-N-0324;LIPID-N-1066;LIPID-N-1090;LIPID-N-1085;LIPID-N-1049;LIPID-N-1106;LIPID-P-1322	C00350+C00350+C00350+C00350+C00350+C00350+C00350+C00350+C00350+C00350+C00350
Metabolism	Glycosylphosphatidylinositol (GPI)-anchor biosynthesis	ko00563	0.999981	1	11	95	321	1154	LIPID-N-1048;LIPID-N-0384;LIPID-N-0336;LIPID-N-0382;LIPID-N-0324;LIPID-N-1066;LIPID-N-1090;LIPID-N-1085;LIPID-N-1049;LIPID-N-1106;LIPID-P-1322	C00350+C00350+C00350+C00350+C00350+C00350+C00350+C00350+C00350+C00350+C00350
Human Diseases	Kaposi sarcoma-associated herpesvirus infection	ko05167	0.999993	1	11	99	321	1154	LIPID-N-1048;LIPID-N-0384;LIPID-N-0336;LIPID-N-0382;LIPID-N-0324;LIPID-N-1066;LIPID-N-1090;LIPID-N-1085;LIPID-N-1049;LIPID-N-1106;LIPID-P-1322	C00350+C00350+C00350+C00350+C00350+C00350+C00350+C00350+C00350+C00350+C00350

## Sheet: DAMs in Mod-HS vs No-HS
Table S3.4 Differentially abundant metabolites (DAMs) between the No-HS and Mod-HS groups
Index	Compounds	Class I	Class II	Formula	CAS	VIP	P-value	Fold_Change	Log2FC	Type
MEDP1196	Biotinamide	Alcohol and amines	Polyamines	C10H17N3O2S	6929-42-6	1.23877	0.0421207	1.47209	0.557864	up
MEDP1763	Guanidine	Alcohol and amines	Polyamines	CH5N3	113-00-8	1.35357	0.00628342	1.32931	0.410675	up
MEDN0226	D-Erythronolactone	Aldehyde,Ketones,Esters	Esters	C4H6O4	15667-21-7	1.89746	0.00158393	3.1124	1.63803	up
MEDP1186	Methyl-2-pyrrolidone-5-carboxylate	Aldehyde,Ketones,Esters	Esters	C6H9NO3	4931-66-2	2.22921	1.25258e-05	1.61029	0.687323	up
MEDN1970	cyclo(glu-glu)	Amino acid and Its metabolites	Small Peptide	C10H14N2O6	16691-00-2	1.6026	0.00851257	2.89315	1.53264	up
MEDN1478*053	Glu-Gln	Amino acid and Its metabolites	Small Peptide	C10H17N3O6	-	1.71372	0.00587054	2.61118	1.3847	up
MEDN1940*053	γ-Glu-Gln	Amino acid and Its metabolites	Small Peptide	C10H17N3O6	10148-81-9	1.71372	0.00587054	2.61118	1.3847	up
MEDP1873	Leu-Pro-Tyr	Amino acid and Its metabolites	Small Peptide	C20H29N3O5	-	1.46275	0.0104655	2.57857	1.36657	up
MEDP2566	Tyr-Gly	Amino acid and Its metabolites	Small Peptide	C11H14N2O4	673-08-5	1.4329	0.0105697	2.51996	1.3334	up
MEDP2508	Gly-Tyr	Amino acid and Its metabolites	Amino acid derivatives	C11H14N2O4	658-79-7	1.4329	0.0105697	2.51996	1.3334	up
MEDN2138	Leu-Arg	Amino acid and Its metabolites	Small Peptide	C12H25N5O3	26607-15-8	1.28413	0.0138123	2.46442	1.30125	up
MEDP0077	Phenylacetyl-L-Glutamine	Amino acid and Its metabolites	Amino acid derivatives	C13H16N2O4	28047-15-6	1.72345	0.00249538	2.4597	1.29848	up
MEDP2468	Trp-Ile	Amino acid and Its metabolites	Small Peptide	C17H23N3O3	64339-42-0	1.23245	0.0193435	2.32381	1.21649	up
MEDP0637	Phe-Pro	Amino acid and Its metabolites	Amino acid derivatives	C14H18N2O3	7669-65-0	1.8077	0.00221635	2.18956	1.13064	up
MEDP2398	Pyr-Glu	Amino acid and Its metabolites	Small Peptide	C10H14N2O6	29227-92-7	1.49174	0.00908164	2.18844	1.1299	up
MEDP2431	Phe-Gly	Amino acid and Its metabolites	Small Peptide	C11H14N2O3	721-90-4	1.00419	0.040266	1.73401	0.794112	up
MEDN0063	Nα-Acetyl-L-Arginine	Amino acid and Its metabolites	Amino acid derivatives	C8H16N4O3	155-84-0	1.70151	0.00189098	1.72239	0.784415	up
MEDP0859	Gly-Phe	Amino acid and Its metabolites	Amino acid derivatives	C11H14N2O3	3321-03-7	1.01745	0.0397098	1.71682	0.77974	up
MEDP0054	L-Glutamine	Amino acid and Its metabolites	Amino acids	C5H10N2O3	56-85-9	1.27521	0.00967775	1.66564	0.736073	up
MEDN1476	Allantoic acid	Amino acid and Its metabolites	Amino acid derivatives	C4H8N4O4	99-16-1	1.70714	0.000111214	1.63687	0.710939	up
MEDP2319	Pro-Lys	Amino acid and Its metabolites	Small Peptide	C11H21N3O3	71227-70-8	1.26107	0.0134175	1.39577	0.481066	up
MEDP1126*113	(R)-(-)-2-phenylglycine	Amino acid and Its metabolites	Amino acid derivatives	C8H11NO	56613-80-0	1.39919	0.00424196	1.38635	0.471296	up
MEDP2567	Pro-Gln	Amino acid and Its metabolites	Small Peptide	C10H17N3O4	18668-08-1	1.11568	0.0323389	1.33331	0.415008	up
MEDP1924	Cyclo(Pro-Glu)	Amino acid and Its metabolites	Small Peptide	C10H14N2O4	-	1.29436	0.0250213	1.32579	0.406852	up
MEDP0868*104	N-Methylalanine	Amino acid and Its metabolites	Amino acid derivatives	C4H9NO2	3913-67-5	1.22503	0.0238778	1.29549	0.373493	up
MEDP2346*104	N-Ethylglycine	Amino acid and Its metabolites	Amino acid derivatives	C4H9NO2	627-01-0	1.22503	0.0238778	1.29549	0.373493	up
MEDP2446	cyclo(pro-pro)	Amino acid and Its metabolites	Small Peptide	C10H14N2O2	-	1.8013	0.000229461	1.27466	0.350115	up
MEDP2113	2-Phenylpropylamine	Benzene and substituted derivatives	Benzene and substituted derivatives	C9H13N	582-22-9	1.01028	0.0193431	1.9971	0.997906	up
MEDP2082	N-(3-Hydroxypropyl)phthalimide	Benzene and substituted derivatives	Benzene and substituted derivatives	C11H11NO3	883-44-3	2.3413	1.33612e-06	1.90289	0.92819	up
MEDP0654	2-Phenylacetamide	Benzene and substituted derivatives	Benzene and substituted derivatives	C8H9NO	103-81-1	1.44768	0.0164049	1.87183	0.904446	up
MEDP1003*113	1-Hydroxylamino-2-phenylethane	Benzene and substituted derivatives	Benzene and substituted derivatives	C8H11NO	3217-93-4	1.39919	0.00424196	1.38635	0.471296	up
MEDP0745	Creosol	Benzene and substituted derivatives	Phenolics	C8H10O2	93-51-6	2.27383	3.41963e-07	1.3208	0.401409	up
MEDP2139	4-Chloroaniline	Benzene and substituted derivatives	Benzene and substituted derivatives	C6H6ClN	106-47-8	1.45557	0.0032369	1.24075	0.311214	up
MEDN1837	2,6-Di-tert-butyl-4-(hydroxymethyl)phenol	Benzene and substituted derivatives	Benzene and substituted derivatives	C15H24O2	88-26-6	1.95313	4.75208e-05	1.20523	0.269308	up
MEDN1145	P-chlorophenylalanine	Benzene and substituted derivatives	Phenolic acids	C9H10ClNO2	7424-00-2	1.95248	4.01823e-05	1.12761	0.173272	up
MEDP0250	Riboflavin	CoEnzyme and vitamins	CoEnzyme and vitamins	C17H20N4O6	83-88-5	1.2972	0.0275836	1.23126	0.300134	up
MEDN1015	Nicotinic Acid	CoEnzyme and vitamins	CoEnzyme and vitamins	C6H5NO2	59-67-6	1.56163	0.00312539	1.10636	0.145827	up
MEDP1084	Carnitine C12:0	FA	CAR	C19H37NO4	25518-54-1	1.52711	0.0157362	3.79896	1.9256	up
MEDP1415	Carnitine C9:DC	FA	CAR	C16H29NO6	-	1.72701	0.0014729	3.53476	1.82161	up
MEDP1422	Carnitine C8-OH	FA	CAR	C15H29NO5	-	1.83641	0.00207542	3.40786	1.76887	up
MEDP2815	Carnitine C6-OH	FA	CAR	C13H25NO5	-	2.09654	1.69114e-05	2.59946	1.37821	up
LIPID-P-0004	Carnitine C4:0	FA	CAR	C11H21NO4	25576-40-3	2.27092	2.7136e-05	2.39153	1.25793	up
MEDP0577*140	Carnitine isoC4:0	FA	CAR	C11H21NO4	25518-49-4	2.30705	1.462e-06	2.21816	1.14936	up
MEDP1430	Carnitine C7:0	FA	CAR	C14H27NO4	-	1.38835	0.0137604	1.93718	0.953955	up
MEDP1429	Carnitine C5:DC	FA	CAR	C12H21NO6	-	1.65979	0.00110357	1.91181	0.934943	up
MEDP1433	Carnitine ph-C1	FA	CAR	C14H19NO4	105450-08-6	1.83861	0.000653875	1.66909	0.739058	up
MEDP0618*146	Carnitine-2-methyl-C4	FA	CAR	C12H23NO4	31023-25-3	1.29504	0.0158053	1.4667	0.552573	up
MEDN1751	2-Hexyldecanoic acid	FA	FFA	C16H32O2	25354-97-6	1.38144	0.00760413	1.39827	0.483646	up
LIPID-P-0026	Carnitine C3:1-2OH	FA	CAR	C10H17NO6	910825-21-7	1.21224	0.0297585	1.36424	0.448096	up
LIPID-P-0006	Carnitine C4-OH	FA	CAR	C11H21NO5	-	1.14856	0.0371443	1.30248	0.381263	up
LIPID-P-0007	Carnitine C6:0	FA	CAR	C13H25NO4	6418-78-6	1.18632	0.0297254	1.27238	0.347532	up
MEDN2417	FFA(16:4)	FA	FFA	C16H24O2	29259-52-7	1.37198	0.0118537	1.24115	0.311682	up
MEDP2688	methylcarbamyl PAF	FA	Others	C26H55N2O7P+	91575-58-5	2.05019	1.4713e-05	1.17371	0.231078	up
LIPID-P-0799	TG(14:0_16:0_22:0)	GL	TG	C55H106O6	-	1.2171	0.0406944	2.14505	1.10101	up
LIPID-P-0941	TG(16:0_18:1_24:1)	GL	TG	C61H114O6	-	1.52938	0.00874395	1.80401	0.851205	up
LIPID-P-0867	TG(16:0_20:1_22:0)	GL	TG	C61H116O6	-	1.37966	0.0255987	1.77362	0.826694	up
LIPID-P-0864	TG(16:0_24:0_18:1)	GL	TG	C61H116O6	-	1.3752	0.0196562	1.71652	0.779487	up
LIPID-P-0945	TG(24:0_18:1_18:1)	GL	TG	C63H118O6	-	1.32681	0.01892	1.67369	0.74303	up
LIPID-P-0859	TG(16:0_24:0_16:1)	GL	TG	C59H112O6	-	1.31991	0.0108956	1.66209	0.733001	up
LIPID-P-0871	TG(16:0_26:0_18:1)	GL	TG	C63H120O6	-	1.30914	0.0250296	1.63491	0.709209	up
LIPID-P-0858	TG(16:0_18:1_22:0)	GL	TG	C59H112O6	-	1.2712	0.021141	1.60245	0.680283	up
LIPID-P-2310	TG(16:0_16:2_20:5)	GL	TG	C55H92O6	-	1.33248	0.0109989	1.58651	0.665857	up
LIPID-P-0856	TG(18:0_18:1_20:0)	GL	TG	C59H112O6	-	1.19692	0.0385083	1.55305	0.635108	up
LIPID-P-0854	TG(15:0_16:0_24:1)	GL	TG	C58H110O6	-	1.24995	0.0240137	1.53439	0.617668	up
LIPID-P-0861	TG(15:0_24:0_18:1)	GL	TG	C60H114O6	-	1.12511	0.0372951	1.53399	0.61729	up
LIPID-P-0853	TG(16:0_20:0_18:1)	GL	TG	C57H108O6	-	1.40771	0.00868425	1.50966	0.594225	up
LIPID-P-0935	TG(16:0_18:1_22:1)	GL	TG	C59H110O6	-	1.4614	0.007865	1.49054	0.57583	up
LIPID-P-1415	DG(16:0_22:0)	GL	DG	C41H80O5	-	1.36283	0.0173373	1.48182	0.567369	up
LIPID-P-1195	TG(14:1_16:1_22:6)	GL	TG	C55H90O6	-	1.22804	0.0216116	1.48039	0.565981	up
LIPID-P-0183	DG(20:0_18:0)	GL	DG	C41H80O5	-	1.13072	0.0192415	1.41752	0.503365	up
LIPID-P-0851	TG(16:0_18:0_20:1)	GL	TG	C57H108O6	-	1.27057	0.0147869	1.41146	0.497193	up
LIPID-P-0792	TG(15:0_16:0_18:0)	GL	TG	C52H100O6	-	1.18453	0.0301008	1.37103	0.455261	up
LIPID-P-1114	TG(16:0_18:1_22:4)	GL	TG	C59H104O6	-	1.2611	0.039904	1.3703	0.454494	up
LIPID-P-0846	TG(16:0_18:0_18:1)	GL	TG	C55H104O6	-	1.21665	0.0218884	1.29755	0.375793	up
LIPID-N-0764	PE(O-22:0_18:2)	GP	PE-O	C45H88NO7P	-	2.37581	0.00676084	-	-	up
LIPID-N-0453	PG(18:2_18:2)	GP	PG	C42H75O10P	-	1.61309	0.00231468	2.32516	1.21733	up
LIPID-N-0213	PC(16:0_26:0)	GP	PC	C50H100NO8P	-	1.54984	0.00320119	2.1805	1.12466	up
LIPID-N-0837	PE(O-18:2_20:4)	GP	PE-O	C43H76NO7P	-	2.01776	1.34929e-05	1.99037	0.993037	up
LIPID-N-0515	PI(18:1_20:2)	GP	PI	C47H85O13P	-	2.00334	7.50953e-05	1.98822	0.991481	up
LIPID-N-0811	PE(O-17:1_20:4)	GP	PE-O	C42H76NO7P	-	1.98139	7.63491e-05	1.95548	0.967522	up
LIPID-N-0363	PE(18:1_24:1)	GP	PE	C47H90NO8P	-	1.07697	0.0486809	1.92753	0.946754	up
LIPID-N-0323	PE(16:0_16:0)	GP	PE	C37H74NO8P	923-61-5	1.99891	7.6698e-05	1.90107	0.926814	up
LIPID-N-1458	PA(25:0_20:1)	GP	PA	C48H93O8P	-	1.48694	0.00644844	1.89726	0.923918	up
LIPID-N-0514	PI(20:3_18:0)	GP	PI	C47H85O13P	-	1.80877	0.000506755	1.88058	0.911176	up
LIPID-N-0809	PE(O-16:1_20:4)	GP	PE-O	C41H74NO7P	-	1.85641	0.000251394	1.87784	0.909078	up
LIPID-N-0834	PE(O-17:1_20:5)	GP	PE-O	C42H74NO7P	-	1.62542	0.00219958	1.86701	0.900733	up
LIPID-N-1096	PE(20:2_20:4)	GP	PE	C45H78NO8P	-	1.82279	0.00113278	1.85439	0.890941	up
LIPID-N-1423	PI(18:0_20:3)	GP	PI	C47H85O13P	-	1.67637	0.00179088	1.82193	0.865468	up
LIPID-N-1137	PG(16:0_20:1)	GP	PG	C42H81O10P	-	1.78749	0.000446356	1.81652	0.861178	up
LIPID-N-0421	PE(20:4_22:2)	GP	PE	C47H82NO8P	-	2.04178	8.81892e-05	1.81259	0.858052	up
LIPID-P-0432	LPE(20:4/0:0)	GP	LPE	C25H44NO7P	-	1.67553	0.000506982	1.79975	0.8478	up
LIPID-N-1483	PA(19:0_20:4)	GP	PA	C42H75O8P	-	1.82143	0.000279044	1.78993	0.839903	up
LIPID-N-1030	PC(16:0_19:0)	GP	PC	C43H86NO8P	-	1.01378	0.0171184	1.78992	0.839895	up
LIPID-N-0814	PE(O-18:1_20:4)	GP	PE-O	C43H78NO7P	-	1.96537	0.000201229	1.78805	0.83839	up
MEDN2286	LPE(O-18:1/0:0)	GP	LPE	C23H48NO6P	-	1.91825	5.79574e-05	1.76993	0.823695	up
MEDP2746	LPC(O-18:3)	GP	LPC-O	C26H50NO6P	-	1.11231	0.0186798	1.76614	0.820597	up
LIPID-N-1486	PA(20:0_20:4)	GP	PA	C43H77O8P	-	1.73084	0.00351247	1.76215	0.817333	up
LIPID-N-1325	PS(21:0_20:4)	GP	PS	C47H84NO10P	-	1.44477	0.00292313	1.75397	0.810628	up
LIPID-N-0529	PI(18:0_22:4)	GP	PI	C49H87O13P	-	1.48111	0.00450851	1.75322	0.810009	up
LIPID-N-0583	PS(17:0_20:3)	GP	PS	C43H78NO10P	-	1.29201	0.0160145	1.74153	0.800355	up
LIPID-N-0840	PE(O-16:1_22:5)	GP	PE-O	C43H76NO7P	-	1.69132	0.00879778	1.73536	0.795237	up
LIPID-N-0370	PE(18:2_19:1)	GP	PE	C42H78NO8P	-	1.56858	0.00263017	1.70856	0.772777	up
LIPID-N-0806	PE(O-15:1_20:4)	GP	PE-O	C40H72NO7P	-	1.46822	0.00691725	1.68913	0.756281	up
LIPID-N-1197	PG(20:1_20:3)	GP	PG	C46H83O10P	-	1.2389	0.0218694	1.68893	0.756113	up
LIPID-N-1436	PI(18:1_20:3)	GP	PI	C47H83O13P	-	1.70035	0.00241135	1.68862	0.755842	up
LIPID-N-0525	PI(20:3_18:1)	GP	PI	C47H83O13P	-	1.62395	0.00149204	1.65823	0.729641	up
LIPID-N-0538	PI(20:4_18:1)	GP	PI	C47H81O13P	-	1.59396	0.000903787	1.65625	0.727921	up
LIPID-N-1183	PG(22:1_18:2)	GP	PG	C46H85O10P	-	1.1558	0.0242561	1.64816	0.720858	up
LIPID-N-1062	PE(16:0_19:2)	GP	PE	C40H76NO8P	-	1.40998	0.0116154	1.63999	0.713689	up
LIPID-N-1301	PS(21:0_18:2)	GP	PS	C45H84NO10P	-	1.22441	0.0230557	1.63838	0.71227	up
LIPID-N-1459	PA(21:0_24:1)	GP	PA	C48H93O8P	-	1.06977	0.0232599	1.6364	0.710529	up
LIPID-N-1484	PA(18:0_22:4)	GP	PA	C43H77O8P	-	1.41885	0.0176723	1.63608	0.710244	up
MEDP2851	LPE(P-18:0)	GP	LPE-P	C23H48NO6P	174062-73-8	1.70196	0.000604524	1.63587	0.71006	up
LIPID-N-0590	PS(19:0_20:4)	GP	PS	C45H80NO10P	-	1.43418	0.00551987	1.6347	0.709029	up
LIPID-N-0831	PE(O-16:1_20:5)	GP	PE-O	C41H72NO7P	-	1.48226	0.00406149	1.63428	0.708659	up
LIPID-N-1361	PS(20:3_20:4)	GP	PS	C46H68NO10P	-	1.42893	0.00955236	1.63286	0.707405	up
LIPID-N-1348	PS(21:2_20:4)	GP	PS	C47H80NO10P	-	1.32319	0.0115788	1.62686	0.702086	up
LIPID-N-0387	PE(20:4_18:0)	GP	PE	C43H78NO8P	-	1.65073	0.00205799	1.62669	0.701942	up
LIPID-N-0479	PI(18:0_17:1)	GP	PI	C44H83O13P	-	1.18536	0.0319666	1.6241	0.699641	up
LIPID-N-1441	PI(18:1_20:4)	GP	PI	C47H81O13P	-	1.73809	0.000680838	1.62215	0.697907	up
LIPID-N-1494	PA(20:1_20:4)	GP	PA	C43H75O8P	-	1.52868	0.00276232	1.61632	0.692712	up
LIPID-N-1212	PG(19:2_20:4)	GP	PG	C45H77O10P	-	1.54126	0.00887527	1.60196	0.679837	up
LIPID-N-1012	PC(15:0_18:0)	GP	PC	C41H82NO8P	-	1.40596	0.0102228	1.59821	0.676455	up
LIPID-N-0403	PE(18:0_22:5)	GP	PE	C45H80NO8P	-	1.44631	0.00802794	1.59143	0.670322	up
LIPID-N-0524	PI(18:0_20:4)	GP	PI	C47H83O13P	-	1.81902	0.000302887	1.59099	0.669926	up
LIPID-N-1057	PE(18:0_22:1)	GP	PE	C45H88NO8P	-	1.18845	0.0248911	1.58823	0.667424	up
LIPID-N-1347	PS(20:3_20:3)	GP	PS	C46H68NO10P	-	1.56092	0.00533569	1.58106	0.660894	up
LIPID-N-0372	PE(20:3_18:0)	GP	PE	C43H80NO8P	-	1.32602	0.0142003	1.5751	0.65544	up
LIPID-N-0496	PI(18:1_18:1)	GP	PI	C45H83O13P	-	1.43538	0.0125816	1.56295	0.64427	up
LIPID-N-1199	PG(22:1_20:3)	GP	PG	C48H87O10P	-	1.39631	0.00974351	1.55884	0.640469	up
MEDN2236	PC(36:3)	GP	PC	C44H82NO8P	-	1.06736	0.0466317	1.54594	0.628483	up
LIPID-N-0547	PI(18:2_20:4)	GP	PI	C47H79O13P	-	1.24187	0.0139192	1.54387	0.626547	up
LIPID-N-0386	PE(17:0_20:4)	GP	PE	C42H76NO8P	-	1.53143	0.00577609	1.54149	0.624324	up
LIPID-N-0734	PE(O-16:1_16:0)	GP	PE-O	C37H74NO7P	-	1.46722	0.00629533	1.53296	0.616322	up
LIPID-N-0371	PE(17:0_20:3)	GP	PE	C42H78NO8P	-	1.33465	0.0063646	1.5193	0.603406	up
LIPID-N-0833	PE(O-16:2_20:4)	GP	PE-O	C41H72NO7P	-	1.08091	0.0485872	1.5166	0.60084	up
LIPID-P-0407	LPE(0:0/16:0)	GP	LPE	C21H44NO7P	-	1.36376	0.0101882	1.51507	0.599389	up
LIPID-P-0654	PE(P-18:0_20:4)	GP	PE-P	C43H78NO7P	-	1.21574	0.0258545	1.51452	0.598865	up
LIPID-N-0388	PE(18:1_20:3)	GP	PE	C43H78NO8P	-	1.39211	0.0116312	1.5137	0.598082	up
LIPID-N-1346	PS(18:1_22:5)	GP	PS	C46H68NO10P	-	1.56811	0.00622378	1.51127	0.59576	up
LIPID-N-1455	PA(16:0_20:1)	GP	PA	C39H75O8P	-	1.22608	0.0319278	1.50845	0.59307	up
LIPID-N-1242	PS(16:0_21:0)	GP	PS	C42H76NO10P	-	1.3449	0.00242166	1.50391	0.588716	up
LIPID-N-1297	PS(18:0_20:2)	GP	PS	C44H84NO10P	-	1.09324	0.0191496	1.50169	0.586591	up
LIPID-N-0383	PE(16:0_20:4)	GP	PE	C41H74NO8P	-	1.47647	0.00683657	1.49949	0.584471	up
LIPID-N-1237	PS(16:0_19:0)	GP	PS	C41H80NO10P	-	1.31438	0.0105007	1.49789	0.582928	up
LIPID-N-0237	PC(19:0_18:2)	GP	PC	C45H86NO8P	-	1.56839	0.00489448	1.49681	0.581889	up
LIPID-N-1147	PG(18:0_22:1)	GP	PG	C46H89O10P	-	1.27195	0.0143894	1.4913	0.576567	up
LIPID-N-0416	PE(18:1_22:5)	GP	PE	C45H78NO8P	-	1.36789	0.0240232	1.47329	0.559039	up
LIPID-N-1156	PG(16:1_17:1)	GP	PG	C39H73O10P	-	1.24517	0.0161604	1.46983	0.555646	up
LIPID-N-0368	PE(18:1_18:2)	GP	PE	C41H76NO8P	-	1.33297	0.0125749	1.45951	0.545487	up
LIPID-N-0577	PS(18:0_18:2)	GP	PS	C42H78NO10P	-	1.04027	0.0372905	1.45773	0.543725	up
LIPID-N-0392	PE(18:0_22:4)	GP	PE	C45H82NO8P	-	1.16151	0.0319205	1.45739	0.543387	up
LIPID-N-0447	PG(18:0_18:2)	GP	PG	C42H79O10P	-	1.16575	0.0326799	1.45727	0.543269	up
LIPID-N-0892	PMeOH(18:0_22:4)	GP	PMeOH	C44H79O8P	-	1.01054	0.0471138	1.4561	0.54211	up
LIPID-N-0400	PE(18:0_20:5)	GP	PE	C43H76NO8P	-	1.16431	0.0316097	1.45544	0.541453	up
LIPID-N-0349	PE(18:1_16:1)	GP	PE	C39H74NO8P	-	1.15352	0.0341657	1.45353	0.539557	up
LIPID-N-0272	PC(16:0_20:4)	GP	PC	C44H80NO8P	-	1.13615	0.0158606	1.45286	0.538894	up
LIPID-N-1450	PA(18:0_23:0)	GP	PA	C44H87O8P	-	1.20402	0.0460418	1.44976	0.535814	up
LIPID-N-1356	PS(18:2_20:5)	GP	PS	C44H84NO10P	-	1.32319	0.022352	1.44855	0.534605	up
LIPID-N-0351	PE(17:1_18:1)	GP	PE	C40H76NO8P	-	1.25507	0.0264525	1.44014	0.526205	up
LIPID-N-1352	PS(20:2_22:4)	GP	PS	C48H82NO10P	-	1.07496	0.0413151	1.43719	0.523252	up
LIPID-N-0335	PE(16:1_18:0)	GP	PE	C39H76NO8P	-	1.18876	0.0241358	1.43609	0.522143	up
LIPID-N-0968	LNAPE(20:4/N-18:2)	GP	LNAPE	C43H74NO8P	-	1.16442	0.0253103	1.42949	0.515505	up
LIPID-N-0353	PE(18:0_18:2)	GP	PE	C41H78NO8P	-	1.15291	0.028	1.42305	0.508986	up
LIPID-N-0582	PS(18:0_18:3)	GP	PS	C42H76NO10P	-	1.05547	0.0328267	1.4211	0.507011	up
LIPID-N-1063	PE(17:0_18:2)	GP	PE	C40H76NO8P	-	1.24417	0.013713	1.42062	0.506517	up
LIPID-N-0994	PC(13:0_18:0)	GP	PC	C39H78NO8P	-	1.12605	0.0261652	1.41847	0.504333	up
LIPID-N-0369	PE(16:0_20:3)	GP	PE	C41H76NO8P	-	1.1379	0.0386914	1.41139	0.49712	up
LIPID-P-1340	PE(P-16:0_20:3)	GP	PE-P	C41H76NO7P	-	1.46413	0.00683105	1.41033	0.496034	up
LIPID-N-1470	PA(18:0_20:3)	GP	PA	C41H75O8P	-	1.40852	0.0112878	1.40995	0.495649	up
LIPID-N-1192	PG(18:2_21:2)	GP	PG	C45H81O10P	-	1.15225	0.0307358	1.40837	0.494023	up
LIPID-N-0539	PI(18:0_20:5)	GP	PI	C47H81O13P	-	1.4228	0.00707262	1.40286	0.48837	up
LIPID-N-0396	PE(16:1_20:4)	GP	PE	C41H72NO8P	-	1.26461	0.0428648	1.40155	0.487024	up
LIPID-N-1206	PG(19:2_20:3)	GP	PG	C45H79O10P	-	1.03689	0.0463599	1.39985	0.485269	up
LIPID-N-1332	PS(18:2_20:3)	GP	PS	C44H84NO10P	-	1.16253	0.025143	1.39551	0.480795	up
LIPID-N-1360	PS(18:2_22:5)	GP	PS	C46H68NO10P	-	1.31287	0.0387342	1.38775	0.472744	up
LIPID-N-1462	PA(16:0_20:2)	GP	PA	C39H73O8P	-	1.01659	0.0279386	1.38346	0.468283	up
LIPID-N-0491	PI(16:1_18:1)	GP	PI	C43H79O13P	-	1.13575	0.0330567	1.38074	0.46544	up
LIPID-N-0255	PC(16:0_20:3)	GP	PC	C44H82NO8P	-	1.38258	0.0133624	1.38065	0.46535	up
MEDP2748	LPE(O-17:1)	GP	LPE	C22H46NO6P	-	1.38568	0.00761809	1.37996	0.464625	up
MEDP2850	LPE(P-17:0)	GP	LPE-P	C22H46NO6P	-	1.36063	0.0113401	1.37939	0.464034	up
LIPID-N-0522	PI(16:0_20:4)	GP	PI	C45H79O13P	-	1.49119	0.00364571	1.37165	0.455912	up
LIPID-N-1323	PS(18:2_20:2)	GP	PS	C44H84NO10P	-	1.0951	0.0376838	1.36824	0.452324	up
LIPID-N-1205	PG(16:0_20:5)	GP	PG	C42H73O10P	-	1.02852	0.0245582	1.36725	0.451275	up
LIPID-N-1252	PS(18:0_24:0)	GP	PS	C47H76NO10P	-	1.16269	0.0447051	1.36544	0.449367	up
LIPID-N-1379	PI(15:0_19:0)	GP	PI	C43H83O13P	-	1.11977	0.040499	1.3637	0.447524	up
LIPID-N-0995	PC(14:0_17:0)	GP	PC	C39H78NO8P	-	1.09828	0.0407128	1.36094	0.444599	up
LIPID-N-0964	LNAPE(18:1/N-18:2)	GP	LNAPE	C41H76NO8P	-	1.10559	0.0347918	1.35394	0.437161	up
LIPID-N-0367	PE(17:1_18:2)	GP	PE	C40H74NO8P	-	1.00482	0.044142	1.35092	0.433942	up
LIPID-P-0435	LPE(0:0/22:5)	GP	LPE	C27H46NO7P	-	1.05893	0.0432447	1.34444	0.427006	up
LIPID-N-0789	PE(O-16:1_20:3)	GP	PE-O	C41H76NO7P	-	1.21646	0.041195	1.33895	0.421104	up
LIPID-N-1243	PS(18:0_19:0)	GP	PS	C42H76NO10P	-	1.33751	0.0116139	1.33706	0.419064	up
LIPID-N-0354	PE(20:2_16:0)	GP	PE	C41H78NO8P	-	1.14207	0.0403603	1.33333	0.41503	up
LIPID-N-1465	PA(20:0_18:2)	GP	PA	C41H77O8P	-	1.13734	0.0457741	1.29624	0.374335	up
MEDN2284	LPE(O-18:2)	GP	LPE	C23H46NO6P	-	1.20717	0.0202619	1.29535	0.373342	up
LIPID-N-0959	LNAPE(16:0/N-18:1)	GP	LNAPE	C39H76NO8P	-	1.20909	0.0252638	1.28634	0.363275	up
LIPID-N-1120	PG(16:0_22:0)	GP	PG	C44H87O10P	-	1.2201	0.0220269	1.28039	0.356584	up
LIPID-N-0960	LNAPE(18:1/N-17:0)	GP	LNAPE	C40H78NO8P	-	1.20618	0.0266249	1.26215	0.335879	up
LIPID-N-0336	PE(17:0_18:1)	GP	PE	C40H78NO8P	-	1.14315	0.0383799	1.25353	0.325993	up
MEDP2832	LPC(0:0/19:0)	GP	LPC	C27H56NO7P	-	2.23507	5.63966e-07	1.23514	0.304675	up
MEDP2833	LPC(19:0/0:0)	GP	LPC	C27H56NO7P	-	2.27187	1.4861e-07	1.18415	0.243852	up
MEDP2842	LPC(O-20:0)	GP	LPC-O	C28H60NO6P	-	2.09599	4.93579e-06	1.17911	0.237699	up
MEDP2847	LPC(O-22:2)	GP	LPC-O	C30H60NO6P	-	1.25152	0.0213297	1.08052	0.111729	up
MEDP2752	3-Indole carboxylic acid glucuronide	Heterocyclic compounds	Indole and Its derivatives	C15H15NO8	-	1.34183	0.00626825	1.96134	0.971843	up
MEDP2703	4-Hydroxy-4-(pyridin-2-yl)butan-2-one	Heterocyclic compounds	Pyridine and pyridine derivatives	C9H11NO2	6337-41-3	2.34103	3.48399e-08	1.25736	0.330402	up
MEDN1966	Pyrimidine-4-carboxylic acid	Heterocyclic compounds	Heterocyclic compounds	C5H4N2O2	31462-59-6	1.11549	0.0329499	1.09387	0.129441	up
MEDN0098	2-Picolinic Acid	Heterocyclic compounds	Pteridines and derivatives	C6H5NO2	98-98-6	1.22412	0.0196865	1.09206	0.127047	up
MEDN2303	Gestrinone	Hormones and hormone related compounds	Hormones and hormone related compounds	C21H24O2	16320-04-0	1.14592	0.0296968	1.26904	0.343735	up
MEDP1749	Cytidine 5'-diphosphate	Nucleotide and Its metabolites	Nucleotide and Its metabolites	C9H15N3O11P2	63-38-7	1.30913	0.00549159	3.50459	1.80925	up
MEDN0160	Guanosine	Nucleotide and Its metabolites	Nucleotide and Its metabolites	C10H13N5O5	118-00-3	1.40322	0.00677597	1.42651	0.512488	up
MEDP0380	2-(Dimethylamino)Guanosine	Nucleotide and Its metabolites	Nucleotide and Its metabolites	C12H17N5O5	2140-67-2	1.55441	0.00373091	1.17813	0.236502	up
MEDP1954	N6-(2-Hydroxyethyl)adenosine	Nucleotide and Its metabolites	Nucleotide and Its metabolites	C12H17N5O5	4338-48-1	1.21449	0.025572	1.13563	0.183492	up
MEDP1788	N4-Acetylcytidine-triphosphate	Nucleotide and Its metabolites	Nucleotide and Its metabolites	C11H18N3O15P3	-	1.15553	0.0371348	1.13517	0.182913	up
MEDN0333	Malonic acid	Organic acid and Its derivatives	Organic acid and Its derivatives	C3H4O4	141-82-2	1.34754	0.0135538	1.52824	0.611872	up
MEDP0874	Hypaphorine	Organic acid and Its derivatives	Organic acid and Its derivatives	C14H18N2O2	487-58-1	1.14214	0.0381485	1.39341	0.478619	up
MEDN2326	5-Hydroxyisourate	Organic acid and Its derivatives	Organic acid and Its derivatives	C5H4N4O4	6960-30-1	1.21752	0.0284151	1.31855	0.398951	up
MEDN0689	2,5-Furandicarboxylicacid	Organic acid and Its derivatives	Organic acid and Its derivatives	C6H4O5	3238-40-2	1.77976	0.000669523	1.2688	0.343461	up
MEDN0622	Porphobilinogen	Organic acid and Its derivatives	Organic acid and Its derivatives	C10H14N2O4	487-90-1	1.32697	0.0165618	1.14948	0.200985	up
MEDP1228	Heterodendrin	Others	Others	C11H19NO6	66465-22-3	1.30596	0.0198726	1.21471	0.280616	up
LIPID-N-0606	CerP(d18:1/24:0)	SP	CerP	C42H84NO6P	-	1.6068	0.00649619	2.00337	1.00243	up
LIPID-N-0609	CerP(d18:1/18:1)	SP	CerP	C36H70NO6P	-	1.22622	0.0176453	1.80627	0.853017	up
LIPID-P-0331	SHexCer(d18:1/16:0(OH))	SP	SHexCer	C40H77NO12S	-	1.45925	0.0064842	1.59773	0.676026	up
LIPID-P-0306	HexCer(d18:1/24:1)	SP	HexCer-NS	C48H91NO8	-	1.28827	0.0226906	1.56877	0.649635	up
LIPID-P-0730	SM(d18:0/16:0)	SP	SM	C39H81N2O6P	-	1.24075	0.0187319	1.51565	0.599933	up
LIPID-P-0732	SM(d18:0/18:0)	SP	SM	C41H85N2O6P	-	1.38202	0.0146417	1.46065	0.54661	up
MEDP1051	SPH(d18:1)	SP	SPH	C18H37NO2	123-78-4	1.72756	0.00175959	1.36532	0.449235	up
LIPID-N-0602	CerP(d18:1/16:0)	SP	CerP	C34H68NO6P	-	1.17911	0.0218936	1.36016	0.443775	up
LIPID-P-0124	Cer(d18:1/24:1)	SP	Cer-NS	C42H81NO3	-	1.27107	0.0238759	1.33525	0.417113	up
LIPID-P-0738	SM(d18:1/16:0)	SP	SM	C39H79N2O6P	-	1.32801	0.0117177	1.33184	0.413417	up
LIPID-P-0052	Cholesterol	ST	Cho	C27H46O	-	1.1692	0.0263613	1.36069	0.444333	up
MEDP1212	1,3-Dicyclohexylurea	Alcohol and amines	Polyamines	C13H24N2O	2387-23-7	1.09368	0.040844	0.976212	-0.0347342	down
MEDN1125	N,N′-dicyclohexylcarbodiimide	Alcohol and amines	Polyamines	C13H22N2	538-75-0	1.32179	0.0105389	0.89906	-0.153511	down
MEDP2525	2-Amino-2-methyl-1,3-propanediol	Alcohol and amines	Alcohols	C4H11NO2	115-69-5	1.75524	0.000433588	0.794747	-0.331433	down
MEDP0672	Cyclohexylamine	Alcohol and amines	Amines	C6H13N	108-91-8	1.22532	0.0219768	0.789376	-0.341215	down
MEDP2334	(R)-(-)-1-Amino-2-propanol	Alcohol and amines	Amines	C3H9NO	2799-16-8	2.21943	2.65915e-05	0.614153	-0.703331	down
MEDN1224	Bis(1-inositol)-3,1'-phosphate 1-phosphate	Alcohol and amines	Alcohols	C12H24O17P2	-	1.5252	0.00299162	0.609956	-0.713222	down
MEDP0047	Histamine	Alcohol and amines	Polyamines	C5H9N3	51-45-6	1.76004	0.00152103	0.454051	-1.13907	down
MEDN2059	Inositol 1-phosphate	Alcohol and amines	Alcohols	C6H13O9P	15421-51-9	1.96806	0.0104684	0.132994	-2.91057	down
MEDN1558	L-Ascorbyl 6-palmitate	Aldehyde,Ketones,Esters	Esters	C22H38O7	137-66-6	1.79455	0.000294261	0.900548	-0.151125	down
MEDP2323	Diethyl-phosphate	Aldehyde,Ketones,Esters	Esters	C4H11O4P	598-02-7	1.29246	0.0276181	0.88282	-0.179809	down
MEDP0836	Dibutyl-phthalate	Aldehyde,Ketones,Esters	Esters	C16H22O4	84-74-2	1.01897	0.0467146	0.865661	-0.208126	down
MEDP1470	Diethyl-2-methyl-3-oxosuccinate	Aldehyde,Ketones,Esters	Aldehydes	C9H14O5	759-65-9	1.68185	0.000664039	0.705063	-0.504176	down
MEDP1918	Farnesylacetone	Aldehyde,Ketones,Esters	Ketones	C18H30O	1117-52-8	1.08081	0.0472354	0.647924	-0.626105	down
MEDP2705	Hexadecanal	Aldehyde,Ketones,Esters	Aldehydes	C16H32O	629-80-1	1.34038	0.017141	0.612326	-0.707628	down
MEDN2271	Arg-Phe-Val-Asp	Amino acid and Its metabolites	Small Peptide	C24H37N7O7	-	1.15801	0.0477361	0.905459	-0.143279	down
MEDP2318	Lys-Ser	Amino acid and Its metabolites	Small Peptide	C9H19N3O4	6665-19-6	1.28557	0.0199647	0.891368	-0.165907	down
MEDP2329	Lys-Val	Amino acid and Its metabolites	Small Peptide	C11H23N3O3	20556-11-0	1.26469	0.0336198	0.853436	-0.228645	down
MEDP1942	N-MethyTrans-4-Hydroxy-Proline	Amino acid and Its metabolites	Amino acid derivatives	C6H11NO3	4252-82-8	1.21387	0.0235825	0.831148	-0.266822	down
MEDP2310	Lys-Pro	Amino acid and Its metabolites	Small Peptide	C11H21N3O3	52766-27-5	1.43098	0.0118171	0.825699	-0.276312	down
MEDP2312*134	Gly-Lys	Amino acid and Its metabolites	Small Peptide	C8H17N3O3	997-62-6	1.33059	0.0360441	0.822519	-0.281879	down
MEDN2165	Ethyl N-acetyl-L-tyrosinate	Amino acid and Its metabolites	Amino acid derivatives	C13H17NO4	840-97-1	1.51564	0.00380719	0.816159	-0.293078	down
MEDP0404	Sarcosine	Amino acid and Its metabolites	Amino acids	C3H7NO2	107-97-1	1.7269	0.000168105	0.807656	-0.308187	down
MEDP2578	Lys-Asn	Amino acid and Its metabolites	Small Peptide	C10H20N4O4	19908-06-6	1.4486	0.00742447	0.805794	-0.311516	down
MEDP2580*152	Lys-Asp	Amino acid and Its metabolites	Small Peptide	C10H19N3O5	20556-18-7	1.71966	0.000657785	0.80141	-0.319387	down
MEDP2579*152	Asp-Lys	Amino acid and Its metabolites	Small Peptide	C10H19N3O5	5891-51-0	1.71966	0.000657785	0.80141	-0.319387	down
MEDN0616	O-Acetyl-L-serine	Amino acid and Its metabolites	Amino acid derivatives	C5H9NO4	5147-00-2	1.20909	0.020358	0.800511	-0.321007	down
MEDP0525	N-Acetyl-L-alanine	Amino acid and Its metabolites	Amino acid derivatives	C5H9NO3	97-69-8	1.07359	0.046842	0.795818	-0.32949	down
MEDP1974*117	1-Methylpiperidine-2-carboxylic acid	Amino acid and Its metabolites	Amino acid derivatives	C7H13NO2	7730-87-2	1.78231	0.000355667	0.788041	-0.343657	down
MEDP1933*117	Cyclopentylglycine	Amino acid and Its metabolites	Amino acid derivatives	C7H13NO2	58988-41-3	1.78231	0.000355667	0.788041	-0.343657	down
MEDP0058	L-Saccharopine	Amino acid and Its metabolites	Amino acids	C11H20N2O6	997-68-2	1.53882	0.00364577	0.764478	-0.387453	down
MEDP2336	O-Acetyl-L-homoserine	Amino acid and Its metabolites	Amino acid derivatives	C6H11NO4	7540-67-2	1.0449	0.0331416	0.763916	-0.388513	down
MEDP1842	Methyl-L-alaninate	Amino acid and Its metabolites	Amino acid derivatives	C4H9NO2	10065-72-2	1.26197	0.0314253	0.755126	-0.405212	down
MEDP2313*133	Gly-Gln	Amino acid and Its metabolites	Small Peptide	C7H13N3O4	13115-71-4	1.76942	0.000601054	0.751811	-0.411558	down
MEDP2542*133	Gln-Gly	Amino acid and Its metabolites	Small Peptide	C7H13N3O4	2650-65-9	1.76942	0.000601054	0.751811	-0.411558	down
MEDP2322	L-NIO-hydrochloride	Amino acid and Its metabolites	Amino acid derivatives	C7H15N3O2	36889-13-1	1.84209	0.000222369	0.740544	-0.433343	down
MEDP2492	Arg-Ser	Amino acid and Its metabolites	Small Peptide	C9H19N5O4	-	1.80856	0.000161747	0.73796	-0.438385	down
MEDP2568	Asn-Hyp	Amino acid and Its metabolites	Small Peptide	C9H15N3O5	-	1.04371	0.0477602	0.72685	-0.460271	down
MEDP2494	Thr-Arg	Amino acid and Its metabolites	Small Peptide	C10H21N5O4	13448-26-5	1.5212	0.0061425	0.71999	-0.473951	down
MEDP0045	Gly-Pro	Amino acid and Its metabolites	Small Peptide	C7H12N2O3	704-15-4	1.7893	0.00073092	0.679691	-0.55705	down
MEDP1480	Anserine	Amino acid and Its metabolites	Small Peptide	C10H16N4O3	584-85-0	1.6105	0.00245556	0.678183	-0.560254	down
MEDP2267	S-methyl-L-thiocitrulline	Amino acid and Its metabolites	Amino acid derivatives	C7H15N3O2S	156719-41-4	2.3888	1.22875e-09	0.671963	-0.573547	down
MEDP0012	L-Ornithine	Amino acid and Its metabolites	Amino acids	C5H13ClN2O2	70-26-8	1.36297	0.00960374	0.662491	-0.594028	down
MEDP0063	N-Acetylaspartate	Amino acid and Its metabolites	Amino acid derivatives	C6H9NO5	997-55-7	1.64253	0.00159068	0.66167	-0.595817	down
MEDP0617	2-Furoylglycine	Amino acid and Its metabolites	Amino acid derivatives	C7H7NO4	5657-19-2	1.61222	0.000930924	0.653969	-0.612705	down
MEDN1942	Val-Thr	Amino acid and Its metabolites	Small Peptide	C9H18N2O4	72636-02-3	1.31466	0.0128338	0.640179	-0.643453	down
MEDN1910	Cys-Pro	Amino acid and Its metabolites	Small Peptide	C8H14N2O3S	-	1.41805	0.0177218	0.63955	-0.644871	down
MEDP2560	Ser-Lys	Amino acid and Its metabolites	Small Peptide	C9H19N3O4	22677-61-8	2.2333	3.53753e-07	0.62954	-0.66763	down
MEDP2003	D-Ornithine	Amino acid and Its metabolites	Amino acids	C5H12N2O2	348-66-3	1.45064	0.00462577	0.610461	-0.712028	down
MEDN0041	Hexanoyl Glycine	Amino acid and Its metabolites	Amino acid derivatives	C8H15NO3	24003-67-6	1.61414	0.00699924	0.596423	-0.745593	down
MEDP0036	5-Oxoproline	Amino acid and Its metabolites	Amino acid derivatives	C5H7NO3	149-87-1	1.32808	0.0233152	0.593668	-0.752272	down
MEDP0015	L-Citrulline	Amino acid and Its metabolites	Amino acids	C6H13N3O3	372-75-8	1.34886	0.00395959	0.588066	-0.765951	down
MEDN1950	Met-Asp	Amino acid and Its metabolites	Small Peptide	C9H16N2O5S	14595-65-4	1.44169	0.0180982	0.560205	-0.835973	down
MEDN2098	Tiglylglycine	Amino acid and Its metabolites	Amino acid derivatives	C7H11NO3	35842-45-6	1.73775	0.000765885	0.55588	-0.847155	down
MEDP2371	Lys-Ile	Amino acid and Its metabolites	Small Peptide	C12H25N3O3	20556-13-2	1.55055	0.004501	0.5308	-0.913759	down
MEDP0074	N-Propionylglycine	Amino acid and Its metabolites	Amino acids	C5H9NO3	21709-90-0	1.79825	0.000221198	0.500556	-0.998398	down
MEDP0014*116	Aspartic Acid	Amino acid and Its metabolites	Amino acids	C4H7NO4	56-84-8	1.66145	0.00818442	0.491149	-1.02577	down
MEDN2127	Asn-Gln	Amino acid and Its metabolites	Small Peptide	C9H16N4O5	14608-83-4	1.70885	0.00148284	0.471602	-1.08436	down
MEDN0138	1-Methylhistidine	Amino acid and Its metabolites	Amino acid derivatives	C7H11N3O2	332-80-9	1.82095	0.000308848	0.469951	-1.08942	down
MEDP2528	Cycloleucine	Amino acid and Its metabolites	Amino acid derivatives	C6H11NO2	52-52-8	1.64936	0.00464538	0.463307	-1.10996	down
MEDP0016	L-Glutamic Acid	Amino acid and Its metabolites	Amino acids	C5H9NO4	56-86-0	1.78738	0.00105779	0.326903	-1.61307	down
MEDP0326	N'-Formylkynurenine	Amino acid and Its metabolites	Amino acid derivatives	C11H12N2O4	1022-31-7	1.54058	0.0361419	0.278333	-1.84511	down
MEDN0472*034	1-Methyluric Acid	Amino acid and Its metabolites	Amino acid derivatives	C6H6N4O3	708-79-2	2.1108	1.15389e-05	0.216692	-2.20628	down
MEDN1025*034	7-Methyluric Acid	Amino acid and Its metabolites	Amino acid derivatives	C6H6N4O3	612-37-3	2.1108	1.15389e-05	0.216692	-2.20628	down
MEDN0345	1,3,7-Trimethyluric Acid	Amino acid and Its metabolites	Amino acid derivatives	C8H10N4O3	5415-44-1	2.5827	3.38423e-12	0.0750846	-3.73534	down
MEDP2643	Quinmerac	Benzene and substituted derivatives	Benzene and substituted derivatives	C11H8ClNO2	90717-03-6	1.23363	0.0261504	0.930296	-0.104239	down
MEDP2249	BAY-41-8543	Benzene and substituted derivatives	Benzene and substituted derivatives	C21H21FN8O	256498-66-5	1.48192	0.00559039	0.918612	-0.122472	down
MEDP2105	3,6,9,12,15,18,21-Heptaoxatricosane-21,23-diol	Benzene and substituted derivatives	Benzene and substituted derivatives	C16H34O9	5117-19-1	1.06295	0.0474988	0.894832	-0.160311	down
MEDP1898	3-Hydroxyphenylurea	Benzene and substituted derivatives	Benzene and substituted derivatives	C7H8N2O2	701-82-6	2.09627	5.64359e-06	0.889006	-0.169735	down
MEDN0128	4-Hydroxy-3-methoxybenzaldehyde	Benzene and substituted derivatives	Phenolics	C8H8O3	121-33-5	1.56496	0.00330185	0.885497	-0.175441	down
MEDN1771	4,4'-Dihydroxybenzophenone	Benzene and substituted derivatives	Benzene and substituted derivatives	C13H10O3	611-99-4	1.48479	0.008228	0.883168	-0.17924	down
MEDN1050	Phenyl acetate	Benzene and substituted derivatives	Benzene and substituted derivatives	C8H8O2	122-79-2	1.40068	0.00921789	0.876193	-0.190679	down
MEDP0798	1-Naphthylamine	Benzene and substituted derivatives	Benzene and substituted derivatives	C10H9N	134-32-7	1.6154	0.00262375	0.84495	-0.243062	down
MEDP2211	4-(4-Hydroxyaniline)-6,7-Dimethoxyquinazoline	Benzene and substituted derivatives	Benzene and substituted derivatives	C16H15N3O3	202475-60-3	1.91174	4.54234e-05	0.813675	-0.297475	down
MEDN0856*021	2',4'-Dihydroxyacetophenone	Benzene and substituted derivatives	Benzene and substituted derivatives	C8H8O3	89-84-9	1.60166	0.0024307	0.786329	-0.346796	down
MEDN0748*021	Methylparaben	Benzene and substituted derivatives	Phenolic acids	C8H8O3	99-76-3	1.60166	0.0024307	0.786329	-0.346796	down
MEDP1032	Salicylaldehyde	Benzene and substituted derivatives	Benzene and substituted derivatives	C7H6O2	90-02-8	1.23449	0.0199634	0.745969	-0.422812	down
MEDN2227	(-)-Tylocrebrine	Benzene and substituted derivatives	Benzene and substituted derivatives	C24H27NO4	61302-92-9	1.23115	0.036635	0.709067	-0.496006	down
MEDN0647	Hydroquinone	Benzene and substituted derivatives	Phenolics	C6H6O2	123-31-9	1.38791	0.0151543	0.696479	-0.521848	down
MEDN1708	2-Hydroxyhippuric acid	Benzene and substituted derivatives	Phenolics	C9H9NO4	487-54-7	1.67345	0.000818826	0.602794	-0.730262	down
MEDN1193	Acetaminophen	Benzene and substituted derivatives	Phenolics	C8H9NO2	103-90-2	1.65445	0.00108939	0.596821	-0.74463	down
MEDN1191	1,2-epoxy-3-(p-nitrophenoxy) propane	Benzene and substituted derivatives	Benzene and substituted derivatives	C9H9NO4	5255-75-4	1.68693	0.000932443	0.583666	-0.776784	down
MEDN1108	1,6-anhydro-β-D-glucose	Carbohydrates and Its metabolites	Sugars	C6H10O5	498-07-7	1.16846	0.0371107	0.850227	-0.23408	down
MEDN0210*027	1,5-Anhydro-D-Glucitol	Carbohydrates and Its metabolites	Sugar alcohols	C6H12O5	154-58-5	1.16558	0.017935	0.758647	-0.3985	down
MEDN0232*027	Rhamnose	Carbohydrates and Its metabolites	Sugars	C6H12O5	3615-41-6	1.16558	0.017935	0.758647	-0.3985	down
MEDN1758*064	Dextrin	Carbohydrates and Its metabolites	Sugars	C18H32O16	9004-53-9	1.33118	0.0250161	0.729679	-0.454666	down
MEDN1757*064	Isomaltotriose	Carbohydrates and Its metabolites	Sugars	C18H32O16	3371-50-4	1.33118	0.0250161	0.729679	-0.454666	down
MEDN2150	2-O-α-D-glucopyranosyl-L-ascorbic acid	Carbohydrates and Its metabolites	Sugar derivatives	C12H18O11	129499-78-1	1.58193	0.00146209	0.708877	-0.496393	down
MEDN0539*062	3-Sialyllactose	Carbohydrates and Its metabolites	Sugars	C23H39NO19	35890-38-1	1.54171	0.00262009	0.667101	-0.584022	down
MEDN1947*062	6'-Sialyllactose	Carbohydrates and Its metabolites	Sugars	C23H39NO19	35890-39-2	1.54171	0.00262009	0.667101	-0.584022	down
MEDN0485	1,6-di-O-phosphono-D-fructose	Carbohydrates and Its metabolites	Phosphate sugars	C6H14O12P2	4937-84-2	1.25096	0.0323824	0.48632	-1.04002	down
MEDN1955	D-Glucaro-1,4-lactone	Carbohydrates and Its metabolites	Sugars	C6H8O7	389-36-6	1.74678	0.000871775	0.365672	-1.45138	down
MEDN0506	N-Acetylglucosamine 1-Phosphate	Carbohydrates and Its metabolites	Phosphate sugars	C8H16NO9P	6866-69-9	1.9708	1.07721e-05	0.223236	-2.16336	down
MEDN0463	D-Fructose 6-Phosphate-Disodium Salt	Carbohydrates and Its metabolites	Phosphate sugars	C6H11Na2O9P	26177-86-6	1.99158	0.00158712	0.20941	-2.2556	down
MEDN1221*049	D-Mannose 6-phosphate	Carbohydrates and Its metabolites	Phosphate sugars	C6H13O9P	723729-16-6	1.96211	0.00475444	0.163197	-2.61531	down
MEDN0227*049	D-Glucose 6-Phosphate	Carbohydrates and Its metabolites	Phosphate sugars	C6H13O9P	56-73-5	1.96211	0.00475444	0.163197	-2.61531	down
MEDN0461	D-Sedoheptuiose 7-Phosphate	Carbohydrates and Its metabolites	Phosphate sugars	C7H15O10P	2646-35-7	2.00545	0.00800323	0.153455	-2.70411	down
MEDN1614*044	D-Arabinose 5-Phosphate	Carbohydrates and Its metabolites	Phosphate sugars	C5H11O8P	13137-52-5	1.92448	0.0140166	0.148665	-2.74986	down
MEDN0657*044	D-Xylulose 5-phosphate	Carbohydrates and Its metabolites	Phosphate sugars	C5H11O8P	4212-65-1	1.92448	0.0140166	0.148665	-2.74986	down
MEDN0641*044	Ribose 1-phosphate	Carbohydrates and Its metabolites	Phosphate sugars	C5H11O8P	14075-00-4	1.92448	0.0140166	0.148665	-2.74986	down
MEDN0498*044	Ribulose-5-Phosphate	Carbohydrates and Its metabolites	Phosphate sugars	C5H11O8P	4151-19-3	1.92448	0.0140166	0.148665	-2.74986	down
MEDP0539	Ubiquinone-1	CoEnzyme and vitamins	CoEnzyme and vitamins	C14H18O4	727-81-1	1.75626	0.000664011	0.875325	-0.192109	down
MEDP0895	Dethiobiotin	CoEnzyme and vitamins	CoEnzyme and vitamins	C10H18N2O3	533-48-2	2.22014	1.0267e-06	0.625274	-0.67744	down
LIPID-P-0005	Carnitine C5:0	FA	CAR	C12H23NO4	31023-24-2	1.2651	0.0236456	0.914865	-0.128369	down
LIPID-P-0011	Carnitine C6-2OH	FA	CAR	C13H23NO6	102673-95-0	1.29888	0.0216924	0.893065	-0.163164	down
LIPID-P-0030	Carnitine C5:1-2OH	FA	CAR	C12H19NO6	-	1.67815	0.00107348	0.890041	-0.168056	down
LIPID-N-0073	FFA(16:0)	FA	FFA	C16H32O2	-	1.19395	0.0411617	0.836483	-0.257592	down
LIPID-N-0100	FFA(24:4)	FA	FFA	C24H40O2	-	1.68254	0.00151573	0.76552	-0.385489	down
LIPID-P-0001	DL-Carnitine	FA	CAR	C7H15NO3	541-15-1	1.19452	0.0398069	0.711207	-0.491658	down
MEDN1079	FFA(22:6)	FA	FFA	C22H32O2	25167-62-8	1.23177	0.0277654	0.684432	-0.54702	down
MEDN1446	11-HEDE	FA	Oxidized lipids	C20H36O3	5598-37-8	1.15339	0.0475224	0.650776	-0.619768	down
LIPID-P-0036	Carnitine C12:1-OH	FA	CAR	C19H35NO5	-	1.60807	0.000501882	0.648352	-0.625151	down
MEDP2738	2-Hexadecanoylthio-1-ethylphosphorylcholine	FA	Others	C23H48NO5PS	60793-01-3	1.32217	0.0139653	0.614275	-0.703043	down
MEDN0385	FFA(12:0)	FA	FFA	C12H24O2	143-07-7	1.29461	0.0140125	0.610829	-0.71116	down
MEDP2697	2-Thio-PAF	FA	Others	C26H54NO6PS	-	1.2389	0.0209265	0.608106	-0.717605	down
MEDN1416	9(S)-HOTrE	FA	Oxidized lipids	C18H30O3	89886-42-0	1.27505	0.0307819	0.576215	-0.79532	down
MEDN2357	FFA(14:1)	FA	FFA	C14H26O2	-	1.23178	0.0170432	0.565228	-0.823095	down
MEDN0375	13-HOTrE	FA	Oxidized lipids	C18H30O3	87984-82-5	1.17424	0.0322019	0.562045	-0.831243	down
MEDN1431	(±)14(15)-DiHETE	FA	Oxidized lipids	C20H32O4	-	1.0969	0.022401	0.437628	-1.19222	down
MEDP2760	MG(0:0/i-18:0/0:0)	GL	MG	C21H42O4	57361-83-8	1.10673	0.049362	0.937465	-0.0931633	down
LIPID-P-0276	MG(18:0)	GL	MG	C21H42O4	22610-61-3	1.53806	0.00797744	0.859763	-0.21799	down
LIPID-P-0274	MG(16:0)	GL	MG	C19H38O4	32899-41-5	1.73731	0.00127152	0.804999	-0.312941	down
LIPID-P-0178	DG(18:0_18:0)	GL	DG	C39H76O5	-	1.47975	0.00714691	0.784641	-0.349895	down
LIPID-P-1648	DG(O-16:1_16:0)	GL	DG-O	C35H68O4	-	1.72871	0.00040516	0.777016	-0.363983	down
LIPID-P-0886	TG(12:0_14:0_18:2)	GL	TG	C47H86O6	-	1.13554	0.0432167	0.73609	-0.442046	down
LIPID-P-0953	TG(10:0_14:0_18:3)	GL	TG	C45H80O6	-	1.09582	0.0474322	0.729852	-0.454324	down
LIPID-P-1082	TG(12:0_18:2_18:3)	GL	TG	C51H88O6	-	1.0713	0.0338569	0.693502	-0.528028	down
LIPID-P-0282	MG(18:1)	GL	MG	C21H40O4	-	1.18559	0.0265811	0.667016	-0.584207	down
LIPID-P-1449	DG(10:0_18:3)	GL	DG	C31H54O5	-	1.29398	0.0207222	0.599176	-0.738947	down
LIPID-P-1419	DG(8:0_18:1)	GL	DG	C29H54O5	-	1.37708	0.0120632	0.574525	-0.79956	down
LIPID-P-0950	TG(8:0_16:1_16:2)	GL	TG	C43H76O6	-	1.28263	0.0185374	0.571121	-0.808132	down
LIPID-P-0186	DG(10:0_16:1)	GL	DG	C29H54O5	-	1.33966	0.0241236	0.555982	-0.84689	down
LIPID-P-1434	DG(10:0_18:2)	GL	DG	C31H56O5	-	1.4005	0.0236145	0.552118	-0.856952	down
MEDP1453	MG(0:0/20:5/0:0)	GL	MG	C23H36O4	-	1.15357	0.0146097	0.512711	-0.963781	down
MEDP1454	MG(20:5/0:0/0:0)	GL	MG	C23H36O4	-	1.40838	0.0214524	0.479098	-1.06161	down
MEDP1455	MG(20:4/0:0/0:0)	GL	MG	C23H38O4	-	1.50476	0.00599118	0.453217	-1.14173	down
MEDP2791	MG(0:0/20:4/0:0)	GL	MG	C23H38O4	-	1.52477	0.00551881	0.436461	-1.19608	down
LIPID-N-1053	PE(12:0_17:1)	GP	PE	C34H66NO8P	-	1.1626	0.0493205	0.914065	-0.129631	down
MEDP2846	LPC(O-20:2)	GP	LPC-O	C28H56NO6P	-	1.76565	0.000384848	0.910164	-0.135802	down
LIPID-N-1374	PI(12:0_18:0)	GP	PI	C39H75O13P	-	1.36406	0.0145873	0.908941	-0.137742	down
MEDN2225	PS(18:0/20:4)	GP	PS	C44H78NO10P	132014-80-3	1.64922	0.000895055	0.902558	-0.147909	down
LIPID-N-1026	PC(12:0_22:4)	GP	PC	C42H76NO8P	-	1.26212	0.0153895	0.89924	-0.153222	down
LIPID-N-0980	PC(10:0_18:0)	GP	PC	C36H72NO8P	-	1.34877	0.0222814	0.893531	-0.16241	down
LIPID-N-1388	PI(18:0_13:1)	GP	PI	C40H75O13P	-	1.29156	0.0267738	0.890661	-0.167052	down
LIPID-N-1227	PS(12:0_15:0)	GP	PS	C33H64NO10P	-	1.27776	0.0196335	0.887774	-0.171735	down
LIPID-N-1051	PE(12:0_17:0)	GP	PE	C34H68NO8P	-	1.41399	0.0128858	0.887389	-0.172361	down
LIPID-N-1371	PI(10:0_12:0)	GP	PI	C31H59O13P	-	1.40245	0.00798305	0.878232	-0.187327	down
LIPID-N-1228	PS(12:0_16:0)	GP	PS	C34H66NO10P	-	1.23431	0.0284528	0.872811	-0.196258	down
LIPID-N-1390	PI(18:0_14:1)	GP	PI	C41H77O13P	-	1.82543	0.000279195	0.86536	-0.208628	down
LIPID-N-1478	PA(12:0_18:4)	GP	PA	C33H57O8P	-	1.40286	0.0124528	0.864084	-0.210757	down
LIPID-N-1479	PA(12:0_22:4)	GP	PA	C37H65O8P	-	1.83656	0.000225847	0.859323	-0.218728	down
LIPID-N-1054	PE(12:0_18:1)	GP	PE	C35H68NO8P	-	1.45506	0.00580531	0.859044	-0.219197	down
LIPID-N-1477	PA(10:0_20:4)	GP	PA	C33H57O8P	-	1.3612	0.0170035	0.854996	-0.226011	down
LIPID-N-1058	PE(13:0_19:2)	GP	PE	C37H70NO8P	-	1.2502	0.0127186	0.854595	-0.226687	down
LIPID-N-1129	PG(12:0_18:1)	GP	PG	C36H69O10P	-	1.30067	0.0202812	0.851319	-0.232228	down
LIPID-N-1385	PI(12:0_13:1)	GP	PI	C34H63O13P	-	1.19498	0.0266371	0.843216	-0.246027	down
LIPID-N-1109	PG(10:0_14:0)	GP	PG	C30H59O10P	-	1.56813	0.00333627	0.829846	-0.269084	down
LIPID-N-1372	PI(12:0_13:0)	GP	PI	C34H65O13P	-	1.3921	0.0139255	0.826589	-0.274757	down
LIPID-N-1253	PS(12:0_15:1)	GP	PS	C33H62NO10P	-	1.66547	0.00212542	0.818212	-0.289454	down
LIPID-N-1128	PG(12:0_17:1)	GP	PG	C35H67O10P	-	1.61085	0.00219382	0.816803	-0.29194	down
LIPID-N-1373	PI(10:0_16:0)	GP	PI	C35H67O13P	-	1.12243	0.0331081	0.812583	-0.299413	down
LIPID-N-1074	PE(12:0_22:4)	GP	PE	C39H70NO8P	-	1.70912	0.000997107	0.800011	-0.321908	down
LIPID-N-1125	PG(12:0_14:1)	GP	PG	C32H61O10P	-	1.31895	0.0208334	0.798488	-0.324658	down
LIPID-N-1048	PE(12:0_14:0)	GP	PE	C31H62NO8P	-	1.49003	0.00633496	0.779042	-0.360226	down
MEDP2792	PC(O-1:0/O-16:0)	GP	PC-O	C25H54NO6P	-	1.12172	0.0422243	0.733141	-0.447837	down
LIPID-N-1052	PE(12:0_16:1)	GP	PE	C33H64NO8P	-	1.22251	0.0290646	0.732096	-0.449896	down
MEDN0368	LPE(14:0/0:0)	GP	LPE	C19H40NO7P	-	1.05475	0.0469269	0.719464	-0.475006	down
LIPID-P-0356	LPC(17:0/0:0)	GP	LPC	C25H52NO7P	50930-23-9	1.2084	0.0365217	0.707684	-0.498823	down
LIPID-P-0354	LPC(16:0/0:0)	GP	LPC	C24H50NO7P	-	1.44167	0.0072368	0.661643	-0.595875	down
MEDN0352*014	O-Phosphorylethanolamine	GP	Others	C2H8NO4P	1071-23-4	1.229	0.0281255	0.643199	-0.636663	down
LIPID-P-0352	LPC(15:0/0:0)	GP	LPC	C23H48NO7P	-	1.34598	0.0122664	0.615246	-0.700765	down
LIPID-P-0383	LPC(18:3/0:0)	GP	LPC	C26H48NO7P	-	1.28719	0.0198934	0.607874	-0.718156	down
MEDN2352	LPE(0:0/14:0)	GP	LPE	C19H40NO7P	-	1.20655	0.0312853	0.607142	-0.719894	down
LIPID-P-0370	LPC(0:0/18:1)	GP	LPC	C26H52NO7P	-	1.12985	0.0358478	0.582355	-0.780029	down
MEDN1277	LPE(0:0/20:5)	GP	LPE	C25H42NO7P	-	1.30687	0.0404424	0.555229	-0.848846	down
LIPID-P-0371	LPC(18:1/0:0)	GP	LPC	C26H52NO7P	-	1.22368	0.0313981	0.554347	-0.851139	down
MEDN1272	LPE(20:2/0:0)	GP	LPE	C25H48NO7P	-	1.10209	0.0309739	0.553608	-0.853063	down
MEDP2836	LPC(17:1/0:0)	GP	LPC	C25H50NO7P	-	1.52077	0.00746411	0.539378	-0.890631	down
LIPID-P-0424	LPE(18:2/0:0)	GP	LPE	C23H44NO7P	85046-18-0	1.33704	0.0113477	0.524289	-0.931565	down
MEDN1283	LPE(0:0/18:3)	GP	LPE	C23H42NO7P	-	1.27355	0.0425137	0.505526	-0.984142	down
MEDN1278	LPE(20:5/0:0)	GP	LPE	C25H42NO7P	-	1.42771	0.0091453	0.502181	-0.993719	down
MEDP1334	LPC(20:4/0:0)	GP	LPC	C28H50NO7P	-	1.4619	0.0156819	0.500029	-0.999915	down
MEDP1779	LPC(13:0/0:0)	GP	LPC	C21H44NO7P	20559-17-5	1.24782	0.00806194	0.487374	-1.0369	down
LIPID-P-0350	LPC(14:0/0:0)	GP	LPC	C22H46NO7P	20559-16-4	1.76403	0.00158232	0.46333	-1.10989	down
MEDN2367	LPE(0:0/20:1)	GP	LPE	C25H50NO7P	-	1.53501	0.0167078	0.43975	-1.18524	down
MEDN2368	LPE(20:1/0:0)	GP	LPE	C25H50NO7P	-	1.32168	0.0270333	0.434903	-1.20123	down
LIPID-P-0366	LPC(14:1/0:0)	GP	LPC	C22H44NO7P	-	1.6175	0.00452163	0.43403	-1.20413	down
MEDP1333	LPC(0:0/20:4)	GP	LPC	C28H50NO7P	-	1.49485	0.0142407	0.431917	-1.21117	down
MEDP0336	LPC(0:0/14:0)	GP	LPC	C22H46NO7P	-	1.80048	0.00174553	0.418398	-1.25705	down
MEDP2790	LPC(0:0/14:1)	GP	LPC	C22H44NO7P	-	1.61701	0.00667653	0.41737	-1.2606	down
MEDP1331	LPC(0:0/20:3)	GP	LPC	C28H52NO7P	-	1.53281	0.0143132	0.398794	-1.32628	down
MEDP1693	LPC(12:0/0:0)	GP	LPC	C20H42NO7P	20559-18-6	1.826	0.000212714	0.393965	-1.34386	down
MEDP1699	LPC(0:0/16:1)	GP	LPC	C24H48NO7P	-	1.62647	0.0061042	0.373816	-1.4196	down
MEDP1336	LPC(0:0/20:5)	GP	LPC	C28H48NO7P	112667-21-7	1.68079	0.00668423	0.367334	-1.44484	down
MEDP1343	LPC(0:0/18:3)	GP	LPC	C26H48NO7P	-	1.68288	0.00682712	0.357778	-1.48287	down
MEDP2785	LPC(0:0/12:0)	GP	LPC	C20H42NO7P	-	1.88287	0.000840899	0.317786	-1.65387	down
MEDN2287	alpha-Methoxy-1H-indole-3-propanoic acid	Heterocyclic compounds	Indole and Its derivatives	C12H13NO3	-	1.17992	0.0334989	0.921581	-0.117817	down
MEDP2033	Ethyl 3-Indoleacetate	Heterocyclic compounds	Indole and Its derivatives	C12H13NO2	778-82-5	1.09494	0.0403943	0.919139	-0.121645	down
MEDP0276	Indole-3-Carboxaldehyde	Heterocyclic compounds	Indole and Its derivatives	C9H7NO	487-89-8	2.06685	1.03195e-05	0.842654	-0.246987	down
MEDP2686	Indole-3-glyoxal	Heterocyclic compounds	Indole and Its derivatives	C10H7NO2	7269-72-9	2.33952	1.76182e-08	0.804426	-0.313968	down
MEDP2164	2,2-Dihydroxymethyl-1-azabicyclo[2.2.2]octan-3-one	Heterocyclic compounds	Heterocyclic compounds	C9H15NO3	5608-24-2	1.50357	0.00355366	0.803543	-0.315553	down
MEDP0270	3-Indolebutyric Acid	Heterocyclic compounds	Indole and Its derivatives	C12H13NO2	133-32-4	1.98344	2.56327e-05	0.760885	-0.394251	down
MEDP1982	2-Methyl-1-Pyrroline	Heterocyclic compounds	Heterocyclic compounds	C5H9N	872-32-2	1.7725	0.000878361	0.5542	-0.851521	down
MEDP1723	3-Amino-2-piperidinone	Heterocyclic compounds	Heterocyclic compounds	C5H10N2O	1892-22-4	1.94177	1.58077e-05	0.526618	-0.92517	down
MEDP1718	2-O-Methylcytosine	Heterocyclic compounds	Heterocyclic compounds	C5H7N3O	3289-47-2	1.6368	0.00340314	0.445218	-1.16742	down
MEDP0115	1,4-Dihydro-1-Methyl-4-Oxo-3-Pyridinecarboxamide	Heterocyclic compounds	Pteridines and derivatives	C7H8N2O2	769-49-3	1.48634	0.0344963	0.410833	-1.28337	down
MEDP0882	Thiamine-Monophosphate	Heterocyclic compounds	Heterocyclic compounds	C12H18N4O4PS	495-23-8	1.70412	0.00768185	0.220403	-2.18178	down
MEDP1900	Caffeine	Heterocyclic compounds	Heterocyclic compounds	C8H10N4O2	58-08-2	2.6077	1.40541e-09	0.141298	-2.82319	down
MEDP1479*129	Theophylline	Heterocyclic compounds	Heterocyclic compounds	C7H8N4O2	58-55-9	2.5886	1.56002e-08	0.0877745	-3.51005	down
MEDP2059	Androstenediol	Hormones and hormone related compounds	Hormones and hormone related compounds	C19H30O2	521-17-5	1.34558	0.0107026	0.948955	-0.0755883	down
MEDN0611	6β-hydroxytestosterone	Hormones and hormone related compounds	Hormones and hormone related compounds	C19H28O3	62-99-7	1.223	0.0231248	0.9013	-0.14992	down
MEDP1469	Isoprenaline	Hormones and hormone related compounds	Hormones and hormone related compounds	C11H17NO3	7683-59-2	1.37958	0.00805713	0.811677	-0.301022	down
MEDP1477	L-Phenylephrine	Hormones and hormone related compounds	Hormones and hormone related compounds	C9H13NO2	59-42-7	1.11881	0.0444279	0.790361	-0.339416	down
MEDP1272	20,26-dihydroxyecdysone	Hormones and hormone related compounds	Hormones and hormone related compounds	C27H44O8	19458-46-9	1.12934	0.0418872	0.730741	-0.452567	down
MEDN0180	Norepinephrine	Hormones and hormone related compounds	Hormones and hormone related compounds	C8H11NO3	51-41-2	1.23507	0.00170232	0.624925	-0.678244	down
MEDN2061	Inosine 5'-triphosphate	Nucleotide and Its metabolites	Nucleotide and Its metabolites	C10H15N4O14P3	132-06-9	2.54368	0.00243885	0	#DIV/0!	down
MEDP1161	Creatine phosphate	Nucleotide and Its metabolites	Nucleotide and Its metabolites	C4H10N3O5P	922-32-7	1.63789	0.00153137	0.811428	-0.301464	down
MEDP0383	Β-Pseudouridine	Nucleotide and Its metabolites	Nucleotide and Its metabolites	C9H12N2O6	1445-07-4	1.50244	0.00486999	0.803737	-0.315204	down
MEDP2012	Uracil 5-carboxylic acid	Nucleotide and Its metabolites	Nucleotide and Its metabolites	C5H4N2O4	23945-44-0	1.52151	0.00208019	0.673936	-0.569316	down
MEDN0146	5-Hydroxymethyluracil	Nucleotide and Its metabolites	Nucleotide and Its metabolites	C5H6N2O3	4433-40-3	1.31248	0.00202752	0.589751	-0.761821	down
MEDN0533	Xanthosine	Nucleotide and Its metabolites	Nucleotide and Its metabolites	C10H12N4O6	146-80-5	1.24027	0.0326065	0.557534	-0.842868	down
MEDN0141	2'-Deoxyuridine	Nucleotide and Its metabolites	Nucleotide and Its metabolites	C9H12N2O5	951-78-0	1.28172	0.0178675	0.521764	-0.93853	down
MEDP0163	Cytidine	Nucleotide and Its metabolites	Nucleotide and Its metabolites	C9H13N3O5	65-46-3	1.74237	0.00113249	0.504026	-0.988429	down
MEDP0156	5-Methyluridine	Nucleotide and Its metabolites	Nucleotide and Its metabolites	C10H14N2O6	1463-10-1	1.63866	0.000922004	0.462439	-1.11267	down
MEDP0165	Cytosine	Nucleotide and Its metabolites	Nucleotide and Its metabolites	C4H5N3O	71-30-7	1.89456	0.000167168	0.449082	-1.15495	down
MEDP1501	Isocytosine	Nucleotide and Its metabolites	Nucleotide and Its metabolites	C4H5N3O	108-53-2	1.89456	0.000167168	0.449082	-1.15495	down
MEDP1467	5-Methyl-2'-deoxycytidine	Nucleotide and Its metabolites	Nucleotide and Its metabolites	C10H15N3O4	838-07-3	1.67779	0.000425325	0.438398	-1.18969	down
MEDN0171	Uridine	Nucleotide and Its metabolites	Nucleotide and Its metabolites	C9H12N2O6	58-96-8	1.3558	0.00648247	0.429966	-1.21771	down
MEDN1003	Inosine	Nucleotide and Its metabolites	Nucleotide and Its metabolites	C10H12N4O5	58-63-9	1.31264	0.0468514	0.426733	-1.22859	down
MEDP1950	2'-Deoxyinosine-5'-monophosphate	Nucleotide and Its metabolites	Nucleotide and Its metabolites	C10H13N4O7P	3393-18-8	1.74885	0.000673409	0.421443	-1.24659	down
MEDP1956	2-Aminopurine	Nucleotide and Its metabolites	Nucleotide and Its metabolites	C5H5N5	452-06-2	1.21233	0.0132905	0.420695	-1.24915	down
MEDP1202	5'-Deoxy-5'-fluoroadenosine	Nucleotide and Its metabolites	Nucleotide and Its metabolites	C10H12FN5O3	731-98-6	1.0594	0.032841	0.418373	-1.25714	down
MEDP0881	Phosphocholine	Nucleotide and Its metabolites	Nucleotide and Its metabolites	C5H15NO4P+	3616-04-4	1.68861	0.043376	0.391989	-1.35111	down
MEDP0178	Uracil	Nucleotide and Its metabolites	Nucleotide and Its metabolites	C4H4N2O2	66-22-8	1.80475	0.00106011	0.383558	-1.38249	down
MEDP0390	Arainosine	Nucleotide and Its metabolites	Nucleotide and Its metabolites	C10H12N4O5	7013-16-3	1.17214	0.0229436	0.373374	-1.42131	down
MEDP0160	Adenosine	Nucleotide and Its metabolites	Nucleotide and Its metabolites	C10H13N5O4	58-61-7	1.7641	0.0094116	0.354479	-1.49623	down
MEDP0151*121	2-Hydroxy-6-Aminopurine	Nucleotide and Its metabolites	Nucleotide and Its metabolites	C5H5N5O	3373-53-3	1.39365	0.0393726	0.318155	-1.6522	down
MEDP1276*121	Guanine	Nucleotide and Its metabolites	Nucleotide and Its metabolites	C5H5N5O	73-40-5	1.39365	0.0393726	0.318155	-1.6522	down
MEDN0419	Uridine 5-Monophosphate	Nucleotide and Its metabolites	Nucleotide and Its metabolites	C9H13N2O9P	58-97-9	1.85306	0.0107838	0.255942	-1.96611	down
MEDN1529	Cytidine 5'-monophosphate-N-acetylneuraminic acid（CMP-NANA）	Nucleotide and Its metabolites	Nucleotide and Its metabolites	C20H31N4O16P	3063-71-6	1.66019	0.0015036	0.234818	-2.09039	down
MEDP0164	Cytidine-5-Monophosphate	Nucleotide and Its metabolites	Nucleotide and Its metabolites	C9H14N3O8P	63-37-6	1.93075	0.000176599	0.163789	-2.61009	down
MEDP0120	Theobromine	Nucleotide and Its metabolites	Nucleotide and Its metabolites	C7H8N4O2	83-67-0	2.55075	1.20413e-08	0.135852	-2.87989	down
MEDP0145*129	1,7-Dimethylxanthine	Nucleotide and Its metabolites	Nucleotide and Its metabolites	C7H8N4O2	611-59-6	2.5886	1.56002e-08	0.0877745	-3.51005	down
MEDN0421	Cyclic Amp	Nucleotide and Its metabolites	Nucleotide and Its metabolites	C10H12N5O6P	60-92-4	1.90961	0.00437611	0.0832524	-3.58636	down
MEDN1951	Sulfoacetic acid	Organic acid and Its derivatives	Organic acid and Its derivatives	C2H4O5S	123-43-3	2.62662	9.16034e-06	0	-	down
MEDP2266	Inositol 1,3,4-trisphosphate	Organic acid and Its derivatives	Phosphoric acids	C6H15O15P3	98102-63-7	2.18083	3.66391e-06	0.936759	-0.0942499	down
MEDP1247	1-Deoxyvaleric acid	Organic acid and Its derivatives	Organic acid and Its derivatives	C15H22O2	-	2.14613	7.88415e-06	0.901169	-0.15013	down
MEDP2696	Traumatin	Organic acid and Its derivatives	Organic acid and Its derivatives	C12H20O3	65410-38-0	2.03876	1.03997e-05	0.843728	-0.24515	down
MEDP0287	Taurine	Organic acid and Its derivatives	Sulfonic acids	C2H7NO3S	107-35-7	1.16402	0.0319644	0.839556	-0.252302	down
MEDP0069	N-Acetylputrescine	Organic acid and Its derivatives	Organic acid and Its derivatives	C6H14N2O	5699-41-2	1.59852	0.00179269	0.831577	-0.266078	down
MEDP1721	2-Phenylpropionic acid	Organic acid and Its derivatives	Organic acid and Its derivatives	C9H10O2	492-37-5	1.62861	0.00115532	0.791002	-0.338247	down
MEDP0315	Hippuric Acid	Organic acid and Its derivatives	Organic acid and Its derivatives	C9H9NO3	495-69-2	1.14719	0.0284473	0.760083	-0.395772	down
MEDP2024	Dehydroascorbic acid	Organic acid and Its derivatives	Organic acid and Its derivatives	C6H6O6	490-83-5	1.60547	0.00505047	0.752495	-0.410247	down
MEDN1052*019	2-Hydroxyglutaric acid	Organic acid and Its derivatives	Organic acid and Its derivatives	C5H8O5	13095-48-2	1.20102	0.0352078	0.737321	-0.439635	down
MEDN0820*019	3-Hydroxyglutaric acid	Organic acid and Its derivatives	Organic acid and Its derivatives	C5H8O5	638-18-6	1.20102	0.0352078	0.737321	-0.439635	down
MEDN0206*019	Citramalic Acid	Organic acid and Its derivatives	Organic acid and Its derivatives	C5H8O5	597-44-4	1.20102	0.0352078	0.737321	-0.439635	down
MEDN0655	Hydantoin-5-propionic acid	Organic acid and Its derivatives	Organic acid and Its derivatives	C6H8N2O4	5624-26-0	1.4154	0.0108774	0.735959	-0.442302	down
MEDP0286	2-Aminoethanesulfinic Acid	Organic acid and Its derivatives	Sulfonic acids	C2H7NO2S	300-84-5	1.27737	0.0153455	0.723114	-0.467706	down
MEDP0296	4-Guanidinobutyric Acid	Organic acid and Its derivatives	Organic acid and Its derivatives	C5H11N3O2	463-00-3	1.25163	0.00990404	0.70161	-0.511259	down
MEDP0209	Aconitic Acid	Organic acid and Its derivatives	Organic acid and Its derivatives	C6H6O6	585-84-2	1.60739	0.00362111	0.700189	-0.514183	down
MEDN1056	Iminodiacetic acid	Organic acid and Its derivatives	Organic acid and Its derivatives	C4H7NO4	142-73-4	1.16211	0.0448404	0.687182	-0.541235	down
MEDP0535	Triethyl-phosphate	Organic acid and Its derivatives	Phosphoric acids	C6H15O4P	78-40-0	1.95021	5.53175e-05	0.656432	-0.607283	down
MEDN0615*014	Carbamoyl phosphate	Organic acid and Its derivatives	Phosphoric acids	CH4NO5P	590-55-6	1.229	0.0281255	0.643199	-0.636663	down
MEDP2265	2-Amino-3-phosphonopropionic acid	Organic acid and Its derivatives	Phosphoric acids	C3H8NO5P	5652-28-8	2.14473	6.58265e-07	0.642668	-0.637854	down
MEDP2347	3-Guanidinopropionic acid	Organic acid and Its derivatives	Organic acid and Its derivatives	C4H9N3O2	353-09-3	1.47413	0.00305222	0.631282	-0.663644	down
MEDN1753*009	2,2-Dimethylpentanoic acid	Organic acid and Its derivatives	Organic acid and Its derivatives	C7H14O2	1185-39-3	1.57516	0.00956228	0.625483	-0.676958	down
MEDN1699*009	2-Methylhexanoic acid	Organic acid and Its derivatives	Organic acid and Its derivatives	C7H14O2	4536-23-6	1.57516	0.00956228	0.625483	-0.676958	down
MEDN1740*009	4-Methylhexanoic acid	Organic acid and Its derivatives	Organic acid and Its derivatives	C7H14O2	1561-11-1	1.57516	0.00956228	0.625483	-0.676958	down
MEDN1335	N-Cinnamylglycine	Organic acid and Its derivatives	Organic acid and Its derivatives	C11H11NO3	16534-24-0	1.74164	0.000152966	0.602818	-0.730206	down
MEDN0636	Ginkgoic acid	Organic acid and Its derivatives	Organic acid and Its derivatives	C22H34O3	22910-60-7	1.39695	0.0054721	0.542303	-0.88283	down
MEDP1971	3-Methylcrotonyl Glycine	Organic acid and Its derivatives	Organic acid and Its derivatives	C7H11NO3	33008-07-0	1.80032	0.000554911	0.534681	-0.90325	down
MEDN0198*036	Citric Acid	Organic acid and Its derivatives	Organic acid and Its derivatives	C6H8O7	77-92-9	1.44508	0.00841438	0.529529	-0.917219	down
MEDN1621*036	Isocitric acid	Organic acid and Its derivatives	Organic acid and Its derivatives	C6H8O7	320-77-4	1.44508	0.00841438	0.529529	-0.917219	down
MEDN2351	2-Phospho-D-glyceric acid	Organic acid and Its derivatives	Phosphoric acids	C3H7O7P	3443-57-0	1.33479	0.0124645	0.497075	-1.00846	down
MEDP2088	FFA(10:1)	Organic acid and Its derivatives	Organic acid and Its derivatives	C10H18O2	14436-32-9	1.53856	0.00477319	0.462451	-1.11263	down
MEDP2176	8-Methylnonenoate	Organic acid and Its derivatives	Organic acid and Its derivatives	C10H18O2	59320-77-3	1.7258	0.00134091	0.454403	-1.13795	down
MEDN2341	6-Phosphogluconic acid	Organic acid and Its derivatives	Phosphoric acids	C6H13O10P	921-62-0	1.56982	0.000814232	0.452794	-1.14307	down
MEDN2064	L-Cysteic acid	Organic acid and Its derivatives	Organic acid and Its derivatives	C3H7NO5S	498-40-8	1.79344	0.000338889	0.451194	-1.14818	down
MEDN0196	Pyrroloquinoline Quinone	Organic acid and Its derivatives	Organic acid and Its derivatives	C14H6N2O8	72909-34-3	1.58219	0.00526671	0.434785	-1.20163	down
MEDP2005	1-Aminocyclohexanecarboxylic acid	Organic acid and Its derivatives	Organic acid and Its derivatives	C7H13NO2	2756-85-6	2.12206	7.68962e-06	0.418376	-1.25713	down
MEDN1875	D-threo-Isocitric acid	Organic acid and Its derivatives	Organic acid and Its derivatives	C6H8O7	6061-97-8	1.60332	0.00593994	0.378946	-1.39993	down
MEDN0321	Quinic acid	Organic acid and Its derivatives	Organic acid and Its derivatives	C7H12O6	77-95-2	1.71221	0.00211967	0.367582	-1.44386	down
MEDN0703	Glycerol 3-Phosphate	Organic acid and Its derivatives	Phosphoric acids	C3H9O6P	57-03-4	1.73468	0.000765061	0.327351	-1.61109	down
MEDN1567	Phosphonoacetic acid	Organic acid and Its derivatives	Phosphoric acids	C2H5O5P	4408-78-0	1.77898	0.00366476	0.326015	-1.61699	down
MEDN0499	Argininosuccinic acid	Organic acid and Its derivatives	Organic acid and Its derivatives	C10H18N4O6	2387-71-5	2.01202	0.00767219	0.158051	-2.66154	down
MEDP2384	Alternaria	Others	Medicine	C14H10O5	641-38-3	1.47315	0.00594646	0.583273	-0.777756	down
MEDP1897	2-Hydroxy-2-methylbutanenitrile	Others	Others	C5H9NO	4111-08-4	1.43488	0.0126013	0.576719	-0.79406	down
LIPID-P-2154	HexCer(t18:0/18:0(2OH))	SP	HexCer-AP	C42H83NO10	-	1.69075	0.000706484	0.79077	-0.33867	down
LIPID-P-2116	Cer(d21:3/16:0)	SP	Cer-NS	C37H69NO3	-	1.11542	0.0338842	0.782183	-0.354421	down
LIPID-P-0298	HexCer(d18:1/23:0)	SP	HexCer-NS	C47H91NO8	-	1.20586	0.028414	0.750594	-0.413896	down
LIPID-P-0292	HexCer(d18:1/16:0)	SP	HexCer-NS	C40H77NO8	-	1.12691	0.0258981	0.727344	-0.45929	down
LIPID-P-0299	HexCer(d18:1/24:0)	SP	HexCer-NS	C48H93NO8	-	1.26538	0.00643563	0.662143	-0.594785	down
LIPID-P-0095	SPH(d16:1)	SP	SPH	C16H33NO2	-	2.10737	2.27236e-05	0.660347	-0.598703	down
LIPID-P-2009	Cer(d16:0/19:1)	SP	Cer-NDS	C35H69NO3	-	1.98018	1.60125e-05	0.625078	-0.677892	down
LIPID-P-0297	HexCer(d18:1/22:0)	SP	HexCer-NS	C46H89NO8	-	1.45166	0.00395611	0.617892	-0.694573	down
LIPID-P-2019	Cer(d18:0/19:1)	SP	Cer-NDS	C37H73NO3	-	1.83535	0.000220333	0.571351	-0.80755	down
LIPID-P-0287	HexCer(d16:1/22:0)	SP	HexCer-NS	C44H85NO8	-	1.66934	0.00402178	0.533379	-0.906767	down
LIPID-P-0288	HexCer(d16:1/24:0)	SP	HexCer-NS	C46H89NO8	-	1.84719	0.000402272	0.520435	-0.942211	down
LIPID-P-0296	HexCer(d18:1/20:0)	SP	HexCer-NS	C44H85NO8	-	1.4489	0.0181999	0.517541	-0.950255	down
LIPID-P-2579	Cer(d24:1/18:0(2OH))	SP	Cer-AS	C42H83NO4	-	2.44743	3.16662e-10	0.233211	-2.10029	down
MEDP0442	Sn-Glycero-3-Phosphocholine	Tryptamines,Cholines,Pigments	Cholines	C8H20NO6P	28319-77-9	1.43132	0.00597897	0.880827	-0.18307	down

## Sheet: Up-KEGG (Mod-HS vs No-HS)
Table S3.5 The significantly enriched KEGG pathways of upregulated DAMs in comparisons of Mild-HS vs No-HS
Kegg_level_1	Kegg_pathway	ko_ID	P-value	Corrected_P-value	Sig_compound	compound	Sig_compound_all	compound_all	IndexList	CIDList
Metabolism	Glycerophospholipid metabolism	ko00564	4.01488e-09	3.2922e-07	82	394	146	1155	LIPID-P-1415;LIPID-P-0183;LIPID-N-0213;LIPID-N-0363;LIPID-N-0323;LIPID-N-1458;LIPID-N-1096;LIPID-N-0421;LIPID-N-1483;LIPID-N-1030;MEDN2286;MEDP2746;LIPID-N-1486;LIPID-N-1325;LIPID-N-0583;LIPID-N-0370;LIPID-N-1062;LIPID-N-1301;LIPID-N-1459;LIPID-N-1484;MEDP2851;LIPID-N-0590;LIPID-N-1361;LIPID-N-1348;LIPID-N-0387;LIPID-N-1494;LIPID-N-1012;LIPID-N-0403;LIPID-N-1057;LIPID-N-1347;LIPID-N-0372;MEDN2236…	C00641+C00641+C00157+C00350+C00350+C00416+C00350+C00350+C00416+C00157+C04438+C04230+C00416+C02737+C02737+C00350+C00350+C02737+C00416+C00416+C04438+C02737+C02737+C02737+C00350+C00416+C00157+C00350+C00350+C02737+C00350+C00157+C00350+C00350+C00350+C00350+C02737+C00416+C02737+C02737+C00350+C02737+C00157+C00350+C00350+C02737+C00350+C00350+C00350+C00157+C00416+C02737+C00350+C02737+C00350+C00350+C02737+…
Cellular Processes	Autophagy - animal	ko04140	2.20042e-07	1.80434e-05	30	94	146	1155	LIPID-N-0363;LIPID-N-0323;LIPID-N-1096;LIPID-N-0421;LIPID-N-0370;LIPID-N-1062;LIPID-N-0387;LIPID-N-0403;LIPID-N-1057;LIPID-N-0372;LIPID-N-0386;LIPID-N-0371;LIPID-P-0654;LIPID-N-0388;LIPID-N-0383;LIPID-N-0416;LIPID-N-0368;LIPID-N-0392;LIPID-N-0400;LIPID-N-0349;LIPID-N-0351;LIPID-N-0335;LIPID-N-0353;LIPID-N-1063;LIPID-N-0369;LIPID-P-1340;LIPID-N-0396;LIPID-N-0367;LIPID-N-0354;LIPID-N-0336	C00350+C00350+C00350+C00350+C00350+C00350+C00350+C00350+C00350+C00350+C00350+C00350+C00350+C00350+C00350+C00350+C00350+C00350+C00350+C00350+C00350+C00350+C00350+C00350+C00350+C00350+C00350+C00350+C00350+C00350
Metabolism	Glycine, serine and threonine metabolism	ko00260	0.0155977	1	20	98	146	1155	LIPID-N-1325;LIPID-N-0583;LIPID-N-1301;LIPID-N-0590;LIPID-N-1361;LIPID-N-1348;LIPID-N-1347;LIPID-N-1346;LIPID-N-1242;LIPID-N-1297;LIPID-N-1237;LIPID-N-0577;LIPID-N-1356;LIPID-N-1352;LIPID-N-0582;LIPID-N-1332;LIPID-N-1360;LIPID-N-1323;LIPID-N-1252;LIPID-N-1243	C02737+C02737+C02737+C02737+C02737+C02737+C02737+C02737+C02737+C02737+C02737+C02737+C02737+C02737+C02737+C02737+C02737+C02737+C02737+C02737
Environmental Information Processing	cAMP signaling pathway	ko04024	0.0361678	1	11	49	146	1155	LIPID-N-1458;LIPID-N-1483;LIPID-N-1486;LIPID-N-1459;LIPID-N-1484;LIPID-N-1494;LIPID-N-1455;LIPID-N-1450;LIPID-N-1470;LIPID-N-1462;LIPID-N-1465	C00416+C00416+C00416+C00416+C00416+C00416+C00416+C00416+C00416+C00416+C00416
Metabolism	Glycosylphosphatidylinositol (GPI)-anchor biosynthesis	ko00563	2.88002e-07	2.36161e-05	30	95	146	1155	LIPID-N-0363;LIPID-N-0323;LIPID-N-1096;LIPID-N-0421;LIPID-N-0370;LIPID-N-1062;LIPID-N-0387;LIPID-N-0403;LIPID-N-1057;LIPID-N-0372;LIPID-N-0386;LIPID-N-0371;LIPID-P-0654;LIPID-N-0388;LIPID-N-0383;LIPID-N-0416;LIPID-N-0368;LIPID-N-0392;LIPID-N-0400;LIPID-N-0349;LIPID-N-0351;LIPID-N-0335;LIPID-N-0353;LIPID-N-1063;LIPID-N-0369;LIPID-P-1340;LIPID-N-0396;LIPID-N-0367;LIPID-N-0354;LIPID-N-0336	C00350+C00350+C00350+C00350+C00350+C00350+C00350+C00350+C00350+C00350+C00350+C00350+C00350+C00350+C00350+C00350+C00350+C00350+C00350+C00350+C00350+C00350+C00350+C00350+C00350+C00350+C00350+C00350+C00350+C00350
Cellular Processes	Autophagy - other	ko04136	2.20042e-07	1.80434e-05	30	94	146	1155	LIPID-N-0363;LIPID-N-0323;LIPID-N-1096;LIPID-N-0421;LIPID-N-0370;LIPID-N-1062;LIPID-N-0387;LIPID-N-0403;LIPID-N-1057;LIPID-N-0372;LIPID-N-0386;LIPID-N-0371;LIPID-P-0654;LIPID-N-0388;LIPID-N-0383;LIPID-N-0416;LIPID-N-0368;LIPID-N-0392;LIPID-N-0400;LIPID-N-0349;LIPID-N-0351;LIPID-N-0335;LIPID-N-0353;LIPID-N-1063;LIPID-N-0369;LIPID-P-1340;LIPID-N-0396;LIPID-N-0367;LIPID-N-0354;LIPID-N-0336	C00350+C00350+C00350+C00350+C00350+C00350+C00350+C00350+C00350+C00350+C00350+C00350+C00350+C00350+C00350+C00350+C00350+C00350+C00350+C00350+C00350+C00350+C00350+C00350+C00350+C00350+C00350+C00350+C00350+C00350
Human Diseases	Kaposi sarcoma-associated herpesvirus infection	ko05167	8.05932e-07	6.60865e-05	30	99	146	1155	LIPID-N-0363;LIPID-N-0323;LIPID-N-1096;LIPID-N-0421;LIPID-N-0370;LIPID-N-1062;LIPID-N-0387;LIPID-N-0403;LIPID-N-1057;LIPID-N-0372;LIPID-N-0386;LIPID-N-0371;LIPID-P-0654;LIPID-N-0388;LIPID-N-0383;LIPID-N-0416;LIPID-N-0368;LIPID-N-0392;LIPID-N-0400;LIPID-N-0349;LIPID-N-0351;LIPID-N-0335;LIPID-N-0353;LIPID-N-1063;LIPID-N-0369;LIPID-P-1340;LIPID-N-0396;LIPID-N-0367;LIPID-N-0354;LIPID-N-0336	C00350+C00350+C00350+C00350+C00350+C00350+C00350+C00350+C00350+C00350+C00350+C00350+C00350+C00350+C00350+C00350+C00350+C00350+C00350+C00350+C00350+C00350+C00350+C00350+C00350+C00350+C00350+C00350+C00350+C00350
Organismal Systems	Retrograde endocannabinoid signaling	ko04723	5.00058e-06	0.000410047	39	158	146	1155	LIPID-N-0213;LIPID-N-0363;LIPID-N-0323;LIPID-N-1096;LIPID-N-0421;LIPID-N-1030;LIPID-N-0370;LIPID-N-1062;LIPID-N-0387;LIPID-N-1012;LIPID-N-0403;LIPID-N-1057;LIPID-N-0372;MEDN2236;LIPID-N-0386;LIPID-N-0371;LIPID-P-0654;LIPID-N-0388;LIPID-N-0383;LIPID-N-0237;LIPID-N-0416;LIPID-N-0368;LIPID-N-0392;LIPID-N-0400;LIPID-N-0349;LIPID-N-0272;LIPID-N-0351;LIPID-N-0335;LIPID-N-0353;LIPID-N-1063;LIPID-N-0994;…	C00157+C00350+C00350+C00350+C00350+C00157+C00350+C00350+C00350+C00157+C00350+C00350+C00350+C00157+C00350+C00350+C00350+C00350+C00350+C00157+C00350+C00350+C00350+C00350+C00350+C00157+C00350+C00350+C00350+C00350+C00157+C00350+C00350+C00350+C00157+C00157+C00350+C00350+C00350
Human Diseases	Pancreatic cancer	ko05212	0.00147078	0.120604	11	33	146	1155	LIPID-N-1458;LIPID-N-1483;LIPID-N-1486;LIPID-N-1459;LIPID-N-1484;LIPID-N-1494;LIPID-N-1455;LIPID-N-1450;LIPID-N-1470;LIPID-N-1462;LIPID-N-1465	C00416+C00416+C00416+C00416+C00416+C00416+C00416+C00416+C00416+C00416+C00416
Human Diseases	Systemic lupus erythematosus	ko05322	0.00178434	0.146316	20	82	146	1155	LIPID-N-1325;LIPID-N-0583;LIPID-N-1301;LIPID-N-0590;LIPID-N-1361;LIPID-N-1348;LIPID-N-1347;LIPID-N-1346;LIPID-N-1242;LIPID-N-1297;LIPID-N-1237;LIPID-N-0577;LIPID-N-1356;LIPID-N-1352;LIPID-N-0582;LIPID-N-1332;LIPID-N-1360;LIPID-N-1323;LIPID-N-1252;LIPID-N-1243	C02737+C02737+C02737+C02737+C02737+C02737+C02737+C02737+C02737+C02737+C02737+C02737+C02737+C02737+C02737+C02737+C02737+C02737+C02737+C02737
Human Diseases	Leishmaniasis	ko05140	0.00245174	0.201043	20	84	146	1155	LIPID-N-1325;LIPID-N-0583;LIPID-N-1301;LIPID-N-0590;LIPID-N-1361;LIPID-N-1348;LIPID-N-1347;LIPID-N-1346;LIPID-N-1242;LIPID-N-1297;LIPID-N-1237;LIPID-N-0577;LIPID-N-1356;LIPID-N-1352;LIPID-N-0582;LIPID-N-1332;LIPID-N-1360;LIPID-N-1323;LIPID-N-1252;LIPID-N-1243	C02737+C02737+C02737+C02737+C02737+C02737+C02737+C02737+C02737+C02737+C02737+C02737+C02737+C02737+C02737+C02737+C02737+C02737+C02737+C02737
Cellular Processes	Efferocytosis	ko04148	0.00471055	0.386265	27	132	146	1155	MEDN2417;MEDP2746;LIPID-N-1325;LIPID-N-0583;LIPID-N-1301;LIPID-N-0590;LIPID-N-1361;LIPID-N-1348;LIPID-N-1347;LIPID-N-1346;LIPID-N-1242;LIPID-N-1297;LIPID-N-1237;LIPID-N-0577;LIPID-N-1356;LIPID-N-1352;LIPID-N-0582;LIPID-N-1332;LIPID-N-1360;LIPID-N-1323;LIPID-N-1252;LIPID-N-1243;MEDP2832;MEDP2833;MEDP2842;MEDP2847;LIPID-P-0052	C00162+C04230+C02737+C02737+C02737+C02737+C02737+C02737+C02737+C02737+C02737+C02737+C02737+C02737+C02737+C02737+C02737+C02737+C02737+C02737+C02737+C02737+C04230+C04230+C04230+C04230+C00187
Human Diseases	Pathways in cancer	ko05200	0.00600742	0.492608	12	44	146	1155	LIPID-N-1458;LIPID-N-1483;LIPID-N-1486;LIPID-N-1459;LIPID-N-1484;LIPID-N-1494;LIPID-N-1455;LIPID-N-1450;LIPID-N-1470;LIPID-N-1462;LIPID-N-1465;LIPID-P-0052	C00416+C00416+C00416+C00416+C00416+C00416+C00416+C00416+C00416+C00416+C00416+C00187
Organismal Systems	Fc gamma R-mediated phagocytosis	ko04666	0.00644028	0.528103	11	39	146	1155	LIPID-N-1458;LIPID-N-1483;LIPID-N-1486;LIPID-N-1459;LIPID-N-1484;LIPID-N-1494;LIPID-N-1455;LIPID-N-1450;LIPID-N-1470;LIPID-N-1462;LIPID-N-1465	C00416+C00416+C00416+C00416+C00416+C00416+C00416+C00416+C00416+C00416+C00416
Human Diseases	Amoebiasis	ko05146	0.00666924	0.546878	20	91	146	1155	LIPID-N-1325;LIPID-N-0583;LIPID-N-1301;LIPID-N-0590;LIPID-N-1361;LIPID-N-1348;LIPID-N-1347;LIPID-N-1346;LIPID-N-1242;LIPID-N-1297;LIPID-N-1237;LIPID-N-0577;LIPID-N-1356;LIPID-N-1352;LIPID-N-0582;LIPID-N-1332;LIPID-N-1360;LIPID-N-1323;LIPID-N-1252;LIPID-N-1243	C02737+C02737+C02737+C02737+C02737+C02737+C02737+C02737+C02737+C02737+C02737+C02737+C02737+C02737+C02737+C02737+C02737+C02737+C02737+C02737
Organismal Systems	GnRH signaling pathway	ko04912	0.00793076	0.650323	11	40	146	1155	LIPID-N-1458;LIPID-N-1483;LIPID-N-1486;LIPID-N-1459;LIPID-N-1484;LIPID-N-1494;LIPID-N-1455;LIPID-N-1450;LIPID-N-1470;LIPID-N-1462;LIPID-N-1465	C00416+C00416+C00416+C00416+C00416+C00416+C00416+C00416+C00416+C00416+C00416
Environmental Information Processing	Phospholipase D signaling pathway	ko04072	0.0117077	0.960028	11	42	146	1155	LIPID-N-1458;LIPID-N-1483;LIPID-N-1486;LIPID-N-1459;LIPID-N-1484;LIPID-N-1494;LIPID-N-1455;LIPID-N-1450;LIPID-N-1470;LIPID-N-1462;LIPID-N-1465	C00416+C00416+C00416+C00416+C00416+C00416+C00416+C00416+C00416+C00416+C00416
Human Diseases	Choline metabolism in cancer	ko05231	0.0204661	1	26	140	146	1155	MEDN2417;LIPID-N-0213;LIPID-N-1458;LIPID-N-1483;LIPID-N-1030;MEDP2746;LIPID-N-1486;LIPID-N-1459;LIPID-N-1484;LIPID-N-1494;LIPID-N-1012;MEDN2236;LIPID-N-1455;LIPID-N-0237;LIPID-N-0272;LIPID-N-1450;LIPID-N-0994;LIPID-N-1470;LIPID-N-1462;LIPID-N-0255;LIPID-N-0995;LIPID-N-1465;MEDP2832;MEDP2833;MEDP2842;MEDP2847	C00162+C00157+C00416+C00416+C00157+C04230+C00416+C00416+C00416+C00416+C00157+C00157+C00416+C00157+C00157+C00416+C00157+C00416+C00416+C00157+C00157+C00416+C04230+C04230+C04230+C04230
Cellular Processes	Necroptosis	ko04217	0.109925	1	4	15	146	1155	LIPID-P-0730;LIPID-P-0732;MEDP1051;LIPID-P-0738	C00550+C00550+C00319+C00550
Metabolism	Steroid biosynthesis	ko00100	0.126407	1	1	1	146	1155	MEDP1051	C00319
Cellular Processes	Apoptosis	ko04210	0.126407	1	1	1	146	1155	LIPID-P-0052	C00187
Human Diseases	Basal cell carcinoma	ko05217	0.126407	1	1	1	146	1155	LIPID-P-0052	C00187
Metabolism	Purine metabolism	ko00230	0.211199	1	4	19	146	1155	MEDP0054;MEDN1476;MEDN0160;MEDN2326	C00064+C00499+C00387+C11821
Metabolism	Sphingolipid metabolism	ko00600	0.230167	1	6	33	146	1155	LIPID-P-0331;LIPID-P-0306;LIPID-P-0730;LIPID-P-0732;MEDP1051;LIPID-P-0738	C06125+C01190+C00550+C00550+C00319+C00550
Human Diseases	Pertussis	ko05133	0.236931	1	1	2	146	1155	MEDN2417	C00162
Human Diseases	Type II diabetes mellitus	ko04930	0.236931	1	1	2	146	1155	MEDN1015	C00253
Human Diseases	Non-alcoholic fatty liver disease	ko04932	0.236931	1	1	2	146	1155	MEDN2417	C00162
Metabolism	alpha-Linolenic acid metabolism	ko00592	0.287029	1	9	57	146	1155	LIPID-N-0213;LIPID-N-1030;LIPID-N-1012;MEDN2236;LIPID-N-0237;LIPID-N-0272;LIPID-N-0994;LIPID-N-0255;LIPID-N-0995	C00157+C00157+C00157+C00157+C00157+C00157+C00157+C00157+C00157
Metabolism	Arachidonic acid metabolism	ko00590	0.324261	1	9	59	146	1155	LIPID-N-0213;LIPID-N-1030;LIPID-N-1012;MEDN2236;LIPID-N-0237;LIPID-N-0272;LIPID-N-0994;LIPID-N-0255;LIPID-N-0995	C00157+C00157+C00157+C00157+C00157+C00157+C00157+C00157+C00157
Environmental Information Processing	Sphingolipid signaling pathway	ko04071	0.329687	1	4	23	146	1155	LIPID-P-0730;LIPID-P-0732;MEDP1051;LIPID-P-0738	C00550+C00550+C00319+C00550
Metabolism	Fatty acid metabolism	ko01212	0.333555	1	1	3	146	1155	LIPID-P-0052	C00187
Metabolism	Nitrogen metabolism	ko00910	0.333555	1	1	3	146	1155	LIPID-P-0052	C00187
Metabolism	Fatty acid elongation	ko00062	0.333555	1	1	3	146	1155	MEDN2417	C00162
Metabolism	Steroid hormone biosynthesis	ko00140	0.333555	1	1	3	146	1155	MEDN0333	C00383
Organismal Systems	Cortisol synthesis and secretion	ko04927	0.333555	1	1	3	146	1155	MEDP0054	C00064
Human Diseases	Cushing syndrome	ko04934	0.333555	1	1	3	146	1155	LIPID-P-0052	C00187
Metabolism	Linoleic acid metabolism	ko00591	0.38171	1	9	62	146	1155	LIPID-N-0213;LIPID-N-1030;LIPID-N-1012;MEDN2236;LIPID-N-0237;LIPID-N-0272;LIPID-N-0994;LIPID-N-0255;LIPID-N-0995	C00157+C00157+C00157+C00157+C00157+C00157+C00157+C00157+C00157
Organismal Systems	Salivary secretion	ko04970	0.394191	1	1	4	146	1155	MEDN2417	C00162
Organismal Systems	Glutamatergic synapse	ko04724	0.394191	1	1	4	146	1155	MEDP0250	C00255
Metabolism	Riboflavin metabolism	ko00740	0.418018	1	1	4	146	1155	MEDP0054	C00064
Metabolism	Vitamin B6 metabolism	ko00750	0.418018	1	13	95	146	1155	LIPID-P-1415;LIPID-P-0183;LIPID-N-1458;LIPID-N-1483;LIPID-N-1486;LIPID-N-1459;LIPID-N-1484;LIPID-N-1494;LIPID-N-1455;LIPID-N-1450;LIPID-N-1470;LIPID-N-1462;LIPID-N-1465	C00641+C00641+C00416+C00416+C00416+C00416+C00416+C00416+C00416+C00416+C00416+C00416+C00416
Environmental Information Processing	AMPK signaling pathway	ko04152	0.418018	1	3	19	146	1155	MEDP0054;MEDP1749;MEDN0160	C00064+C00112+C00387
Metabolism	Lysine degradation	ko00310	0.419041	1	1	5	146	1155	LIPID-P-0052	C00187
Metabolism	Fatty acid metabolism	ko01212	0.420695	1	1	5	146	1155	MEDP0054	C00064
Metabolism	Fatty acid elongation	ko00062	0.420695	1	3	21	146	1155	MEDP0054;MEDP1749;MEDN0333	C00064+C00112+C00383
Metabolism	Steroid hormone biosynthesis	ko00140	0.420695	1	2	14	146	1155	MEDP0077;MEDP0654	C04148+C02505
Metabolism	Metabolism of xenobiotics by cytochrome P450	ko00980	0.420695	1	1	6	146	1155	MEDN2417	C00162
Organismal Systems	Prolactin signaling pathway	ko04917	0.420695	1	1	6	146	1155	MEDP0054	C00064
Organismal Systems	Cortisol synthesis and secretion	ko04927	0.420695	1	1	6	146	1155	MEDN0622	C00931
Human Diseases	Chemical carcinogenesis - reactive oxygen species	ko05208	0.420695	1	1	6	146	1155	LIPID-P-0052	C00187
Human Diseases	Cushing syndrome	ko04934	0.420695	1	1	7	146	1155	MEDN2417	C00162
Environmental Information Processing	Phosphatidylinositol signaling system	ko04070	0.424233	1	1	8	146	1155	MEDN0333	C00383
Metabolism	Nucleotide metabolism	ko01232	0.438361	1	1	8	146	1155	MEDP0054	C00064
Organismal Systems	Insulin secretion	ko04911	0.456371	1	5	44	146	1155	MEDP0054;MEDP0250;MEDN1015;MEDP1749;MEDN0622	C00064+C00255+C00253+C00112+C00931
Organismal Systems	Inflammatory mediator regulation of TRP channels	ko04750	0.456371	1	1	9	146	1155	LIPID-P-0052	C00187
Organismal Systems	Ovarian steroidogenesis	ko04913	0.49184	1	1	9	146	1155	MEDN2417	C00162
Organismal Systems	Proximal tubule bicarbonate reclamation	ko04964	0.49184	1	1	9	146	1155	MEDP0054	C00064
Metabolism	Pyrimidine metabolism	ko00240	0.507432	1	17	150	146	1155	MEDN1970;MEDN1478*053;MEDP1873;MEDP2566;MEDP2508;MEDN2138;MEDP2468;MEDP2398;MEDP2431;MEDP0859;MEDP0054;MEDP2319;MEDP2567;MEDP1924;MEDP2446;MEDP0250;MEDN0160	C00107+C00107+C00098+C00107+C00107+C00107+C00107+C00107+C00107+C00107+C00064+C00107+C00107+C00107+C00107+C00255+C00387
Metabolism	Nicotinate and nicotinamide metabolism	ko00760	0.514726	1	1	10	146	1155	MEDN2417	C00162
Human Diseases	Diabetic cardiomyopathy	ko05415	0.514726	1	1	10	146	1155	MEDP0054	C00064
Metabolism	Glycolysis / Gluconeogenesis	ko00010	0.517245	1	1	10	146	1155	MEDN1015	C00253
Metabolism	Pentose and glucuronate interconversions	ko00040	0.517245	1	1	10	146	1155	MEDN0098	C10164
Metabolism	Vitamin B6 metabolism	ko00750	0.517245	1	1	12	146	1155	MEDP0054	C00064
Genetic Information Processing	Sulfur relay system	ko04122	0.517245	1	109	892	146	1155	MEDP0054;MEDN1476;MEDP0654;MEDP0250;MEDN1015;LIPID-P-0799;LIPID-P-0941;LIPID-P-0867;LIPID-P-0864;LIPID-P-0945;LIPID-P-0859;LIPID-P-0871;LIPID-P-0858;LIPID-P-2310;LIPID-P-0856;LIPID-P-0854;LIPID-P-0861;LIPID-P-0853;LIPID-P-0935;LIPID-P-1415;LIPID-P-1195;LIPID-P-0183;LIPID-P-0851;LIPID-P-0792;LIPID-P-1114;LIPID-P-0846;LIPID-N-0213;LIPID-N-0363;LIPID-N-0323;LIPID-N-1458;LIPID-N-1096;LIPID-N-0421;LIP…	C00064+C00499+C02505+C00255+C00253+C00422+C00422+C00422+C00422+C00422+C00422+C00422+C00422+C00422+C00422+C00422+C00422+C00422+C00422+C00641+C00422+C00641+C00422+C00422+C00422+C00422+C00157+C00350+C00350+C00416+C00350+C00350+C00416+C00157+C00416+C02737+C02737+C00350+C00350+C02737+C00416+C00416+C02737+C02737+C02737+C00350+C00416+C00157+C00350+C00350+C02737+C00350+C00157+C00350+C00350+C00350+C00350+…
Environmental Information Processing	AMPK signaling pathway	ko04152	0.517245	1	1	13	146	1155	MEDP0054	C00064
Metabolism	Phenylalanine metabolism	ko00360	0.545064	1	1	14	146	1155	MEDN0333	C00383
Organismal Systems	Bile secretion	ko04976	0.55584	1	1	17	146	1155	LIPID-P-0052	C00187
Metabolism	Fatty acid degradation	ko00071	0.556354	1	1	18	146	1155	MEDP0054	C00064
Metabolism	Primary bile acid biosynthesis	ko00120	0.556354	1	1	19	146	1155	MEDP0054	C00064
Metabolism	Porphyrin metabolism	ko00860	0.556354	1	1	21	146	1155	MEDP0054	C00064
Organismal Systems	GABAergic synapse	ko04727	0.556354	1	32	315	146	1155	MEDN2417;LIPID-P-0799;LIPID-P-0941;LIPID-P-0867;LIPID-P-0864;LIPID-P-0945;LIPID-P-0859;LIPID-P-0871;LIPID-P-0858;LIPID-P-2310;LIPID-P-0856;LIPID-P-0854;LIPID-P-0861;LIPID-P-0853;LIPID-P-0935;LIPID-P-1195;LIPID-P-0851;LIPID-P-0792;LIPID-P-1114;LIPID-P-0846;LIPID-N-1458;LIPID-N-1483;LIPID-N-1486;LIPID-N-1459;LIPID-N-1484;LIPID-N-1494;LIPID-N-1455;LIPID-N-1450;LIPID-N-1470;LIPID-N-1462;LIPID-N-1465;…	C00162+C00422+C00422+C00422+C00422+C00422+C00422+C00422+C00422+C00422+C00422+C00422+C00422+C00422+C00422+C00422+C00422+C00422+C00422+C00422+C00416+C00416+C00416+C00416+C00416+C00416+C00416+C00416+C00416+C00416+C00416+C00187
Human Diseases	Parkinson disease	ko05012	0.568805	1	31	312	146	1155	MEDP1084;MEDP1415;MEDP1422;MEDP2815;MEDP0577*140;MEDP1430;MEDP1429;MEDP1433;LIPID-P-0026;LIPID-P-0006;LIPID-P-0007;MEDN2417;LIPID-P-0799;LIPID-P-0941;LIPID-P-0867;LIPID-P-0864;LIPID-P-0945;LIPID-P-0859;LIPID-P-0871;LIPID-P-0858;LIPID-P-2310;LIPID-P-0856;LIPID-P-0854;LIPID-P-0861;LIPID-P-0853;LIPID-P-0935;LIPID-P-1195;LIPID-P-0851;LIPID-P-0792;LIPID-P-1114;LIPID-P-0846	C02301+C02301+C02301+C02301+C02301+C02301+C02301+C02301+C02301+C02301+C02301+C00162+C00422+C00422+C00422+C00422+C00422+C00422+C00422+C00422+C00422+C00422+C00422+C00422+C00422+C00422+C00422+C00422+C00422+C00422+C00422
Metabolism	Thiamine metabolism	ko00730	0.597774	1	1	26	146	1155	MEDP0054	C00064
Metabolism	Biotin metabolism	ko00780	0.597774	1	1	42	146	1155	MEDP0054	C00064
Cellular Processes	Ferroptosis	ko04216	0.597774	1	33	372	146	1155	MEDN2417;LIPID-P-0799;LIPID-P-0941;LIPID-P-0867;LIPID-P-0864;LIPID-P-0945;LIPID-P-0859;LIPID-P-0871;LIPID-P-0858;LIPID-P-2310;LIPID-P-0856;LIPID-P-0854;LIPID-P-0861;LIPID-P-0853;LIPID-P-0935;LIPID-P-1415;LIPID-P-1195;LIPID-P-0183;LIPID-P-0851;LIPID-P-0792;LIPID-P-1114;LIPID-P-0846;LIPID-N-1458;LIPID-N-1483;LIPID-N-1486;LIPID-N-1459;LIPID-N-1484;LIPID-N-1494;LIPID-N-1455;LIPID-N-1450;LIPID-N-1470;…	C00162+C00422+C00422+C00422+C00422+C00422+C00422+C00422+C00422+C00422+C00422+C00422+C00422+C00422+C00422+C00641+C00422+C00641+C00422+C00422+C00422+C00422+C00416+C00416+C00416+C00416+C00416+C00416+C00416+C00416+C00416+C00416+C00416
Organismal Systems	Proximal tubule bicarbonate reclamation	ko04964	0.597774	1	2	64	146	1155	LIPID-P-1415;LIPID-P-0183	C00641+C00641
Organismal Systems	Adipocytokine signaling pathway	ko04920	0.612727	1	21	270	146	1155	MEDN2417;LIPID-P-0799;LIPID-P-0941;LIPID-P-0867;LIPID-P-0864;LIPID-P-0945;LIPID-P-0859;LIPID-P-0871;LIPID-P-0858;LIPID-P-2310;LIPID-P-0856;LIPID-P-0854;LIPID-P-0861;LIPID-P-0853;LIPID-P-0935;LIPID-P-1195;LIPID-P-0851;LIPID-P-0792;LIPID-P-1114;LIPID-P-0846;LIPID-P-0052	C00162+C00422+C00422+C00422+C00422+C00422+C00422+C00422+C00422+C00422+C00422+C00422+C00422+C00422+C00422+C00422+C00422+C00422+C00422+C00422+C00187
Organismal Systems	Protein digestion and absorption	ko04974	0.635663	1	20	265	146	1155	LIPID-P-0799;LIPID-P-0941;LIPID-P-0867;LIPID-P-0864;LIPID-P-0945;LIPID-P-0859;LIPID-P-0871;LIPID-P-0858;LIPID-P-2310;LIPID-P-0856;LIPID-P-0854;LIPID-P-0861;LIPID-P-0853;LIPID-P-0935;LIPID-P-1195;LIPID-P-0851;LIPID-P-0792;LIPID-P-1114;LIPID-P-0846;LIPID-P-0052	C00422+C00422+C00422+C00422+C00422+C00422+C00422+C00422+C00422+C00422+C00422+C00422+C00422+C00422+C00422+C00422+C00422+C00422+C00422+C00187
Metabolism	Fatty acid biosynthesis	ko00061	0.66198	1	22	284	146	1155	MEDP0250;MEDN2417;LIPID-P-0799;LIPID-P-0941;LIPID-P-0867;LIPID-P-0864;LIPID-P-0945;LIPID-P-0859;LIPID-P-0871;LIPID-P-0858;LIPID-P-2310;LIPID-P-0856;LIPID-P-0854;LIPID-P-0861;LIPID-P-0853;LIPID-P-0935;LIPID-P-1195;LIPID-P-0851;LIPID-P-0792;LIPID-P-1114;LIPID-P-0846;LIPID-P-0052	C00255+C00162+C00422+C00422+C00422+C00422+C00422+C00422+C00422+C00422+C00422+C00422+C00422+C00422+C00422+C00422+C00422+C00422+C00422+C00422+C00422+C00187
Organismal Systems	Glutamatergic synapse	ko04724	0.66198	1	2	68	146	1155	LIPID-P-1415;LIPID-P-0183	C00641+C00641
Metabolism	Tyrosine metabolism	ko00350	0.663533	1	20	273	146	1155	MEDN2417;LIPID-P-0799;LIPID-P-0941;LIPID-P-0867;LIPID-P-0864;LIPID-P-0945;LIPID-P-0859;LIPID-P-0871;LIPID-P-0858;LIPID-P-2310;LIPID-P-0856;LIPID-P-0854;LIPID-P-0861;LIPID-P-0853;LIPID-P-0935;LIPID-P-1195;LIPID-P-0851;LIPID-P-0792;LIPID-P-1114;LIPID-P-0846	C00162+C00422+C00422+C00422+C00422+C00422+C00422+C00422+C00422+C00422+C00422+C00422+C00422+C00422+C00422+C00422+C00422+C00422+C00422+C00422
Metabolism	Butanoate metabolism	ko00650	0.664929	1	20	286	146	1155	MEDN2417;LIPID-P-0799;LIPID-P-0941;LIPID-P-0867;LIPID-P-0864;LIPID-P-0945;LIPID-P-0859;LIPID-P-0871;LIPID-P-0858;LIPID-P-2310;LIPID-P-0856;LIPID-P-0854;LIPID-P-0861;LIPID-P-0853;LIPID-P-0935;LIPID-P-1195;LIPID-P-0851;LIPID-P-0792;LIPID-P-1114;LIPID-P-0846	C00162+C00422+C00422+C00422+C00422+C00422+C00422+C00422+C00422+C00422+C00422+C00422+C00422+C00422+C00422+C00422+C00422+C00422+C00422+C00422

## Sheet: Down-KEGG (Mod-HS vs No-HS)
Table S3.6 The significantly enriched KEGG pathways of downregulated DAMs in comparisons of Mod-HS vs No-HS
Kegg_level_1	Kegg_pathway	ko_ID	P-value	Corrected_P-value	Sig_compound	compound	Sig_compound_all	compound_all	IndexList	CIDList
Metabolism	Nucleotide metabolism	ko01232	5.52218e-07	9.55338e-05	13	19	192	1155	MEDN2061;MEDN0533;MEDN0141;MEDP0163;MEDP0165;MEDN0171;MEDN1003;MEDP1950;MEDP0178;MEDP0160;MEDP1276*121;MEDN0419;MEDP0164	C00081+C01762+C00526+C00475+C00380+C00299+C00294+C06196+C00106+C00212+C00242+C00105+C00055
Metabolism	Carbon metabolism	ko01200	8.62788e-05	0.0149262	11	20	192	1155	MEDN0616;MEDP0014*116;MEDP0016;MEDN0461;MEDN0657*044;MEDN0498*044;MEDN0615*014;MEDN0198*036;MEDN1621*036;MEDN2351;MEDN2341	C00979+C00049+C00025+C05382+C00231+C00117+C00169+C00158+C00311+C00631+C00345
Metabolism	Caffeine metabolism	ko00232	0.000138059	0.0238843	8	12	192	1155	MEDN0472*034;MEDN1025*034;MEDN0345;MEDP1900;MEDP1479*129;MEDN0533;MEDP0120;MEDP0145*129	C16359+C16355+C16361+C07481+C07130+C01762+C07480+C13747
Metabolism	Purine metabolism	ko00230	0.000300657	0.0520137	10	19	192	1155	MEDN0641*044;MEDN0498*044;MEDN2061;MEDN0533;MEDN1003;MEDP1950;MEDP0160;MEDP1276*121;MEDN0421;MEDN0615*014	C00620+C00117+C00081+C01762+C00294+C06196+C00212+C00242+C00575+C00169
Metabolism	Pentose phosphate pathway	ko00030	0.000410489	0.0710147	6	8	192	1155	MEDN0461;MEDN0657*044;MEDN0641*044;MEDN0498*044;MEDN2351;MEDN2341	C05382+C00231+C00620+C00117+C00631+C00345
Metabolism	Pyrimidine metabolism	ko00240	0.000842313	0.14572	10	21	192	1155	MEDP1718;MEDP0383;MEDN0141;MEDP0163;MEDP0165;MEDN0171;MEDP0178;MEDN0419;MEDP0164;MEDN0615*014	C02376+C02067+C00526+C00475+C00380+C00299+C00106+C00105+C00055+C00169
Metabolism	Biosynthesis of amino acids	ko01230	0.00532828	0.921792	14	42	192	1155	MEDN0616;MEDP0058;MEDP0012;MEDP0015;MEDP0014*116;MEDP0016;MEDN0461;MEDN0657*044;MEDN0498*044;MEDN0615*014;MEDN0198*036;MEDN1621*036;MEDN2351;MEDN0499	C00979+C00449+C00077+C00327+C00049+C00025+C05382+C00231+C00117+C00169+C00158+C00311+C00631+C03406
Metabolism	Arginine biosynthesis	ko00220	0.00749965	1	6	12	192	1155	MEDP0012;MEDP0015;MEDP0014*116;MEDP0016;MEDN0615*014;MEDN0499	C00077+C00327+C00049+C00025+C00169+C03406
Metabolism	Biosynthesis of nucleotide sugars	ko01250	0.00843928	1	4	6	192	1155	MEDN1221*049;MEDN0461;MEDN1614*044;MEDN1529	C00275+C05382+C01112+C00128
Metabolism	Alanine, aspartate and glutamate metabolism	ko00250	0.012029	1	6	13	192	1155	MEDP0063;MEDP0014*116;MEDP0016;MEDN0615*014;MEDN0198*036;MEDN0499	C01042+C00049+C00025+C00169+C00158+C03406
Metabolism	Arginine and proline metabolism	ko00330	0.0262125	1	6	15	192	1155	MEDP0404;MEDP0012;MEDP0016;MEDP1161;MEDP0069;MEDP0296	C00213+C00077+C00025+C02305+C02714+C01035
Metabolism	Histidine metabolism	ko00340	0.0262125	1	6	15	192	1155	MEDP0047;MEDP1480;MEDP0014*116;MEDN0138;MEDP0016;MEDN0655	C00388+C01262+C00049+C01152+C00025+C05565
Environmental Information Processing	Neuroactive ligand-receptor interaction	ko04080	0.00615738	1	7	15	192	1155	MEDP0047;MEDP0014*116;MEDP0016;MEDN0180;MEDP0160;MEDP0287;MEDN2064	C00388+C00049+C00025+C00547+C00212+C00245+C00506
Organismal Systems	Glucagon signaling pathway	ko04922	0.0148741	1	5	10	192	1155	MEDN0485;MEDN0421;MEDN0198*036;MEDN1621*036;MEDN2351	C00665+C00575+C00158+C00311+C00631
Metabolism	Glyoxylate and dicarboxylate metabolism	ko00630	0.0148741	1	5	10	192	1155	MEDP0016;MEDP0209;MEDN0198*036;MEDN1621*036;MEDN2351	C00025+C00417+C00158+C00311+C00631
Metabolism	Taurine and hypotaurine metabolism	ko00430	0.0148741	1	5	10	192	1155	MEDP0016;MEDN1951;MEDP0287;MEDP0286;MEDN2064	C00025+C14179+C00245+C00519+C00506
Metabolism	Phosphonate and phosphinate metabolism	ko00440	0.015904	1	3	4	192	1155	MEDN0498*044;MEDP2265;MEDN1567	C00117+C05672+C05682
Organismal Systems	Synaptic vesicle cycle	ko04721	0.015904	1	3	4	192	1155	MEDP0047;MEDP0016;MEDN0180	C00388+C00025+C00547
Metabolism	Neomycin, kanamycin and gentamicin biosynthesis	ko00524	0.0275136	1	2	2	192	1155	MEDP0016;MEDN0227*049	C00025+C00092
Organismal Systems	Taste transduction	ko04742	0.0298919	1	4	8	192	1155	MEDP0016;MEDN0180;MEDN0421;MEDN0198*036	C00025+C00547+C00575+C00158
Human Diseases	Alcoholism	ko05034	0.0613813	1	3	6	192	1155	MEDP0016;MEDP0160;MEDN0421	C00025+C00212+C00575
Organismal Systems	Renin secretion	ko04924	0.0613813	1	3	6	192	1155	MEDN0180;MEDP0160;MEDN0421	C00547+C00212+C00575
Organismal Systems	Thyroid hormone synthesis	ko04918	0.0683178	1	4	10	192	1155	MEDN0227*049;MEDN0657*044;MEDN0498*044;MEDN0421	C00092+C00231+C00117+C00575
Environmental Information Processing	cGMP-PKG signaling pathway	ko04022	0.0734729	1	2	3	192	1155	MEDP0160;MEDN0421	C00212+C00575
Metabolism	Nitrogen metabolism	ko00910	0.0734729	1	2	3	192	1155	MEDP0016;MEDN0615*014	C00025+C00169
Metabolism	Sphingolipid metabolism	ko00600	0.0818811	1	9	33	192	1155	MEDN0352*014;LIPID-P-0298;LIPID-P-0292;LIPID-P-0299;LIPID-P-0095;LIPID-P-0297;LIPID-P-0287;LIPID-P-0288;LIPID-P-0296	C00346+C01190+C01190+C01190+C00836+C01190+C01190+C01190+C01190
Metabolism	Citrate cycle (TCA cycle)	ko00020	0.0945564	1	3	7	192	1155	MEDP0209;MEDN0198*036;MEDN1621*036	C00417+C00158+C00311
Metabolism	Fructose and mannose metabolism	ko00051	0.0945564	1	3	7	192	1155	MEDN0232*027;MEDN0485;MEDN1221*049	C00507+C00665+C00275
Metabolism	Glutathione metabolism	ko00480	0.0945564	1	3	7	192	1155	MEDP0012;MEDP0016;MEDP2024	C00077+C00025+C05422
Environmental Information Processing	ABC transporters	ko02010	0.0973772	1	31	150	192	1155	MEDN2271;MEDP2318;MEDP2329;MEDP2310;MEDP2312*134;MEDP2578;MEDP2580*152;MEDP2579*152;MEDP2313*133;MEDP2542*133;MEDP2492;MEDP2568;MEDP2494;MEDP0045;MEDP0012;MEDN1942;MEDN1910;MEDP2560;MEDN1950;MEDP2371;MEDP0014*116;MEDN2127;MEDP0016;MEDN1757*064;MEDN0533;MEDN0141;MEDP0163;MEDN0171;MEDN1003;MEDP0160;MEDP0287	C00098+C00107+C00107+C00107+C00107+C00107+C00107+C00107+C00107+C00107+C00107+C00107+C00107+C00107+C00077+C00107+C00107+C00107+C00107+C00107+C00049+C00107+C00025+C02160+C01762+C00526+C00475+C00299+C00294+C00212+C00245
Metabolism	Biosynthesis of cofactors	ko01240	0.0980926	1	11	44	192	1155	MEDP0014*116;MEDP0016;MEDN1221*049;MEDN0498*044;MEDP0539;MEDP0895;MEDP0882;MEDN0419;MEDN0615*014;MEDN0198*036;MEDN1621*036	C00049+C00025+C00275+C00117+C00399+C01909+C01081+C00105+C00169+C00158+C00311
Metabolism	2-Oxocarboxylic acid metabolism	ko01210	0.0989708	1	6	20	192	1155	MEDP0012;MEDP0014*116;MEDP0016;MEDP0209;MEDN0198*036;MEDN1621*036	C00077+C00049+C00025+C00417+C00158+C00311
Human Diseases	Choline metabolism in cancer	ko05231	0.104647	1	29	140	192	1155	MEDP2846;LIPID-N-1026;LIPID-N-0980;LIPID-N-1478;LIPID-N-1479;LIPID-N-1477;MEDP2792;LIPID-P-0356;LIPID-P-0354;LIPID-P-0352;LIPID-P-0383;LIPID-P-0370;LIPID-P-0371;MEDP2836;MEDP1334;MEDP1779;LIPID-P-0350;LIPID-P-0366;MEDP1333;MEDP0336;MEDP2790;MEDP1331;MEDP1693;MEDP1699;MEDP1336;MEDP1343;MEDP2785;MEDP0881;MEDP0442	C04230+C00157+C00157+C00416+C00416+C00416+C00157+C04230+C04230+C04230+C04230+C04230+C04230+C04230+C04230+C04230+C04230+C04230+C04230+C04230+C04230+C04230+C04230+C04230+C04230+C04230+C04230+C00588+C00670
Metabolism	Cysteine and methionine metabolism	ko00270	0.123172	1	4	12	192	1155	MEDN0616;MEDP2336;MEDP0014*116;MEDN2064	C00979+C01077+C00049+C00506
Human Diseases	Central carbon metabolism in cancer	ko05230	0.125213	1	7	26	192	1155	MEDP0014*116;MEDP0016;MEDN0485;MEDN0227*049;MEDN0198*036;MEDN1621*036;MEDN2351	C00049+C00025+C00665+C00092+C00158+C00311+C00631
Human Diseases	Chemical carcinogenesis - receptor activation	ko05207	0.131042	1	2	4	192	1155	MEDN0180;MEDN0421	C00547+C00575
Human Diseases	Morphine addiction	ko05032	0.131042	1	2	4	192	1155	MEDP0160;MEDN0421	C00212+C00575
Organismal Systems	Aldosterone-regulated sodium reabsorption	ko04960	0.166234	1	1	1	192	1155	MEDN0421	C00575
Human Diseases	Asthma	ko05310	0.166234	1	1	1	192	1155	MEDP0047	C00388
Organismal Systems	Circadian rhythm	ko04710	0.166234	1	1	1	192	1155	MEDN0421	C00575
Human Diseases	Dilated cardiomyopathy	ko05414	0.166234	1	1	1	192	1155	MEDN0421	C00575
Metabolism	Ether lipid metabolism	ko00565	0.166234	1	1	1	192	1155	MEDP0442	C00670
Environmental Information Processing	Hedgehog signaling pathway	ko04340	0.166234	1	1	1	192	1155	MEDN0421	C00575
Human Diseases	Human T-cell leukemia virus 1 infection	ko05166	0.166234	1	1	1	192	1155	MEDN0421	C00575
Human Diseases	Huntington disease	ko05016	0.166234	1	1	1	192	1155	MEDP0016	C00025
Organismal Systems	Insulin signaling pathway	ko04910	0.166234	1	1	1	192	1155	MEDN0421	C00575
Organismal Systems	Leukocyte transendothelial migration	ko04670	0.166234	1	1	1	192	1155	MEDN0421	C00575
Organismal Systems	Longevity regulating pathway - multiple species	ko04213	0.166234	1	1	1	192	1155	MEDN0421	C00575
Cellular Processes	Lysosome	ko04142	0.166234	1	1	1	192	1155	MEDN1221*049	C00275
Cellular Processes	Oocyte meiosis	ko04114	0.166234	1	1	1	192	1155	MEDN0421	C00575
Human Diseases	Prion disease	ko05020	0.166234	1	1	1	192	1155	MEDN0421	C00575
Organismal Systems	Progesterone-mediated oocyte maturation	ko04914	0.166234	1	1	1	192	1155	MEDN0421	C00575
Organismal Systems	Vasopressin-regulated water reabsorption	ko04962	0.166234	1	1	1	192	1155	MEDN0421	C00575
Organismal Systems	Adrenergic signaling in cardiomyocytes	ko04261	0.176563	1	3	9	192	1155	MEDP1469;MEDN0180;MEDN0421	C07056+C00547+C00575
Organismal Systems	Vascular smooth muscle contraction	ko04270	0.176563	1	3	9	192	1155	MEDN0180;MEDP0160;MEDN0421	C00547+C00212+C00575
Metabolism	beta-Alanine metabolism	ko00410	0.191328	1	4	14	192	1155	MEDP0525;MEDP1480;MEDP0014*116;MEDP0178	C01073+C01262+C00049+C00106
Metabolism	Amino sugar and nucleotide sugar metabolism	ko00520	0.195129	1	2	5	192	1155	MEDN1221*049;MEDN1529	C00275+C00128
Human Diseases	Amphetamine addiction	ko05031	0.195129	1	2	5	192	1155	MEDP0016;MEDN0421	C00025+C00575
Human Diseases	Cocaine addiction	ko05030	0.195129	1	2	5	192	1155	MEDP0016;MEDN0421	C00025+C00575
Organismal Systems	Ovarian steroidogenesis	ko04913	0.195129	1	2	5	192	1155	MEDP2059;MEDN0421	C04295+C00575
Metabolism	Starch and sucrose metabolism	ko00500	0.195129	1	2	5	192	1155	MEDN1758*064;MEDN0227*049	C00721+C00092
Cellular Processes	Gap junction	ko04540	0.222953	1	3	10	192	1155	MEDP0016;MEDN0180;MEDN0421	C00025+C00547+C00575
Cellular Processes	Efferocytosis	ko04148	0.258553	1	25	132	192	1155	MEDP0012;MEDP2846;LIPID-N-1227;LIPID-N-1228;LIPID-N-1253;LIPID-P-0356;LIPID-P-0354;LIPID-P-0352;LIPID-P-0383;LIPID-P-0370;LIPID-P-0371;MEDP2836;MEDP1334;MEDP1779;LIPID-P-0350;LIPID-P-0366;MEDP1333;MEDP0336;MEDP2790;MEDP1331;MEDP1693;MEDP1699;MEDP1336;MEDP1343;MEDP2785	C00077+C04230+C02737+C02737+C02737+C04230+C04230+C04230+C04230+C04230+C04230+C04230+C04230+C04230+C04230+C04230+C04230+C04230+C04230+C04230+C04230+C04230+C04230+C04230+C04230
Metabolism	D-Amino acid metabolism	ko00470	0.261856	1	5	21	192	1155	MEDP0012;MEDP2003;MEDP0036;MEDP0014*116;MEDP0016	C00077+C00515+C02237+C00049+C00025
Metabolism	Fatty acid degradation	ko00071	0.262004	1	2	6	192	1155	MEDP2705;LIPID-N-0073	C00517+C00249
Organismal Systems	GABAergic synapse	ko04727	0.262004	1	2	6	192	1155	MEDP0016;MEDN0421	C00025+C00575
Metabolism	Porphyrin metabolism	ko00860	0.262004	1	2	6	192	1155	MEDP2334;MEDP0016	C03194+C00025
Human Diseases	Amyotrophic lateral sclerosis	ko05014	0.304954	1	1	2	192	1155	MEDP0016	C00025
Human Diseases	Chagas disease	ko05142	0.304954	1	1	2	192	1155	MEDN0421	C00575
Human Diseases	Endocrine resistance	ko01522	0.304954	1	1	2	192	1155	MEDN0421	C00575
Environmental Information Processing	FoxO signaling pathway	ko04068	0.304954	1	1	2	192	1155	MEDP0016	C00025
Human Diseases	Human papillomavirus infection	ko05165	0.304954	1	1	2	192	1155	MEDN0421	C00575
Organismal Systems	Longevity regulating pathway	ko04211	0.304954	1	1	2	192	1155	MEDN0421	C00575
Human Diseases	Nicotine addiction	ko05033	0.304954	1	1	2	192	1155	MEDP0016	C00025
Organismal Systems	Olfactory transduction	ko04740	0.304954	1	1	2	192	1155	MEDN0421	C00575
Human Diseases	Pertussis	ko05133	0.304954	1	1	2	192	1155	MEDN0421	C00575
Organismal Systems	Circadian entrainment	ko04713	0.328982	1	2	7	192	1155	MEDP0016;MEDN0421	C00025+C00575
Organismal Systems	Gastric acid secretion	ko04971	0.328982	1	2	7	192	1155	MEDP0047;MEDN0421	C00388+C00575
Organismal Systems	Long-term potentiation	ko04720	0.328982	1	2	7	192	1155	MEDP0016;MEDN0421	C00025+C00575
Metabolism	Pantothenate and CoA biosynthesis	ko00770	0.328982	1	2	7	192	1155	MEDP0014*116;MEDP0178	C00049+C00106
Metabolism	Sulfur metabolism	ko00920	0.328982	1	2	7	192	1155	MEDN0616;MEDP0287	C00979+C00245
Metabolism	Ascorbate and aldarate metabolism	ko00053	0.394191	1	2	8	192	1155	MEDN0657*044;MEDP2024	C00231+C05422
Metabolism	Fatty acid biosynthesis	ko00061	0.394191	1	2	8	192	1155	LIPID-N-0073;MEDN0385	C00249+C02679
Organismal Systems	Glutamatergic synapse	ko04724	0.394191	1	2	8	192	1155	MEDP0016;MEDN0421	C00025+C00575
Organismal Systems	Salivary secretion	ko04970	0.394191	1	2	8	192	1155	MEDN0180;MEDN0421	C00547+C00575
Metabolism	Lysine degradation	ko00310	0.419041	1	3	14	192	1155	MEDP0058;MEDN1052*019;MEDN0820*019	C00449+C03196+C03196
Human Diseases	Chemical carcinogenesis - reactive oxygen species	ko05208	0.420695	1	1	3	192	1155	MEDN0647	C00530
Organismal Systems	Cortisol synthesis and secretion	ko04927	0.420695	1	1	3	192	1155	MEDN0421	C00575
Human Diseases	Cushing syndrome	ko04934	0.420695	1	1	3	192	1155	MEDN0421	C00575
Metabolism	Fatty acid elongation	ko00062	0.420695	1	1	3	192	1155	LIPID-N-0073	C00249
Metabolism	Fatty acid metabolism	ko01212	0.420695	1	1	3	192	1155	LIPID-N-0073	C00249
Metabolism	Metabolism of xenobiotics by cytochrome P450	ko00980	0.420695	1	1	3	192	1155	MEDP0798	C14790
Organismal Systems	Prolactin signaling pathway	ko04917	0.420695	1	1	3	192	1155	MEDN0227*049	C00092
Metabolism	Steroid hormone biosynthesis	ko00140	0.420695	1	1	3	192	1155	MEDP2059	C04295
Organismal Systems	Inflammatory mediator regulation of TRP channels	ko04750	0.456371	1	2	9	192	1155	MEDP0047;MEDN0421	C00388+C00575
Organismal Systems	Insulin secretion	ko04911	0.456371	1	2	9	192	1155	MEDN0227*049;MEDN0421	C00092+C00575
Human Diseases	Diabetic cardiomyopathy	ko05415	0.514726	1	2	10	192	1155	MEDN0227*049;LIPID-P-0001	C00092+C00318
Metabolism	Nicotinate and nicotinamide metabolism	ko00760	0.514726	1	2	10	192	1155	MEDP0014*116;MEDP0115	C00049+C05843
Environmental Information Processing	AMPK signaling pathway	ko04152	0.517245	1	1	4	192	1155	MEDN0485	C00665
Metabolism	Glycolysis / Gluconeogenesis	ko00010	0.517245	1	1	4	192	1155	MEDN2351	C00631
Metabolism	Pentose and glucuronate interconversions	ko00040	0.517245	1	1	4	192	1155	MEDN0657*044	C00231
Genetic Information Processing	Sulfur relay system	ko04122	0.517245	1	1	4	192	1155	MEDN0616	C00979
Metabolism	Vitamin B6 metabolism	ko00750	0.517245	1	1	4	192	1155	MEDN0498*044	C00117
Organismal Systems	Bile secretion	ko04976	0.55584	1	3	17	192	1155	MEDN1193;LIPID-P-0001;MEDN0421	C06804+C00318+C00575
Human Diseases	Parkinson disease	ko05012	0.568805	1	2	11	192	1155	MEDP0160;MEDN0421	C00212+C00575
Metabolism	Biotin metabolism	ko00780	0.597774	1	1	5	192	1155	MEDP0895	C01909
Cellular Processes	Ferroptosis	ko04216	0.597774	1	1	5	192	1155	MEDP0016	C00025
Organismal Systems	Proximal tubule bicarbonate reclamation	ko04964	0.597774	1	1	5	192	1155	MEDP0016	C00025
Metabolism	Thiamine metabolism	ko00730	0.597774	1	1	5	192	1155	MEDP0882	C01081
Organismal Systems	Protein digestion and absorption	ko04974	0.635663	1	3	19	192	1155	MEDP0047;MEDP0014*116;MEDP0016	C00388+C00049+C00025
Metabolism	Tyrosine metabolism	ko00350	0.663533	1	2	13	192	1155	MEDN0647;MEDN0180	C00530+C00547
Environmental Information Processing	Apelin signaling pathway	ko04371	0.664929	1	1	6	192	1155	MEDN0421	C00575
Metabolism	Butanoate metabolism	ko00650	0.664929	1	1	6	192	1155	MEDP0016	C00025
Organismal Systems	Chemokine signaling pathway	ko04062	0.664929	1	1	6	192	1155	MEDN0421	C00575
Organismal Systems	Endocrine and other factor-regulated calcium reabsorption	ko04961	0.664929	1	1	6	192	1155	MEDN0421	C00575
Organismal Systems	Growth hormone synthesis, secretion and action	ko04935	0.664929	1	1	6	192	1155	MEDN0421	C00575
Environmental Information Processing	MAPK signaling pathway	ko04010	0.664929	1	1	6	192	1155	MEDN0421	C00575
Metabolism	Phenylalanine, tyrosine and tryptophan biosynthesis	ko00400	0.664929	1	1	6	192	1155	MEDN0321	C00296
Metabolism	Primary bile acid biosynthesis	ko00120	0.664929	1	1	6	192	1155	MEDP0287	C00245
Environmental Information Processing	Rap1 signaling pathway	ko04015	0.664929	1	1	6	192	1155	MEDN0421	C00575
Environmental Information Processing	Ras signaling pathway	ko04014	0.664929	1	1	6	192	1155	MEDN0421	C00575
Organismal Systems	Relaxin signaling pathway	ko04926	0.664929	1	1	6	192	1155	MEDN0421	C00575
Human Diseases	Spinocerebellar ataxia	ko05017	0.664929	1	1	6	192	1155	MEDP0016	C00025
Environmental Information Processing	Calcium signaling pathway	ko04020	0.72092	1	1	7	192	1155	MEDN0421	C00575
Organismal Systems	Cholinergic synapse	ko04725	0.72092	1	1	7	192	1155	MEDN0421	C00575
Organismal Systems	Estrogen signaling pathway	ko04915	0.72092	1	1	7	192	1155	MEDN0421	C00575
Organismal Systems	Fc epsilon RI signaling pathway	ko04664	0.72092	1	1	7	192	1155	MEDP0047	C00388
Organismal Systems	Pancreatic secretion	ko04972	0.72092	1	1	7	192	1155	MEDN0421	C00575
Organismal Systems	Parathyroid hormone synthesis, secretion and action	ko04928	0.72092	1	1	7	192	1155	MEDN0421	C00575
Organismal Systems	Platelet activation	ko04611	0.72092	1	1	7	192	1155	MEDN0421	C00575
Organismal Systems	Thyroid hormone signaling pathway	ko04919	0.72092	1	1	7	192	1155	MEDN0421	C00575
Environmental Information Processing	Sphingolipid signaling pathway	ko04071	0.763838	1	3	23	192	1155	MEDN0352*014;MEDP0160;LIPID-P-0095	C00346+C00212+C00836
Organismal Systems	Melanogenesis	ko04916	0.767595	1	1	8	192	1155	MEDN0421	C00575
Organismal Systems	Aldosterone synthesis and secretion	ko04925	0.806498	1	1	9	192	1155	MEDN0421	C00575
Organismal Systems	Oxytocin signaling pathway	ko04921	0.806498	1	1	9	192	1155	MEDN0421	C00575
Human Diseases	Pathways of neurodegeneration - multiple diseases	ko05022	0.806498	1	1	9	192	1155	MEDP0016	C00025
Genetic Information Processing	Aminoacyl-tRNA biosynthesis	ko00970	0.828226	1	2	18	192	1155	MEDP0014*116;MEDP0016	C00049+C00025
Organismal Systems	Carbohydrate digestion and absorption	ko04973	0.838917	1	1	10	192	1155	MEDN0227*049	C00092
Organismal Systems	Dopaminergic synapse	ko04728	0.838917	1	1	10	192	1155	MEDN0421	C00575
Organismal Systems	Serotonergic synapse	ko04726	0.838917	1	1	10	192	1155	MEDN0421	C00575
Environmental Information Processing	cAMP signaling pathway	ko04024	0.851544	1	6	49	192	1155	LIPID-N-1478;LIPID-N-1479;LIPID-N-1477;MEDN0180;MEDP0160;MEDN0421	C00416+C00416+C00416+C00547+C00212+C00575
Environmental Information Processing	Phospholipase D signaling pathway	ko04072	0.854405	1	5	42	192	1155	MEDP0016;LIPID-N-1478;LIPID-N-1479;LIPID-N-1477;MEDN0421	C00025+C00416+C00416+C00416+C00575
Metabolism	Inositol phosphate metabolism	ko00562	0.862829	1	8	64	192	1155	MEDN1224;MEDN0227*049;LIPID-P-0178;LIPID-P-1449;LIPID-P-1419;LIPID-P-0186;LIPID-P-1434;MEDP2266	C19799+C00092+C00641+C00641+C00641+C00641+C00641+C01243
Metabolism	Biosynthesis of unsaturated fatty acids	ko01040	0.907171	1	1	13	192	1155	LIPID-N-0073	C00249
Organismal Systems	GnRH signaling pathway	ko04912	0.92149	1	4	40	192	1155	LIPID-N-1478;LIPID-N-1479;LIPID-N-1477;MEDN0421	C00416+C00416+C00416+C00575
Metabolism	Phenylalanine metabolism	ko00360	0.922778	1	1	14	192	1155	MEDP1721	C05629
Human Diseases	Pancreatic cancer	ko05212	0.931937	1	3	33	192	1155	LIPID-N-1478;LIPID-N-1479;LIPID-N-1477	C00416+C00416+C00416
Human Diseases	Pathways in cancer	ko05200	0.951968	1	4	44	192	1155	LIPID-N-1478;LIPID-N-1479;LIPID-N-1477;MEDN0421	C00416+C00416+C00416+C00575
Organismal Systems	Fc gamma R-mediated phagocytosis	ko04666	0.97017	1	3	39	192	1155	LIPID-N-1478;LIPID-N-1479;LIPID-N-1477	C00416+C00416+C00416
Metabolism	alpha-Linolenic acid metabolism	ko00592	0.973415	1	5	57	192	1155	MEDN1416;LIPID-N-1026;LIPID-N-0980;MEDP2792;MEDP2696	C16326+C00157+C00157+C00157+C16309
Organismal Systems	Long-term depression	ko04730	0.981075	1	6	68	192	1155	MEDP0016;LIPID-P-0178;LIPID-P-1449;LIPID-P-1419;LIPID-P-0186;LIPID-P-1434	C00025+C00641+C00641+C00641+C00641+C00641
Metabolism	Glycerophospholipid metabolism	ko00564	0.985819	1	53	394	192	1155	LIPID-P-0178;LIPID-P-1449;LIPID-P-1419;LIPID-P-0186;LIPID-P-1434;LIPID-N-1053;MEDP2846;LIPID-N-1026;LIPID-N-0980;LIPID-N-1227;LIPID-N-1051;LIPID-N-1228;LIPID-N-1478;LIPID-N-1479;LIPID-N-1054;LIPID-N-1477;LIPID-N-1058;LIPID-N-1253;LIPID-N-1074;LIPID-N-1048;MEDP2792;LIPID-N-1052;MEDN0368;LIPID-P-0356;LIPID-P-0354;MEDN0352*014;LIPID-P-0352;LIPID-P-0383;MEDN2352;LIPID-P-0370;MEDN1277;LIPID-P-0371;MED…	C00641+C00641+C00641+C00641+C00641+C00350+C04230+C00157+C00157+C02737+C00350+C02737+C00416+C00416+C00350+C00416+C00350+C02737+C00350+C00350+C00157+C00350+C04438+C04230+C04230+C00346+C04230+C04230+C04438+C04230+C04438+C04230+C04438+C04230+C04438+C04438+C04230+C04230+C04230+C04438+C04438+C04230+C04230+C04230+C04230+C04230+C04230+C04230+C04230+C04230+C04230+C00588+C00670
Environmental Information Processing	Phosphatidylinositol signaling system	ko04070	0.986738	1	9	95	192	1155	LIPID-P-0178;LIPID-P-1449;LIPID-P-1419;LIPID-P-0186;LIPID-P-1434;LIPID-N-1478;LIPID-N-1479;LIPID-N-1477;MEDP2266	C00641+C00641+C00641+C00641+C00641+C00416+C00416+C00416+C01243
Metabolism	Glycosylphosphatidylinositol (GPI)-anchor biosynthesis	ko00563	0.994751	1	8	95	192	1155	LIPID-N-1053;LIPID-N-1051;LIPID-N-1054;LIPID-N-1058;LIPID-N-1074;LIPID-N-1048;LIPID-N-1052;MEDN0352*014	C00350+C00350+C00350+C00350+C00350+C00350+C00350+C00346
Cellular Processes	Autophagy - animal	ko04140	0.997947	1	7	94	192	1155	LIPID-N-1053;LIPID-N-1051;LIPID-N-1054;LIPID-N-1058;LIPID-N-1074;LIPID-N-1048;LIPID-N-1052	C00350+C00350+C00350+C00350+C00350+C00350+C00350
Cellular Processes	Autophagy - other	ko04136	0.997947	1	7	94	192	1155	LIPID-N-1053;LIPID-N-1051;LIPID-N-1054;LIPID-N-1058;LIPID-N-1074;LIPID-N-1048;LIPID-N-1052	C00350+C00350+C00350+C00350+C00350+C00350+C00350
Metabolism	Arachidonic acid metabolism	ko00590	0.998545	1	3	59	192	1155	LIPID-N-1026;LIPID-N-0980;MEDP2792	C00157+C00157+C00157
Metabolism	Glycine, serine and threonine metabolism	ko00260	0.998795	1	7	98	192	1155	MEDP2334;MEDP0404;MEDP0014*116;LIPID-N-1227;LIPID-N-1228;LIPID-N-1253;MEDN2351	C03194+C00213+C00049+C02737+C02737+C02737+C00631
Human Diseases	Kaposi sarcoma-associated herpesvirus infection	ko05167	0.998948	1	7	99	192	1155	LIPID-N-1053;LIPID-N-1051;LIPID-N-1054;LIPID-N-1058;LIPID-N-1074;LIPID-N-1048;LIPID-N-1052	C00350+C00350+C00350+C00350+C00350+C00350+C00350
Metabolism	Linoleic acid metabolism	ko00591	0.9991	1	3	62	192	1155	LIPID-N-1026;LIPID-N-0980;MEDP2792	C00157+C00157+C00157
Organismal Systems	Retrograde endocannabinoid signaling	ko04723	0.999881	1	12	158	192	1155	MEDP0016;LIPID-N-1053;LIPID-N-1026;LIPID-N-0980;LIPID-N-1051;LIPID-N-1054;LIPID-N-1058;LIPID-N-1074;LIPID-N-1048;MEDP2792;LIPID-N-1052;MEDN0421	C00025+C00350+C00157+C00157+C00350+C00350+C00350+C00350+C00350+C00157+C00350+C00575
Human Diseases	Amoebiasis	ko05146	0.999954	1	4	91	192	1155	LIPID-N-1227;LIPID-N-1228;LIPID-N-1253;MEDN0421	C02737+C02737+C02737+C00575
Human Diseases	Systemic lupus erythematosus	ko05322	0.999968	1	3	82	192	1155	LIPID-N-1227;LIPID-N-1228;LIPID-N-1253	C02737+C02737+C02737
Human Diseases	Leishmaniasis	ko05140	0.999977	1	3	84	192	1155	LIPID-N-1227;LIPID-N-1228;LIPID-N-1253	C02737+C02737+C02737
Metabolism	Metabolic pathways	ko01100	0.999998	1	123	892	192	1155	MEDP2334;MEDN1224;MEDP0047;MEDP0404;MEDN0616;MEDP0058;MEDP2336;MEDP1480;MEDP0012;MEDP0063;MEDP2003;MEDP0036;MEDP0015;MEDP0014*116;MEDN0138;MEDP0016;MEDN0128;MEDP1032;MEDN0647;MEDN0232*027;MEDN1758*064;MEDN0485;MEDN1221*049;MEDN0227*049;MEDN0461;MEDN1614*044;MEDN0657*044;MEDN0641*044;MEDN0498*044;MEDP0539;MEDP0895;LIPID-N-0073;MEDN0385;MEDP2760;LIPID-P-0276;LIPID-P-0274;LIPID-P-0178;LIPID-P-0886;L…	C03194+C19799+C00388+C00213+C00979+C00449+C01077+C01262+C00077+C01042+C00515+C02237+C00327+C00049+C01152+C00025+C00755+C06202+C00530+C00507+C00721+C00665+C00275+C00092+C05382+C01112+C00231+C00620+C00117+C00399+C01909+C00249+C02679+C01885+C01885+C01885+C00641+C00422+C00422+C00422+C01885+C00641+C00641+C00422+C00641+C00641+C01885+C01885+C01885+C01885+C00350+C00157+C00157+C02737+C00350+C02737+C00416+…
Organismal Systems	Thermogenesis	ko04714	1	1	19	312	192	1155	LIPID-P-0005;LIPID-P-0011;LIPID-P-0030;LIPID-P-0001;LIPID-P-0036;MEDP2760;LIPID-P-0276;LIPID-P-0274;LIPID-P-0886;LIPID-P-0953;LIPID-P-1082;LIPID-P-0282;LIPID-P-0950;MEDP1453;MEDP1454;MEDP1455;MEDP2791;MEDN0180;MEDN0421	C02301+C02301+C02301+C00318+C02301+C01885+C01885+C01885+C00422+C00422+C00422+C01885+C00422+C01885+C01885+C01885+C01885+C00547+C00575
Organismal Systems	Regulation of lipolysis in adipocytes	ko04923	1	1	15	286	192	1155	MEDP2760;LIPID-P-0276;LIPID-P-0274;LIPID-P-0886;LIPID-P-0953;LIPID-P-1082;LIPID-P-0282;LIPID-P-0950;MEDP1453;MEDP1454;MEDP1455;MEDP2791;MEDN0180;MEDP0160;MEDN0421	C01885+C01885+C01885+C00422+C00422+C00422+C01885+C00422+C01885+C01885+C01885+C01885+C00547+C00212+C00575
Organismal Systems	Vitamin digestion and absorption	ko04977	1	1	12	284	192	1155	MEDP2760;LIPID-P-0276;LIPID-P-0274;LIPID-P-0886;LIPID-P-0953;LIPID-P-1082;LIPID-P-0282;LIPID-P-0950;MEDP1453;MEDP1454;MEDP1455;MEDP2791	C01885+C01885+C01885+C00422+C00422+C00422+C01885+C00422+C01885+C01885+C01885+C01885
Organismal Systems	Fat digestion and absorption	ko04975	1	1	15	315	192	1155	MEDP2760;LIPID-P-0276;LIPID-P-0274;LIPID-P-0886;LIPID-P-0953;LIPID-P-1082;LIPID-P-0282;LIPID-P-0950;MEDP1453;MEDP1454;MEDP1455;MEDP2791;LIPID-N-1478;LIPID-N-1479;LIPID-N-1477	C01885+C01885+C01885+C00422+C00422+C00422+C01885+C00422+C01885+C01885+C01885+C01885+C00416+C00416+C00416
Metabolism	Glycerolipid metabolism	ko00561	1	1	21	372	192	1155	MEDP2760;LIPID-P-0276;LIPID-P-0274;LIPID-P-0178;LIPID-P-0886;LIPID-P-0953;LIPID-P-1082;LIPID-P-0282;LIPID-P-1449;LIPID-P-1419;LIPID-P-0950;LIPID-P-0186;LIPID-P-1434;MEDP1453;MEDP1454;MEDP1455;MEDP2791;LIPID-N-1478;LIPID-N-1479;LIPID-N-1477;MEDN2351	C01885+C01885+C01885+C00641+C00422+C00422+C00422+C01885+C00641+C00641+C00422+C00641+C00641+C01885+C01885+C01885+C01885+C00416+C00416+C00416+C00631
Organismal Systems	Cholesterol metabolism	ko04979	1	1	4	270	192	1155	LIPID-P-0886;LIPID-P-0953;LIPID-P-1082;LIPID-P-0950	C00422+C00422+C00422+C00422
Human Diseases	Insulin resistance	ko04931	1	1	5	273	192	1155	MEDN0227*049;LIPID-P-0886;LIPID-P-0953;LIPID-P-1082;LIPID-P-0950	C00092+C00422+C00422+C00422+C00422
Human Diseases	Lipid and atherosclerosis	ko05417	1	1	4	265	192	1155	LIPID-P-0886;LIPID-P-0953;LIPID-P-1082;LIPID-P-0950	C00422+C00422+C00422+C00422

## Sheet: DAMs in Mod-HS vs Mild-HS
Table S3.7 Differentially abundant metabolites (DAMs) between the Mild-HS and Mod-HS groups
Index	Compounds	Class I	Class II	CAS	VIP	P-value	FDR	Fold_Change	Log2FC	Type
MEDN1875	D-threo-Isocitric acid	Organic acid and Its derivatives	Organic acid and Its derivatives	6061-97-8	1.79	0.00143	0.0203	0.206	-2.27928375747887	down
MEDP2334	(R)-(-)-1-Amino-2-propanol	Alcohol and amines	Amines	2799-16-8	2.04	8.39e-06	0.0014	0.751	-0.413115187147815	down
MEDN1052*019	2-Hydroxyglutaric acid	Organic acid and Its derivatives	Organic acid and Its derivatives	13095-48-2	1.24	0.019	0.073	0.691	-0.533242384273829	down
MEDN1191	1,2-epoxy-3-(p-nitrophenoxy) propane	Benzene and substituted derivatives	Benzene and substituted derivatives	5255-75-4	1.81	8.18e-05	0.00513	0.531	-0.913216233857933	down
MEDN0345	1,3,7-Trimethyluric Acid	Amino acid and Its metabolites	Amino acid derivatives	5415-44-1	2.23	1.44e-07	5.83e-05	0.328	-1.608232280044	down
MEDP0145*129	1,7-Dimethylxanthine	Nucleotide and Its metabolites	Nucleotide and Its metabolites	611-59-6	2.27	5.57e-11	4.87e-08	0.426	-1.23107466443625	down
MEDP2005	1-Aminocyclohexanecarboxylic acid	Organic acid and Its derivatives	Organic acid and Its derivatives	2756-85-6	1.7	0.000478	0.0122	0.496	-1.01158797427521	down
MEDP1713	1-Methylinosine	Nucleotide and Its metabolites	Nucleotide and Its metabolites	2140-73-0	1.18	0.0103	0.0509	0.755	-0.405451450449646	down
MEDN0138	1-Methylhistidine	Amino acid and Its metabolites	Amino acid derivatives	332-80-9	1.25	0.0386	0.114	0.656	-0.608232280044003	down
MEDN2059	Inositol 1-phosphate	Alcohol and amines	Alcohols	15421-51-9	1.63	0.0495	0.134	0.191	-2.38835545662634	down
MEDN2150	2-O-α-D-glucopyranosyl-L-ascorbic acid	Carbohydrates and Its metabolites	Sugar derivatives	129499-78-1	1.56	0.000663	0.014	0.648	-0.625934281777462	down
MEDP2265	2-Amino-3-phosphonopropionic acid	Organic acid and Its derivatives	Phosphoric acids	5652-28-8	1.4	0.00481	0.0341	0.77	-0.377069649079823	down
MEDN2351	2-Phospho-D-glyceric acid	Organic acid and Its derivatives	Phosphoric acids	3443-57-0	1.1	0.0221	0.0801	0.531	-0.913216233857933	down
MEDN1708	2-Hydroxyhippuric acid	Benzene and substituted derivatives	Phenolics	487-54-7	1.74	0.000256	0.0086	0.548	-0.86775220170156	down
MEDN0265	Indole-2-Carboxylic Acid	Heterocyclic compounds	Indole and Its derivatives	1477-50-5	1.03	0.0391	0.115	0.819	-0.288064643021079	down
MEDP1723	3-Amino-2-piperidinone	Heterocyclic compounds	Heterocyclic compounds	1892-22-4	1.12	0.0456	0.128	0.752	-0.41119543298445	down
MEDP1971	3-Methylcrotonyl Glycine	Organic acid and Its derivatives	Organic acid and Its derivatives	33008-07-0	1.72	0.000906	0.0173	0.558	-0.841662972832899	down
MEDN0820*019	3-Hydroxyglutaric acid	Organic acid and Its derivatives	Organic acid and Its derivatives	638-18-6	1.24	0.019	0.073	0.691	-0.533242384273829	down
MEDN0539*062	3-Sialyllactose	Carbohydrates and Its metabolites	Sugars	35890-38-1	1.43	0.00451	0.0331	0.688	-0.539519529959989	down
MEDP2211	4-(4-Hydroxyaniline)-6,7-Dimethoxyquinazoline	Benzene and substituted derivatives	Benzene and substituted derivatives	202475-60-3	1.66	0.000508	0.0122	0.851	-0.232768962976124	down
MEDN2026	4-Acetylaminobenzoic acid	Organic acid and Its derivatives	Organic acid and Its derivatives	556-08-1	1.04	0.0391	0.115	0.77	-0.377069649079823	down
MEDN0419	Uridine 5-Monophosphate	Nucleotide and Its metabolites	Nucleotide and Its metabolites	58-97-9	1.71	0.0212	0.0786	0.262	-1.93236128312464	down
MEDN2341	6-Phosphogluconic acid	Organic acid and Its derivatives	Phosphoric acids	921-62-0	1.55	0.000714	0.0149	0.384	-1.38082178394093	down
MEDN1947*062	6'-Sialyllactose	Carbohydrates and Its metabolites	Sugars	35890-39-2	1.43	0.00451	0.0331	0.688	-0.539519529959989	down
MEDN1614*044	D-Arabinose 5-Phosphate	Carbohydrates and Its metabolites	Phosphate sugars	13137-52-5	1.74	0.0263	0.0879	0.159	-2.65290132937773	down
MEDN1221*049	D-Mannose 6-phosphate	Carbohydrates and Its metabolites	Phosphate sugars	723729-16-6	1.74	0.0199	0.0751	0.2	-2.32192809488736	down
MEDN0485	1,6-di-O-phosphono-D-fructose	Carbohydrates and Its metabolites	Phosphate sugars	4937-84-2	1.21	0.0211	0.0785	0.486	-1.04097178105631	down
MEDN0463	D-Fructose 6-Phosphate-Disodium Salt	Carbohydrates and Its metabolites	Phosphate sugars	26177-86-6	1.73	0.0276	0.0902	0.217	-2.20423305221761	down
MEDN0461	D-Sedoheptuiose 7-Phosphate	Carbohydrates and Its metabolites	Phosphate sugars	2646-35-7	1.76	0.0353	0.107	0.167	-2.58207999218804	down
MEDN0657*044	D-Xylulose 5-phosphate	Carbohydrates and Its metabolites	Phosphate sugars	4212-65-1	1.74	0.0263	0.0879	0.159	-2.65290132937773	down
MEDN0227*049	D-Glucose 6-Phosphate	Carbohydrates and Its metabolites	Phosphate sugars	56-73-5	1.74	0.0199	0.0751	0.2	-2.32192809488736	down
MEDN1955	D-Glucaro-1,4-lactone	Carbohydrates and Its metabolites	Sugars	389-36-6	1.75	0.00039	0.0112	0.275	-1.86249647625007	down
MEDP2322	L-NIO-hydrochloride	Amino acid and Its metabolites	Amino acid derivatives	36889-13-1	1.46	0.00202	0.0229	0.783	-0.352915787371046	down
MEDN1910	Cys-Pro	Amino acid and Its metabolites	Small Peptide	-	1.58	0.00158	0.0212	0.361	-1.46992925777492	down
MEDP0058	L-Saccharopine	Amino acid and Its metabolites	Amino acids	997-68-2	1.08	0.0497	0.134	0.755	-0.405451450449646	down
MEDP0012	L-Ornithine	Amino acid and Its metabolites	Amino acids	70-26-8	1.13	0.0267	0.0886	0.761	-0.394031641158542	down
MEDP2560	Ser-Lys	Amino acid and Its metabolites	Small Peptide	22677-61-8	1.1	0.0269	0.0886	0.838	-0.254977850962736	down
MEDN1125	N,N′-dicyclohexylcarbodiimide	Alcohol and amines	Polyamines	538-75-0	1.36	0.00789	0.0433	0.913	-0.131313234677865	down
MEDN1335	N-Cinnamylglycine	Organic acid and Its derivatives	Organic acid and Its derivatives	16534-24-0	1.8	0.000198	0.0077	0.545	-0.875671864997798	down
MEDN2165	Ethyl N-acetyl-L-tyrosinate	Amino acid and Its metabolites	Amino acid derivatives	840-97-1	1.92	3.52e-05	0.00279	0.746	-0.422752464406849	down
MEDP0525	N-Acetyl-L-alanine	Amino acid and Its metabolites	Amino acid derivatives	97-69-8	1.02	0.0459	0.128	0.803	-0.316528107144773	down
MEDN0506	N-Acetylglucosamine 1-Phosphate	Carbohydrates and Its metabolites	Phosphate sugars	6866-69-9	1.71	0.000954	0.0176	0.307	-1.70368943929191	down
MEDP0072	N-Isovaleroylglycine	Amino acid and Its metabolites	Amino acid derivatives	16284-60-9	1.31	0.0127	0.0587	0.644	-0.63486740654747	down
MEDP2267	S-methyl-L-thiocitrulline	Amino acid and Its metabolites	Amino acid derivatives	156719-41-4	1.29	0.00835	0.0442	0.845	-0.24297675349254	down
MEDP0164	Cytidine-5-Monophosphate	Nucleotide and Its metabolites	Nucleotide and Its metabolites	63-37-6	1.37	0.0242	0.0837	0.358	-1.48196850739783	down
MEDN0196	Pyrroloquinoline Quinone	Organic acid and Its derivatives	Organic acid and Its derivatives	72909-34-3	1.48	0.00419	0.032	0.319	-1.64837167089722	down
MEDP0074	N-Propionylglycine	Amino acid and Its metabolites	Amino acids	21709-90-0	1.69	0.000162	0.0071	0.529	-0.918660372548061	down
MEDP1479*129	Theophylline	Heterocyclic compounds	Heterocyclic compounds	58-55-9	2.27	5.57e-11	4.87e-08	0.426	-1.23107466443625	down
MEDN0647	Hydroquinone	Benzene and substituted derivatives	Phenolics	123-31-9	1.51	0.00642	0.039	0.634	-0.65744525452268	down
MEDN1193	Acetaminophen	Benzene and substituted derivatives	Phenolics	103-90-2	1.66	0.000951	0.0176	0.536	-0.899695094204315	down
MEDN0245	Pantothenic acid	CoEnzyme and vitamins	CoEnzyme and vitamins	79-83-4	1.24	0.0104	0.0509	0.8	-0.321928094887362	down
MEDP0045	Gly-Pro	Amino acid and Its metabolites	Small Peptide	704-15-4	1.2	0.0225	0.0809	0.733	-0.448114896528275	down
MEDN0703	Glycerol 3-Phosphate	Organic acid and Its derivatives	Phosphoric acids	20883	1.49	0.00366	0.0307	0.405	-1.3040061868901	down
MEDN0641*044	Ribose 1-phosphate	Carbohydrates and Its metabolites	Phosphate sugars	14075-00-4	1.74	0.0263	0.0879	0.159	-2.65290132937773	down
MEDN0498*044	Ribulose-5-Phosphate	Carbohydrates and Its metabolites	Phosphate sugars	4151-19-3	1.74	0.0263	0.0879	0.159	-2.65290132937773	down
MEDP0672	Cyclohexylamine	Alcohol and amines	Amines	108-91-8	1.37	0.00827	0.0442	0.775	-0.367731784500487	down
MEDN1951	Sulfoacetic acid	Organic acid and Its derivatives	Organic acid and Its derivatives	123-43-3	2.49	5.88e-05	0.00447	0	-	down
MEDN2061	Inosine 5'-triphosphate	Nucleotide and Its metabolites	Nucleotide and Its metabolites	132-06-9	2.39	0.045	0.127	0	-	down
MEDN0041	Hexanoyl Glycine	Amino acid and Its metabolites	Amino acid derivatives	24003-67-6	1.94	0.0003	0.00959	0.525	-0.929610672108602	down
MEDN2098	Tiglylglycine	Amino acid and Its metabolites	Amino acid derivatives	35842-45-6	1.72	0.00049	0.0122	0.564	-0.826232932263294	down
MEDN0499	Argininosuccinic acid	Organic acid and Its derivatives	Organic acid and Its derivatives	2387-71-5	1.75	0.029	0.0933	0.191	-2.38835545662634	down
MEDN0301	Caffeic Acid	Organic acid and Its derivatives	Organic acid and Its derivatives	331-39-5	1.03	0.0393	0.115	0.784	-0.351074440546879	down
MEDP1900	Caffeine	Heterocyclic compounds	Heterocyclic compounds	21399	2.28	1.67e-07	5.83e-05	0.545	-0.875671864997798	down
MEDP0120	Theobromine	Nucleotide and Its metabolites	Nucleotide and Its metabolites	83-67-0	2.03	7.2e-06	0.0014	0.528	-0.921390165303634	down
MEDN0321	Quinic acid	Organic acid and Its derivatives	Organic acid and Its derivatives	77-95-2	1.75	0.00451	0.0331	0.248	-2.01158797427521	down
MEDP1161	Creatine phosphate	Nucleotide and Its metabolites	Nucleotide and Its metabolites	922-32-7	1.1	0.0374	0.111	0.878	-0.187707155126729	down
MEDN1567	Phosphonoacetic acid	Organic acid and Its derivatives	Phosphoric acids	4408-78-0	1.63	0.00754	0.0422	0.356	-1.49005085369569	down
MEDP0882	Thiamine-Monophosphate	Heterocyclic compounds	Heterocyclic compounds	495-23-8	1.39	0.0269	0.0886	0.267	-1.90508835297453	down
MEDP0315	Hippuric Acid	Organic acid and Its derivatives	Organic acid and Its derivatives	495-69-2	1.15	0.0213	0.0786	0.73	-0.454031630894708	down
MEDP2012	Uracil 5-carboxylic acid	Nucleotide and Its metabolites	Nucleotide and Its metabolites	23945-44-0	1.26	0.0196	0.0745	0.751	-0.413115187147815	down
MEDN0032	Allantoin	Organic acid and Its derivatives	Organic acid and Its derivatives	97-59-6	1.17	0.0142	0.0618	0.793	-0.334607228958109	down
MEDN1006	Uric acid	Organic acid and Its derivatives	Organic acid and Its derivatives	69-93-2	1.28	0.0224	0.0808	0.506	-0.982790709967777	down
MEDN0198*036	Citric Acid	Organic acid and Its derivatives	Organic acid and Its derivatives	77-92-9	1.67	0.017	0.0683	0.266	-1.9105018491609	down
MEDN0206*019	Citramalic Acid	Organic acid and Its derivatives	Organic acid and Its derivatives	597-44-4	1.24	0.019	0.073	0.691	-0.533242384273829	down
MEDN0555	Hydroxyphenyllactic acid	Organic acid and Its derivatives	Organic acid and Its derivatives	306-23-0	1.49	0.00156	0.0212	0.457	-1.12973392960402	down
MEDN1224	Bis(1-inositol)-3,1'-phosphate 1-phosphate	Alcohol and amines	Alcohols	-	1.49	0.00125	0.0197	0.494	-1.01741705307741	down
MEDP1032	Salicylaldehyde	Benzene and substituted derivatives	Benzene and substituted derivatives	32912	1.15	0.0216	0.079	0.743	-0.428565884123491	down
MEDP0895	Dethiobiotin	CoEnzyme and vitamins	CoEnzyme and vitamins	533-48-2	2.01	4.79e-06	0.0014	0.663	-0.592919224549499	down
MEDN0421	Cyclic Amp	Nucleotide and Its metabolites	Nucleotide and Its metabolites	60-92-4	1.56	0.0302	0.0961	0.14	-2.83650126771712	down
MEDN1942	Val-Thr	Amino acid and Its metabolites	Small Peptide	72636-02-3	1.53	0.00128	0.02	0.395	-1.34007544159762	down
MEDN1621*036	Isocitric acid	Organic acid and Its derivatives	Organic acid and Its derivatives	320-77-4	1.67	0.017	0.0683	0.266	-1.9105018491609	down
MEDN0636	Ginkgoic acid	Organic acid and Its derivatives	Organic acid and Its derivatives	22910-60-7	1.32	0.0211	0.0785	0.487	-1.03800632257975	down
MEDP0276	Indole-3-Carboxaldehyde	Heterocyclic compounds	Indole and Its derivatives	487-89-8	1.4	0.0048	0.0341	0.898	-0.15521264992094	down
MEDP2686	Indole-3-glyoxal	Heterocyclic compounds	Indole and Its derivatives	7269-72-9	1.45	0.00378	0.0307	0.896	-0.158429362604483	down
LIPID-N-0980	PC(10:0_18:0)	GP	PC	-	1.15	0.0417	0.12	0.895	-0.160040412510468	down
LIPID-N-1051	PE(12:0_17:0)	GP	PE	-	1.13	0.0417	0.12	0.895	-0.160040412510468	down
LIPID-N-1053	PE(12:0_17:1)	GP	PE	-	1.3	0.016	0.0662	0.883	-0.179514657013621	down
LIPID-N-1054	PE(12:0_18:1)	GP	PE	-	1.43	0.00658	0.0393	0.837	-0.256700472111743	down
LIPID-N-1084	PE(13:0_20:5)	GP	PE	-	1.02	0.0454	0.127	0.904	-0.145605322246899	down
LIPID-N-1127	PG(12:0_16:1)	GP	PG	-	1.44	0.00393	0.0311	0.85	-0.234465253637023	down
LIPID-N-1227	PS(12:0_15:0)	GP	PS	-	1.52	0.00207	0.023	0.848	-0.237863830098888	down
LIPID-N-1253	PS(12:0_15:1)	GP	PS	-	1.38	0.00938	0.048	0.821	-0.284545872884282	down
LIPID-N-1374	PI(12:0_18:0)	GP	PI	-	1.43	0.00781	0.0431	0.891	-0.166502663140165	down
LIPID-N-1390	PI(18:0_14:1)	GP	PI	-	1.59	0.00131	0.0201	0.876	-0.190997225060914	down
LIPID-N-1499	PA(12:0_22:6)	GP	PA	-	1.06	0.0489	0.133	0.89	-0.168122758808327	down
LIPID-P-0030	Carnitine C5:1-2OH	FA	CAR	-	1.5	0.003	0.0279	0.91	-0.136061549576028	down
LIPID-P-0036	Carnitine C12:1-OH	FA	CAR	-	1.07	0.0232	0.0821	0.766	-0.38458370273713	down
LIPID-P-0095	SPH(d16:1)	SP	SPH	-	1.88	0.000116	0.00582	0.713	-0.488026018218199	down
LIPID-P-0178	DG(18:0_18:0)	GL	DG	-	1.43	0.00682	0.0397	0.762	-0.392137097168765	down
LIPID-P-0274	MG(16:0)	GL	MG	32899-41-5	1.61	0.00167	0.0212	0.797	-0.327348370671615	down
LIPID-P-0276	MG(18:0)	GL	MG	22610-61-3	1.72	0.000497	0.0122	0.79	-0.340075441597622	down
LIPID-P-2009	Cer(d16:0/19:1)	SP	Cer-NDS	-	1.91	7.47e-06	0.0014	0.622	-0.685013514531485	down
LIPID-P-2019	Cer(d18:0/19:1)	SP	Cer-NDS	-	1.72	0.000177	0.00736	0.583	-0.778432211461591	down
LIPID-P-2154	HexCer(t18:0/18:0(2OH))	SP	HexCer-AP	-	1.89	2.85e-05	0.00262	0.703	-0.508403405589552	down
LIPID-P-2579	Cer(d24:1/18:0(2OH))	SP	Cer-AS	-	2.35	2.08e-09	1.21e-06	0.24	-2.05889368905357	down
MEDP1126*113	(R)-(-)-2-phenylglycine	Amino acid and Its metabolites	Amino acid derivatives	56613-80-0	1.54	0.00361	0.0306	1.29	0.36737106564853	up
MEDN2225	PS(18:0/20:4)	GP	PS	132014-80-3	1.18	0.0309	0.0977	1.09	0.124328135002202	up
MEDN2029*026	2,2-Dimethylglutaric acid	Organic acid and Its derivatives	Organic acid and Its derivatives	681-57-2	1.19	0.0239	0.0831	1.37	0.454175893185802	up
MEDN1837	2,6-Di-tert-butyl-4-(hydroxymethyl)phenol	Benzene and substituted derivatives	Benzene and substituted derivatives	88-26-6	1.56	0.00124	0.0197	1.13	0.176322772640463	up
MEDN0098	2-Picolinic Acid	Heterocyclic compounds	Pteridines and derivatives	98-98-6	1.53	0.00167	0.0212	1.15	0.20163386116965	up
MEDP1186	Methyl-2-pyrrolidone-5-carboxylate	Aldehyde,Ketones,Esters	Esters	4931-66-2	2.16	1.04e-05	0.00144	1.62	0.6959938131099	up
MEDP0745	Creosol	Benzene and substituted derivatives	Phenolics	93-51-6	1.66	0.000627	0.014	1.16	0.214124805352847	up
MEDN1317	3,3-Dimethylglutaric acid	Organic acid and Its derivatives	Organic acid and Its derivatives	4839-46-7	1.46	0.0053	0.0355	1.46	0.545968369105293	up
MEDN1703*026	3-Methyladipic acid	Organic acid and Its derivatives	Organic acid and Its derivatives	422955	1.19	0.0239	0.0831	1.37	0.454175893185802	up
MEDN2272	3-Oxostearic acid	Organic acid and Its derivatives	Organic acid and Its derivatives	16694-29-4	1.28	0.0166	0.0677	2.41	1.26903314645524	up
MEDN1854	9,10-dihydroxystearic acid	FA	FFA	120-87-6	1.1	0.0419	0.12	2.38	1.25096157353322	up
MEDP1337	LPC(18:0/0:0)	GP	LPC	19420-57-6	1.37	0.00815	0.0439	1.31	0.389566811762726	up
MEDN1271	LPE(0:0/20:2)	GP	LPE	-	1.21	0.0339	0.105	1.73	0.790772037862	up
MEDN2362	LPE(17:0/0:0)	GP	LPE	-	1.31	0.00747	0.0419	1.51	0.594548549550354	up
MEDP2748	LPE(O-17:1)	GP	LPE	-	1.3	0.0314	0.0991	1.41	0.495695162624069	up
MEDN2286	LPE(O-18:1/0:0)	GP	LPE	-	1.4	0.0378	0.112	1.45	0.53605290024021	up
MEDN0047	L-Homocitrulline	Amino acid and Its metabolites	Amino acids	1190-49-4	1.09	0.0159	0.0662	1.63	0.704871964456353	up
MEDN2107	Lys-Gly	Amino acid and Its metabolites	Small Peptide	2068431	1.16	0.0302	0.0961	1.15	0.20163386116965	up
MEDN2138	Leu-Arg	Amino acid and Its metabolites	Small Peptide	26607-15-8	1.05	0.0388	0.115	2.06	1.04264433740849	up
MEDP2374	N1-Acetylspermidine	Alcohol and amines	Amines	34450-16-3	1.2	0.0188	0.073	1.34	0.422233000683048	up
MEDP0077	Phenylacetyl-L-Glutamine	Amino acid and Its metabolites	Amino acid derivatives	28047-15-6	1.33	0.0317	0.0995	1.88	0.910732661902913	up
MEDP0868*104	N-Methylalanine	Amino acid and Its metabolites	Amino acid derivatives	3913-67-5	1.5	0.00226	0.024	1.43	0.516015147003665	up
MEDP1996	N-Formylglycine	Amino acid and Its metabolites	Amino acids	2491-15-8	1.1	0.0252	0.0856	1.28	0.356143810225275	up
MEDP2346*104	N-Ethylglycine	Amino acid and Its metabolites	Amino acid derivatives	627-01-0	1.5	0.00226	0.024	1.43	0.516015147003665	up
MEDP2359	N-acetyl-D-Lactosamine	Carbohydrates and Its metabolites	Carbohydrates and Its metabolites	32181-59-2	1.27	0.0134	0.0602	1.4	0.485426827170242	up
MEDN0478	Aminomalonic Acid	Organic acid and Its derivatives	Organic acid and Its derivatives	1068-84-4	1.05	0.0282	0.0916	1.37	0.454175893185802	up
MEDN1145	P-chlorophenylalanine	Benzene and substituted derivatives	Phenolic acids	7424-00-2	1.63	0.000649	0.014	1.08	0.111031312388744	up
MEDN0530*026	Pimelic acid	Organic acid and Its derivatives	Organic acid and Its derivatives	111-16-0	1.19	0.0239	0.0831	1.37	0.454175893185802	up
MEDP1763	Guanidine	Alcohol and amines	Polyamines	113-00-8	1.69	0.000486	0.0122	1.47	0.55581615506164	up
MEDN1966	Pyrimidine-4-carboxylic acid	Heterocyclic compounds	Heterocyclic compounds	31462-59-6	1.31	0.008	0.0436	1.13	0.176322772640463	up
MEDP1003*113	1-Hydroxylamino-2-phenylethane	Benzene and substituted derivatives	Benzene and substituted derivatives	3217-93-4	1.54	0.00361	0.0306	1.29	0.36737106564853	up
MEDP2850	LPE(P-17:0)	GP	LPE-P	-	1.35	0.0187	0.0727	1.43	0.516015147003665	up
MEDP2851	LPE(P-18:0)	GP	LPE-P	174062-73-8	1.42	0.0205	0.0771	1.48	0.565597175854225	up
MEDP2856	LPE(P-18:1)	GP	LPE-P	-	1.52	0.00613	0.0384	1.43	0.516015147003665	up
MEDP2823	Carnitine C22:1	FA	CAR	-	1.07	0.0347	0.106	1.41	0.495695162624069	up
MEDP2815	Carnitine C6-OH	FA	CAR	-	1.31	0.017	0.0684	1.47	0.55581615506164	up
MEDP1433	Carnitine ph-C1	FA	CAR	105450-08-6	1.24	0.0167	0.0679	1.37	0.454175893185802	up
MEDN0678	Ethylsalicylate	Organic acid and Its derivatives	Organic acid and Its derivatives	118-61-6	1.38	0.0058	0.0376	1.13	0.176322772640463	up
MEDN1015	Nicotinic Acid	CoEnzyme and vitamins	CoEnzyme and vitamins	59-67-6	1.65	0.000541	0.0125	1.15	0.20163386116965	up
MEDP0577*140	Carnitine isoC4:0	FA	CAR	25518-49-4	2.09	1.09e-05	0.00144	1.85	0.887525270741588	up
LIPID-N-0024	FFA(20:5)	FA	FFA	10417-94-4	1.39	0.00904	0.0468	1.7	0.765534746362977	up
LIPID-N-0078	FFA(22:0)	FA	FFA	-	1.07	0.0353	0.107	1.23	0.298658315564515	up
LIPID-N-0082	FFA(16:1)	FA	FFA	-	1.29	0.0186	0.0727	1.4	0.485426827170242	up
LIPID-N-0084	FFA(18:1)	FA	FFA	-	1.17	0.0259	0.0874	1.89	0.918386234446348	up
LIPID-N-0085	FFA(19:1)	FA	FFA	-	1.09	0.0393	0.115	1.73	0.790772037862	up
LIPID-N-0086	FFA(20:1)	FA	FFA	-	1.13	0.034	0.105	1.26	0.333423733725192	up
LIPID-N-0091	FFA(20:2)	FA	FFA	-	1.05	0.0472	0.13	1.32	0.400537929583729	up
LIPID-N-0095	FFA(20:3)	FA	FFA	-	1.25	0.0235	0.0829	1.86	0.895302621333307	up
LIPID-N-0098	FFA(20:4)	FA	FFA	-	1.36	0.0107	0.0514	1.65	0.722466024471091	up
LIPID-N-0102	FFA(22:5)	FA	FFA	-	1.36	0.0142	0.0618	1.7	0.765534746362977	up
LIPID-N-0179	LPI(18:2/0:0)	GP	LPI	-	1.11	0.028	0.0911	1.43	0.516015147003665	up
LIPID-N-0180	LPI(20:3/0:0)	GP	LPI	-	1.11	0.0103	0.0509	1.59	0.669026765509631	up
LIPID-N-0181	LPI(20:4/0:0)	GP	LPI	-	1.62	0.00139	0.0202	1.39	0.475084882948783	up
LIPID-N-0187	LPS(18:0/0:0)	GP	LPS	119786-67-3	1.38	0.00666	0.0395	1.8	0.84799690655495	up
LIPID-N-0188	LPS(20:0/0:0)	GP	LPS	-	2.41	1.24e-05	0.00144	-	-	up
LIPID-N-0192	LPS(18:1/0:0)	GP	LPS	89319-60-8	1.07	0.0177	0.07	1.55	0.632268215499513	up
LIPID-N-0196	LPS(18:2/0:0)	GP	LPS	-	1.17	0.0133	0.0602	1.84	0.879705766282288	up
LIPID-N-0197	LPS(20:3/0:0)	GP	LPS	-	1.11	0.0133	0.06	1.88	0.910732661902913	up
LIPID-N-0206	PC(16:0_16:0)	GP	PC	63-89-8	1.27	0.0138	0.0608	1.36	0.443606651475615	up
LIPID-N-0213	PC(16:0_26:0)	GP	PC	-	1.82	0.000727	0.015	2.88	1.52606881166759	up
LIPID-N-0216	PC(16:0_16:1)	GP	PC	-	1.35	0.0107	0.0514	1.31	0.389566811762726	up
LIPID-N-0219	PC(17:0_18:1)	GP	PC	-	1.23	0.024	0.0833	1.24	0.310340120612151	up
LIPID-N-0222	PC(19:0_18:1)	GP	PC	-	1.16	0.0381	0.113	1.32	0.400537929583729	up
LIPID-N-0232	PC(16:0_18:2)	GP	PC	-	1.14	0.0178	0.07	1.33	0.411426245726465	up
LIPID-N-0234	PC(17:0_18:2)	GP	PC	-	1.37	0.00392	0.0311	1.45	0.53605290024021	up
LIPID-N-0237	PC(19:0_18:2)	GP	PC	-	1.63	0.00185	0.022	1.64	0.713695814843359	up
LIPID-N-0252	PC(17:1_18:2)	GP	PC	-	1.49	0.00243	0.025	1.85	0.887525270741588	up
LIPID-N-0254	PC(18:1_18:2)	GP	PC	-	1.38	0.00822	0.0441	1.54	0.622930350920177	up
LIPID-N-0255	PC(16:0_20:3)	GP	PC	-	1.24	0.025	0.0852	1.33	0.411426245726465	up
LIPID-N-0270	PC(18:2_18:2)	GP	PC	998-06-1	1.36	0.00801	0.0436	1.55	0.632268215499513	up
LIPID-N-0272	PC(16:0_20:4)	GP	PC	-	1.1	0.0342	0.105	1.46	0.545968369105293	up
LIPID-N-0322	PE(16:0_14:0)	GP	PE	-	1.52	0.0057	0.0372	1.53	0.613531652917927	up
LIPID-N-0323	PE(16:0_16:0)	GP	PE	923-61-5	2.05	2.64e-05	0.00256	2.1	1.0703893278914	up
LIPID-N-0324	PE(18:0_14:0)	GP	PE	-	1.39	0.0128	0.0588	1.47	0.55581615506164	up
LIPID-N-0331	PE(16:1_16:0)	GP	PE	-	1.18	0.0334	0.104	1.48	0.565597175854225	up
LIPID-N-0332	PE(14:0_18:1)	GP	PE	-	1.24	0.0305	0.0969	1.42	0.505890929729957	up
LIPID-N-0334	PE(16:0_18:1)	GP	PE	-	1.35	0.0127	0.0587	1.33	0.411426245726465	up
LIPID-N-0335	PE(16:1_18:0)	GP	PE	-	1.49	0.00486	0.0341	1.65	0.722466024471091	up
LIPID-N-0336	PE(17:0_18:1)	GP	PE	-	1.84	0.000197	0.0077	1.58	0.659924558402378	up
LIPID-N-0343	PE(22:0_18:1)	GP	PE	-	1.24	0.0325	0.102	2.57	1.36176835941915	up
LIPID-N-0344	PE(22:1_18:0)	GP	PE	-	1.45	0.00997	0.0501	1.83	0.871843648509318	up
LIPID-N-0349	PE(18:1_16:1)	GP	PE	-	1.32	0.0167	0.0679	1.58	0.659924558402378	up
LIPID-N-0350	PE(18:2_16:0)	GP	PE	-	1.41	0.00713	0.0407	1.49	0.575312330687437	up
LIPID-N-0351	PE(17:1_18:1)	GP	PE	-	1.38	0.0129	0.0589	1.54	0.622930350920177	up
LIPID-N-0352	PE(18:1_18:1)	GP	PE	-	1.35	0.0172	0.0688	1.43	0.516015147003665	up
LIPID-N-0353	PE(18:0_18:2)	GP	PE	-	1.51	0.0053	0.0355	1.64	0.713695814843359	up
LIPID-N-0354	PE(20:2_16:0)	GP	PE	-	1.73	0.00119	0.0196	1.64	0.713695814843359	up
LIPID-N-0363	PE(18:1_24:1)	GP	PE	-	1.18	0.0357	0.107	2.08	1.05658352836637	up
LIPID-N-0365	PE(18:3_16:0)	GP	PE	-	1.16	0.021	0.0784	1.57	0.650764559116902	up
LIPID-N-0366	PE(16:1_18:2)	GP	PE	-	1.08	0.0372	0.111	1.42	0.505890929729957	up
LIPID-N-0367	PE(17:1_18:2)	GP	PE	-	1.26	0.012	0.0561	1.54	0.622930350920177	up
LIPID-N-0368	PE(18:1_18:2)	GP	PE	-	1.63	0.00136	0.0202	1.7	0.765534746362977	up
LIPID-N-0369	PE(16:0_20:3)	GP	PE	-	1.47	0.00961	0.0489	1.62	0.6959938131099	up
LIPID-N-0370	PE(18:2_19:1)	GP	PE	-	1.66	0.00122	0.0196	1.83	0.871843648509318	up
LIPID-N-0371	PE(17:0_20:3)	GP	PE	-	1.21	0.0146	0.0628	1.49	0.575312330687437	up
LIPID-N-0372	PE(20:3_18:0)	GP	PE	-	1.53	0.00496	0.0341	1.75	0.807354922057604	up
LIPID-N-0382	PE(18:2_18:2)	GP	PE	20707-71-5	1.17	0.0157	0.066	1.53	0.613531652917927	up
LIPID-N-0383	PE(16:0_20:4)	GP	PE	-	1.59	0.00232	0.0245	1.63	0.704871964456353	up
LIPID-N-0384	PE(18:3_18:1)	GP	PE	-	1.33	0.0101	0.0504	1.62	0.6959938131099	up
LIPID-N-0386	PE(17:0_20:4)	GP	PE	-	1.53	0.00338	0.03	1.62	0.6959938131099	up
LIPID-N-0387	PE(20:4_18:0)	GP	PE	-	1.7	0.000828	0.0165	1.75	0.807354922057604	up
LIPID-N-0388	PE(18:1_20:3)	GP	PE	-	1.65	0.00258	0.0258	1.77	0.823749360308273	up
LIPID-N-0396	PE(16:1_20:4)	GP	PE	-	1.56	0.00436	0.033	1.69	0.75702324650746	up
LIPID-N-0397	PE(16:0_20:5)	GP	PE	-	1.5	0.00529	0.0355	1.58	0.659924558402378	up
LIPID-N-0399	PE(18:1_20:4)	GP	PE	-	1.27	0.014	0.061	1.54	0.622930350920177	up
LIPID-N-0400	PE(18:0_20:5)	GP	PE	-	1.58	0.00373	0.0307	1.77	0.823749360308273	up
LIPID-N-0401	PE(16:0_22:5)	GP	PE	-	1.23	0.0199	0.0751	1.38	0.464668267003444	up
LIPID-N-0403	PE(18:0_22:5)	GP	PE	-	1.42	0.00735	0.0413	1.64	0.713695814843359	up
LIPID-N-0412	PE(20:5_18:1)	GP	PE	-	1.41	0.00694	0.0402	1.6	0.678071905112638	up
LIPID-N-0416	PE(18:1_22:5)	GP	PE	-	1.49	0.00494	0.0341	1.62	0.6959938131099	up
LIPID-N-0426	PE(22:6_18:1)	GP	PE	-	1.5	0.00526	0.0355	2.14	1.09761079662642	up
LIPID-N-0440	PG(18:0_18:1)	GP	PG	-	1.49	0.0119	0.056	1.56	0.641546029087524	up
LIPID-N-0444	PG(18:2_16:0)	GP	PG	-	1.26	0.0284	0.0921	1.52	0.604071323668861	up
LIPID-N-0447	PG(18:0_18:2)	GP	PG	-	1.48	0.00708	0.0406	1.69	0.75702324650746	up
LIPID-N-0449	PG(20:1_18:1)	GP	PG	-	1.46	0.00984	0.0498	1.51	0.594548549550354	up
LIPID-N-0452	PG(18:1_20:2)	GP	PG	-	1.45	0.0129	0.0589	1.86	0.895302621333307	up
LIPID-N-0469	PI(16:0_18:0)	GP	PI	-	1.24	0.016	0.0662	1.43	0.516015147003665	up
LIPID-N-0471	PI(18:0_18:0)	GP	PI	-	1.29	0.0178	0.07	1.47	0.55581615506164	up
LIPID-N-0478	PI(16:0_18:1)	GP	PI	-	1.23	0.0263	0.0879	1.48	0.565597175854225	up
LIPID-N-0479	PI(18:0_17:1)	GP	PI	-	1.42	0.0111	0.0528	1.87	0.903038270112912	up
LIPID-N-0482	PI(18:0_18:1)	GP	PI	-	1.45	0.00691	0.0401	1.51	0.594548549550354	up
LIPID-N-0487	PI(18:0_20:1)	GP	PI	-	1.2	0.0213	0.0786	1.43	0.516015147003665	up
LIPID-N-0491	PI(16:1_18:1)	GP	PI	-	1.39	0.00808	0.0438	1.61	0.687060688339893	up
LIPID-N-0495	PI(18:0_18:2)	GP	PI	-	1.66	0.00252	0.0257	1.76	0.815575428862573	up
LIPID-N-0496	PI(18:1_18:1)	GP	PI	-	1.55	0.00339	0.03	1.79	0.839959587489532	up
LIPID-N-0502	PI(18:0_20:2)	GP	PI	-	1.91	0.000412	0.0115	1.84	0.879705766282288	up
LIPID-N-0508	PI(18:1_18:2)	GP	PI	-	1.18	0.0227	0.0812	1.46	0.545968369105293	up
LIPID-N-0509	PI(16:0_20:3)	GP	PI	-	1.48	0.00488	0.0341	1.62	0.6959938131099	up
LIPID-N-0514	PI(20:3_18:0)	GP	PI	-	2.14	3.09e-05	0.0027	2.64	1.40053792958373	up
LIPID-N-0515	PI(18:1_20:2)	GP	PI	-	1.74	7.26e-05	0.00489	2.05	1.03562390973072	up
LIPID-N-0522	PI(16:0_20:4)	GP	PI	-	1.68	0.000459	0.0122	1.58	0.659924558402378	up
LIPID-N-0524	PI(18:0_20:4)	GP	PI	-	2.16	8.83e-06	0.0014	2.03	1.02147972741045	up
LIPID-N-0525	PI(20:3_18:1)	GP	PI	-	1.94	0.000204	0.00772	1.97	0.978195629681652	up
LIPID-N-0529	PI(18:0_22:4)	GP	PI	-	1.87	0.000328	0.0101	2.26	1.17632277264046	up
LIPID-N-0538	PI(20:4_18:1)	GP	PI	-	1.87	0.000167	0.00712	1.87	0.903038270112912	up
LIPID-N-0539	PI(18:0_20:5)	GP	PI	-	1.88	6.29e-05	0.00458	1.89	0.918386234446348	up
LIPID-N-0547	PI(18:2_20:4)	GP	PI	-	1.02	0.0247	0.0845	1.46	0.545968369105293	up
LIPID-N-0549	PI(18:1_20:5)	GP	PI	-	1.4	0.00317	0.0292	1.51	0.594548549550354	up
LIPID-N-0563	PS(18:0_18:0)	GP	PS	-	1.3	0.00831	0.0442	1.98	0.985500430304885	up
LIPID-N-0570	PS(18:0_18:1)	GP	PS	-	1.14	0.0155	0.0657	1.65	0.722466024471091	up
LIPID-N-0573	PS(18:1_22:0)	GP	PS	-	1.63	0.00588	0.0379	2.11	1.07724299893246	up
LIPID-N-0574	PS(18:2_16:0)	GP	PS	-	1.12	0.0161	0.0663	1.91	0.933572638261024	up
LIPID-N-0575	PS(16:1_18:1)	GP	PS	-	1.07	0.0423	0.121	1.59	0.669026765509631	up
LIPID-N-0577	PS(18:0_18:2)	GP	PS	-	1.37	0.00328	0.0298	1.96	0.970853654340484	up
LIPID-N-0578	PS(18:1_19:1)	GP	PS	-	1.21	0.0221	0.0801	1.49	0.575312330687437	up
LIPID-N-0582	PS(18:0_18:3)	GP	PS	-	1.18	0.00778	0.0431	1.69	0.75702324650746	up
LIPID-N-0583	PS(17:0_20:3)	GP	PS	-	1.27	0.0268	0.0886	1.59	0.669026765509631	up
LIPID-N-0584	PS(18:0_20:3)	GP	PS	-	1.3	0.00384	0.0308	1.8	0.84799690655495	up
LIPID-N-0588	PS(17:0_20:4)	GP	PS	-	1.22	0.0288	0.093	1.38	0.464668267003444	up
LIPID-N-0590	PS(19:0_20:4)	GP	PS	-	1.63	0.000973	0.0177	1.94	0.956056652412403	up
LIPID-N-0591	PS(22:4_18:0)	GP	PS	-	1.04	0.0403	0.116	1.48	0.565597175854225	up
LIPID-N-0595	PS(18:0_22:5)	GP	PS	-	1.46	0.00115	0.0191	1.77	0.823749360308273	up
LIPID-N-0598	PS(18:0_22:6)	GP	PS	-	1.44	0.0152	0.0652	1.97	0.978195629681652	up
LIPID-N-0602	CerP(d18:1/16:0)	SP	CerP	-	1.01	0.0495	0.134	1.3	0.37851162325373	up
LIPID-N-0606	CerP(d18:1/24:0)	SP	CerP	-	1.64	0.00438	0.033	2.12	1.08406426478847	up
LIPID-N-0609	CerP(d18:1/18:1)	SP	CerP	-	1.43	0.00806	0.0438	2.04	1.02856915219677	up
LIPID-N-0613	CerP(d18:1/20:3)	SP	CerP	-	1.07	0.0393	0.115	1.33	0.411426245726465	up
LIPID-N-0616	LPA(0:0/18:0)	GP	LPA	-	1.15	0.0222	0.0801	1.49	0.575312330687437	up
LIPID-N-0702	FFA(30:0)	FA	FFA	-	1.31	0.00288	0.0275	1.47	0.55581615506164	up
LIPID-N-0708	FFA(36:0)	FA	FFA	-	1.11	0.0344	0.105	1.09	0.124328135002202	up
LIPID-N-0712	FFA(28:1)	FA	FFA	-	1.16	0.0292	0.0937	1.2	0.263034405833794	up
LIPID-N-0717	FFA(38:1)	FA	FFA	-	1.04	0.0439	0.124	1.07	0.0976107966264223	up
LIPID-N-0734	PE(O-16:1_16:0)	GP	PE-O	-	1.51	0.00482	0.0341	1.56	0.641546029087524	up
LIPID-N-0738	PE(O-18:0_18:1)	GP	PE-O	-	1.5	0.00839	0.0443	1.61	0.687060688339893	up
LIPID-N-0764	PE(O-22:0_18:2)	GP	PE-O	-	2.28	0.00676	0.0397	-	-	up
LIPID-N-0770	PE(O-17:1_18:2)	GP	PE-O	-	1.05	0.0489	0.133	1.34	0.422233000683048	up
LIPID-N-0782	PE(O-22:1_18:2)	GP	PE-O	-	1.14	0.0372	0.111	1.77	0.823749360308273	up
LIPID-N-0789	PE(O-16:1_20:3)	GP	PE-O	-	1.48	0.00623	0.0385	1.46	0.545968369105293	up
LIPID-N-0791	PE(O-18:2_18:2)	GP	PE-O	-	1.28	0.0169	0.0683	1.41	0.495695162624069	up
LIPID-N-0801	PE(O-20:0_22:4)	GP	PE-O	-	1.34	0.0219	0.08	2.13	1.09085343045111	up
LIPID-N-0806	PE(O-15:1_20:4)	GP	PE-O	-	1.35	0.0131	0.0592	1.61	0.687060688339893	up
LIPID-N-0809	PE(O-16:1_20:4)	GP	PE-O	-	1.45	0.0156	0.0657	1.55	0.632268215499513	up
LIPID-N-0811	PE(O-17:1_20:4)	GP	PE-O	-	1.53	0.00605	0.0382	1.57	0.650764559116902	up
LIPID-N-0831	PE(O-16:1_20:5)	GP	PE-O	-	1.59	0.0011	0.0189	1.64	0.713695814843359	up
LIPID-N-0833	PE(O-16:2_20:4)	GP	PE-O	-	1.2	0.0346	0.106	1.63	0.704871964456353	up
LIPID-N-0834	PE(O-17:1_20:5)	GP	PE-O	-	1.03	0.0418	0.12	1.35	0.432959407276106	up
LIPID-N-0837	PE(O-18:2_20:4)	GP	PE-O	-	1.48	0.0114	0.0539	1.5	0.584962500721156	up
LIPID-N-0891	PMeOH(16:0_22:4)	GP	PMeOH	-	1.18	0.0256	0.0865	1.55	0.632268215499513	up
LIPID-N-0892	PMeOH(18:0_22:4)	GP	PMeOH	-	1.21	0.0186	0.0727	1.6	0.678071905112638	up
LIPID-N-0958	LNAPE(16:1/N-16:0)	GP	LNAPE	-	1.2	0.0364	0.109	1.47	0.55581615506164	up
LIPID-N-0959	LNAPE(16:0/N-18:1)	GP	LNAPE	-	1.78	0.00053	0.0125	1.56	0.641546029087524	up
LIPID-N-0960	LNAPE(18:1/N-17:0)	GP	LNAPE	-	1.76	0.000373	0.0111	1.51	0.594548549550354	up
LIPID-N-0964	LNAPE(18:1/N-18:2)	GP	LNAPE	-	1.52	0.00369	0.0307	1.59	0.669026765509631	up
LIPID-N-0965	LNAPE(18:2/N-18:2)	GP	LNAPE	-	1.35	0.00655	0.0393	1.58	0.659924558402378	up
LIPID-N-0968	LNAPE(20:4/N-18:2)	GP	LNAPE	-	1.6	0.00204	0.023	1.77	0.823749360308273	up
LIPID-N-0969	LNAPE(20:5/N-18:1)	GP	LNAPE	-	1.4	0.00616	0.0385	1.7	0.765534746362977	up
LIPID-N-0984	PC(13:0_16:0)	GP	PC	-	1.28	0.0225	0.0809	1.49	0.575312330687437	up
LIPID-N-0994	PC(13:0_18:0)	GP	PC	-	1.59	0.00182	0.022	1.78	0.831877241191673	up
LIPID-N-0995	PC(14:0_17:0)	GP	PC	-	1.4	0.00935	0.048	1.47	0.55581615506164	up
LIPID-N-0996	PC(13:0_18:1)	GP	PC	-	1.62	0.0015	0.0211	1.63	0.704871964456353	up
LIPID-N-1001	PC(13:1_18:2)	GP	PC	-	1.12	0.0212	0.0786	1.8	0.84799690655495	up
LIPID-N-1012	PC(15:0_18:0)	GP	PC	-	1.45	0.00602	0.0382	1.67	0.739848102699328	up
LIPID-N-1019	PC(15:1_18:1)	GP	PC	-	1.09	0.0176	0.07	1.61	0.687060688339893	up
LIPID-N-1027	PC(18:1_16:3)	GP	PC	-	1.31	0.0104	0.0509	1.4	0.485426827170242	up
LIPID-N-1033	PC(18:1_17:2)	GP	PC	-	1.43	0.00862	0.0452	1.18	0.238786859587117	up
LIPID-N-1044	PC(15:0_22:6)	GP	PC	-	1.15	0.0427	0.122	1.42	0.505890929729957	up
LIPID-N-1057	PE(18:0_22:1)	GP	PE	-	1.58	0.00471	0.0341	1.96	0.970853654340484	up
LIPID-N-1059	PE(15:0_18:2)	GP	PE	-	1.29	0.0189	0.073	1.44	0.526068811667588	up
LIPID-N-1062	PE(16:0_19:2)	GP	PE	-	1.62	0.00381	0.0307	1.89	0.918386234446348	up
LIPID-N-1063	PE(17:0_18:2)	GP	PE	-	1.58	0.00141	0.0203	1.68	0.748461233004036	up
LIPID-N-1064	PE(22:0_18:2)	GP	PE	-	1.06	0.0485	0.132	2.18	1.1243281350022	up
LIPID-N-1066	PE(16:0_18:3)	GP	PE	-	1.5	0.0055	0.0361	1.58	0.659924558402378	up
LIPID-N-1070	PE(18:0_18:3)	GP	PE	-	1.34	0.0109	0.0519	1.63	0.704871964456353	up
LIPID-N-1076	PE(15:0_20:4)	GP	PE	-	1.36	0.0178	0.07	1.71	0.773996325111173	up
LIPID-N-1090	PE(20:2_18:3)	GP	PE	-	1.08	0.0217	0.0793	1.5	0.584962500721156	up
LIPID-N-1106	PE(20:3_22:6)	GP	PE	-	1.28	0.00414	0.032	1.93	0.948600847493356	up
LIPID-N-1120	PG(16:0_22:0)	GP	PG	-	1.77	0.000666	0.014	1.55	0.632268215499513	up
LIPID-N-1130	PG(14:0_16:1)	GP	PG	-	1.06	0.0463	0.129	1.29	0.36737106564853	up
LIPID-N-1137	PG(16:0_20:1)	GP	PG	-	2.05	0.000103	0.00562	2.05	1.03562390973072	up
LIPID-N-1140	PG(16:0_22:1)	GP	PG	-	1.21	0.00603	0.0382	1.55	0.632268215499513	up
LIPID-N-1151	PG(14:0_18:2)	GP	PG	-	1.25	0.0215	0.0789	1.41	0.495695162624069	up
LIPID-N-1152	PG(16:0_16:2)	GP	PG	-	1.38	0.00391	0.0311	1.56	0.641546029087524	up
LIPID-N-1156	PG(16:1_17:1)	GP	PG	-	1.06	0.023	0.0819	1.43	0.516015147003665	up
LIPID-N-1160	PG(18:1_19:1)	GP	PG	-	1.16	0.00894	0.0465	1.78	0.831877241191673	up
LIPID-N-1161	PG(16:0_22:2)	GP	PG	-	1.75	0.00165	0.0212	1.75	0.807354922057604	up
LIPID-N-1173	PG(16:0_18:3)	GP	PG	-	1.63	0.00162	0.0212	1.42	0.505890929729957	up
LIPID-N-1175	PG(18:0_16:3)	GP	PG	-	1.5	0.00491	0.0341	1.74	0.799087306074004	up
LIPID-N-1177	PG(16:0_22:3)	GP	PG	-	1.48	0.00733	0.0413	1.72	0.782408564927373	up
LIPID-N-1178	PG(20:1_18:2)	GP	PG	-	1.32	0.0121	0.0564	1.65	0.722466024471091	up
LIPID-N-1181	PG(19:0_20:3)	GP	PG	-	1.41	0.00591	0.0379	1.86	0.895302621333307	up
LIPID-N-1183	PG(22:1_18:2)	GP	PG	-	1.51	0.00536	0.0358	2.02	1.01435529297707	up
LIPID-N-1187	PG(16:1_18:3)	GP	PG	-	1.17	0.0226	0.0809	1.29	0.36737106564853	up
LIPID-N-1188	PG(16:1_20:3)	GP	PG	-	1.22	0.023	0.0819	1.35	0.432959407276106	up
LIPID-N-1189	PG(18:1_18:3)	GP	PG	-	1.4	0.00907	0.0468	1.39	0.475084882948783	up
LIPID-N-1192	PG(18:2_21:2)	GP	PG	-	1.48	0.00611	0.0384	1.57	0.650764559116902	up
LIPID-N-1194	PG(18:1_22:3)	GP	PG	-	1.38	0.00623	0.0385	1.78	0.831877241191673	up
LIPID-N-1195	PG(18:2_22:2)	GP	PG	-	1.53	0.00304	0.0281	1.93	0.948600847493356	up
LIPID-N-1197	PG(20:1_20:3)	GP	PG	-	1.64	0.00379	0.0307	2.16	1.11103131238874	up
LIPID-N-1199	PG(22:1_20:3)	GP	PG	-	1.65	0.00267	0.0261	1.75	0.807354922057604	up
LIPID-N-1205	PG(16:0_20:5)	GP	PG	-	1.1	0.0159	0.0662	1.41	0.495695162624069	up
LIPID-N-1206	PG(19:2_20:3)	GP	PG	-	1.3	0.016	0.0662	1.53	0.613531652917927	up
LIPID-N-1212	PG(19:2_20:4)	GP	PG	-	1.61	0.0026	0.0258	1.87	0.903038270112912	up
LIPID-N-1233	PS(16:0_17:0)	GP	PS	-	1.32	0.0237	0.0831	1.64	0.713695814843359	up
LIPID-N-1237	PS(16:0_19:0)	GP	PS	-	1.1	0.0412	0.119	1.31	0.389566811762726	up
LIPID-N-1239	PS(15:0_21:0)	GP	PS	-	1.36	0.0136	0.0604	1.5	0.584962500721156	up
LIPID-N-1242	PS(16:0_21:0)	GP	PS	-	1.85	0.000122	0.00587	1.49	0.575312330687437	up
LIPID-N-1243	PS(18:0_19:0)	GP	PS	-	1.38	0.00122	0.0196	1.55	0.632268215499513	up
LIPID-N-1247	PS(18:0_21:0)	GP	PS	-	1.18	0.0288	0.093	1.32	0.400537929583729	up
LIPID-N-1252	PS(18:0_24:0)	GP	PS	-	1.62	0.00136	0.0202	1.73	0.790772037862	up
LIPID-N-1267	PS(16:0_21:1)	GP	PS	-	1.79	0.00044	0.012	1.58	0.659924558402378	up
LIPID-N-1270	PS(21:0_16:1)	GP	PS	-	1.11	0.0254	0.0863	1.43	0.516015147003665	up
LIPID-N-1275	PS(18:0_21:1)	GP	PS	-	1.18	0.0372	0.111	1.61	0.687060688339893	up
LIPID-N-1281	PS(23:0_18:1)	GP	PS	-	1.2	0.0314	0.0991	1.37	0.454175893185802	up
LIPID-N-1286	PS(15:0_18:2)	GP	PS	-	1.41	0.00705	0.0406	1.41	0.495695162624069	up
LIPID-N-1292	PS(18:1_18:1)	GP	PS	-	1.04	0.0271	0.089	1.55	0.632268215499513	up
LIPID-N-1295	PS(18:0_19:2)	GP	PS	-	1.25	0.0137	0.0607	1.49	0.575312330687437	up
LIPID-N-1296	PS(19:0_18:2)	GP	PS	-	1.46	0.00451	0.0331	1.67	0.739848102699328	up
LIPID-N-1297	PS(18:0_20:2)	GP	PS	-	1.08	0.0121	0.0564	1.6	0.678071905112638	up
LIPID-N-1301	PS(21:0_18:2)	GP	PS	-	1.61	0.00486	0.0341	2.02	1.01435529297707	up
LIPID-N-1303	PS(23:0_18:2)	GP	PS	-	1.4	0.00631	0.0386	1.4	0.485426827170242	up
LIPID-N-1307	PS(16:0_20:3)	GP	PS	-	1.09	0.0244	0.0839	1.88	0.910732661902913	up
LIPID-N-1309	PS(18:1_19:2)	GP	PS	-	1.41	0.0108	0.0515	1.38	0.464668267003444	up
LIPID-N-1311	PS(19:1_18:2)	GP	PS	-	1.18	0.0238	0.0831	1.47	0.55581615506164	up
LIPID-N-1312	PS(18:1_20:2)	GP	PS	-	1.37	0.0166	0.0677	1.44	0.526068811667588	up
LIPID-N-1314	PS(18:1_21:2)	GP	PS	-	1.49	0.00545	0.036	1.89	0.918386234446348	up
LIPID-N-1315	PS(21:0_18:3)	GP	PS	-	1.61	0.000502	0.0122	1.98	0.985500430304885	up
LIPID-N-1316	PS(18:1_22:2)	GP	PS	-	1.42	0.0135	0.0604	1.6	0.678071905112638	up
LIPID-N-1320	PS(17:2_18:2)	GP	PS	-	1.05	0.0476	0.131	1.42	0.505890929729957	up
LIPID-N-1321	PS(18:2_18:2)	GP	PS	-	1.31	0.0159	0.0662	1.45	0.53605290024021	up
LIPID-N-1322	PS(18:1_20:3)	GP	PS	-	1.38	0.0139	0.0608	1.46	0.545968369105293	up
LIPID-N-1323	PS(18:2_20:2)	GP	PS	-	1.45	0.00538	0.0358	1.58	0.659924558402378	up
LIPID-N-1325	PS(21:0_20:4)	GP	PS	-	1.56	0.00168	0.0212	1.86	0.895302621333307	up
LIPID-N-1329	PS(18:2_18:3)	GP	PS	-	1.27	0.0155	0.0657	1.48	0.565597175854225	up
LIPID-N-1331	PS(18:1_20:4)	GP	PS	-	1.5	0.00461	0.0336	1.61	0.687060688339893	up
LIPID-N-1332	PS(18:2_20:3)	GP	PS	-	1.62	0.0017	0.0212	1.72	0.782408564927373	up
LIPID-N-1338	PS(18:1_24:4)	GP	PS	-	1.49	0.00768	0.0428	1.57	0.650764559116902	up
LIPID-N-1342	PS(18:2_20:4)	GP	PS	-	1.23	0.0136	0.0605	1.46	0.545968369105293	up
LIPID-N-1343	PS(18:3_20:3)	GP	PS	-	1.24	0.0139	0.0608	1.57	0.650764559116902	up
LIPID-N-1345	PS(19:2_20:4)	GP	PS	-	1.26	0.0243	0.0839	1.5	0.584962500721156	up
LIPID-N-1346	PS(18:1_22:5)	GP	PS	-	1.72	0.0019	0.0224	1.68	0.748461233004036	up
LIPID-N-1347	PS(20:3_20:3)	GP	PS	-	1.63	0.00343	0.03	1.66	0.7311832415722	up
LIPID-N-1348	PS(21:2_20:4)	GP	PS	-	1.35	0.00965	0.0489	1.67	0.739848102699328	up
LIPID-N-1356	PS(18:2_20:5)	GP	PS	-	1.76	0.000247	0.00846	1.79	0.839959587489532	up
LIPID-N-1360	PS(18:2_22:5)	GP	PS	-	1.32	0.013	0.0589	1.44	0.526068811667588	up
LIPID-N-1361	PS(20:3_20:4)	GP	PS	-	1.53	0.00413	0.032	1.78	0.831877241191673	up
LIPID-N-1363	PS(20:3_22:4)	GP	PS	-	1.18	0.0474	0.131	1.5	0.584962500721156	up
LIPID-N-1378	PI(16:0_17:0)	GP	PI	-	1.55	0.00405	0.0318	1.95	0.963474123974886	up
LIPID-N-1379	PI(15:0_19:0)	GP	PI	-	1.38	0.00859	0.0452	1.61	0.687060688339893	up
LIPID-N-1382	PI(15:0_21:0)	GP	PI	-	1.27	0.0163	0.0669	1.45	0.53605290024021	up
LIPID-N-1383	PI(18:0_19:0)	GP	PI	-	1.17	0.00605	0.0382	1.54	0.622930350920177	up
LIPID-N-1392	PI(15:0_19:1)	GP	PI	-	1.08	0.0444	0.125	1.44	0.526068811667588	up
LIPID-N-1394	PI(15:0_20:1)	GP	PI	-	1.35	0.0146	0.0628	1.77	0.823749360308273	up
LIPID-N-1397	PI(15:0_21:1)	GP	PI	-	1.35	0.0139	0.0608	1.47	0.55581615506164	up
LIPID-N-1398	PI(19:0_17:1)	GP	PI	-	1.5	0.00376	0.0307	1.58	0.659924558402378	up
LIPID-N-1400	PI(12:0_19:2)	GP	PI	-	1.09	0.0345	0.105	1.39	0.475084882948783	up
LIPID-N-1411	PI(19:0_17:2)	GP	PI	-	1.56	0.00488	0.0341	1.75	0.807354922057604	up
LIPID-N-1419	PI(18:0_18:3)	GP	PI	-	1.43	0.00638	0.0389	1.49	0.575312330687437	up
LIPID-N-1423	PI(18:0_20:3)	GP	PI	-	2.1	8.29e-05	0.00513	2.74	1.4541758931858	up
LIPID-N-1430	PI(18:1_18:3)	GP	PI	-	1.35	0.0148	0.0637	1.73	0.790772037862	up
LIPID-N-1436	PI(18:1_20:3)	GP	PI	-	1.94	0.000298	0.00959	2.11	1.07724299893246	up
LIPID-N-1441	PI(18:1_20:4)	GP	PI	-	1.91	9.54e-05	0.00544	1.9	0.925999418556223	up
LIPID-N-1449	PA(18:0_21:0)	GP	PA	-	1.58	0.00658	0.0393	1.87	0.903038270112912	up
LIPID-N-1450	PA(18:0_23:0)	GP	PA	-	1.63	0.00354	0.0303	1.76	0.815575428862573	up
LIPID-N-1451	PA(20:0_21:0)	GP	PA	-	1.46	0.0255	0.0863	2.21	1.14404636961671	up
LIPID-N-1453	PA(21:0_22:0)	GP	PA	-	1.26	0.0362	0.109	2.55	1.35049724708413	up
LIPID-N-1455	PA(16:0_20:1)	GP	PA	-	1.44	0.0106	0.0514	1.7	0.765534746362977	up
LIPID-N-1456	PA(20:0_16:1)	GP	PA	-	1.06	0.0477	0.131	1.31	0.389566811762726	up
LIPID-N-1457	PA(20:0_18:1)	GP	PA	-	1.41	0.0172	0.0688	1.51	0.594548549550354	up
LIPID-N-1458	PA(25:0_20:1)	GP	PA	-	1.4	0.0068	0.0397	1.88	0.910732661902913	up
LIPID-N-1459	PA(21:0_24:1)	GP	PA	-	1.4	0.00338	0.03	2.11	1.07724299893246	up
LIPID-N-1462	PA(16:0_20:2)	GP	PA	-	1.58	0.00104	0.0183	1.76	0.815575428862573	up
LIPID-N-1465	PA(20:0_18:2)	GP	PA	-	1.24	0.0309	0.0977	1.34	0.422233000683048	up
LIPID-N-1470	PA(18:0_20:3)	GP	PA	-	1.61	0.00236	0.0248	1.5	0.584962500721156	up
LIPID-N-1483	PA(19:0_20:4)	GP	PA	-	1.42	0.0111	0.0526	1.52	0.604071323668861	up
LIPID-N-1493	PA(18:0_22:5)	GP	PA	-	1.39	0.00297	0.0278	1.69	0.75702324650746	up
LIPID-P-0004	Carnitine C4:0	FA	CAR	25576-40-3	2.05	8.5e-05	0.00513	2.04	1.02856915219677	up
LIPID-P-0006	Carnitine C4-OH	FA	CAR	-	1.2	0.034	0.105	1.38	0.464668267003444	up
LIPID-P-0052	Cholesterol	ST	Cho	-	1.44	0.00333	0.03	1.54	0.622930350920177	up
LIPID-P-0115	Cer(d18:1/22:0)	SP	Cer-NS	-	1.08	0.0282	0.0916	1.43	0.516015147003665	up
LIPID-P-0116	Cer(d18:1/23:0)	SP	Cer-NS	67605-84-9	1.31	0.016	0.0662	1.49	0.575312330687437	up
LIPID-P-0117	Cer(d18:1/24:0)	SP	Cer-NS	-	1.42	0.0067	0.0396	1.74	0.799087306074004	up
LIPID-P-0124	Cer(d18:1/24:1)	SP	Cer-NS	-	1.51	0.00349	0.0301	1.52	0.604071323668861	up
LIPID-P-0141	Cer(d18:2/24:0)	SP	Cer-NS	-	1.21	0.0165	0.0674	1.85	0.887525270741588	up
LIPID-P-0161	Coenzyme Q10	PR	CoQ	303-98-0	1.48	0.00341	0.03	1.67	0.739848102699328	up
LIPID-P-0173	DG(15:0_18:0)	GL	DG	-	1.14	0.047	0.13	1.29	0.36737106564853	up
LIPID-P-0181	DG(19:0_18:0)	GL	DG	-	1.37	0.00715	0.0407	1.51	0.594548549550354	up
LIPID-P-0183	DG(20:0_18:0)	GL	DG	-	1.74	0.000537	0.0125	1.91	0.933572638261024	up
LIPID-P-0191	DG(14:0_18:1)	GL	DG	-	1.11	0.04	0.116	1.36	0.443606651475615	up
LIPID-P-0195	DG(16:1_18:0)	GL	DG	-	1.33	0.00994	0.0501	1.51	0.594548549550354	up
LIPID-P-0196	DG(16:0_18:1)	GL	DG	-	1.45	0.0016	0.0212	1.46	0.545968369105293	up
LIPID-P-0204	DG(16:0_22:1)	GL	DG	-	1.48	0.00488	0.0341	1.55	0.632268215499513	up
LIPID-P-0213	DG(16:1_18:1)	GL	DG	-	1.21	0.0103	0.0509	1.47	0.55581615506164	up
LIPID-P-0215	DG(17:1_18:1)	GL	DG	-	1.06	0.0262	0.0879	1.45	0.53605290024021	up
LIPID-P-0217	DG(18:0_18:2)	GL	DG	-	1.09	0.0296	0.0947	1.4	0.485426827170242	up
LIPID-P-0218	DG(18:1_18:1)	GL	DG	-	1.33	0.00618	0.0385	1.51	0.594548549550354	up
LIPID-P-0228	DG(16:0_20:3)	GL	DG	-	1.21	0.0221	0.0801	1.39	0.475084882948783	up
LIPID-P-0229	DG(18:1_18:2)	GL	DG	-	1.02	0.0301	0.0961	1.37	0.454175893185802	up
LIPID-P-0234	DG(18:0_20:3)	GL	DG	-	1.32	0.0143	0.062	1.65	0.722466024471091	up
LIPID-P-0242	DG(18:1_20:3)	GL	DG	-	1.02	0.0379	0.112	1.37	0.454175893185802	up
LIPID-P-0243	DG(18:0_20:4)	GL	DG	-	1.43	0.0103	0.0509	1.68	0.748461233004036	up
LIPID-P-0249	DG(16:0_20:5)	GL	DG	-	1.02	0.0452	0.127	1.41	0.495695162624069	up
LIPID-P-0252	DG(18:1_20:4)	GL	DG	-	1.26	0.0157	0.066	1.44	0.526068811667588	up
LIPID-P-0306	HexCer(d18:1/24:1)	SP	HexCer-NS	-	1.85	0.000472	0.0122	1.89	0.918386234446348	up
LIPID-P-0331	SHexCer(d18:1/16:0(OH))	SP	SHexCer	-	1.63	0.000917	0.0173	1.9	0.925999418556223	up
LIPID-P-0351	LPC(0:0/15:0)	GP	LPC	-	1.08	0.0464	0.129	1.32	0.400537929583729	up
LIPID-P-0353	LPC(0:0/16:0)	GP	LPC	-	1.55	0.00296	0.0278	1.65	0.722466024471091	up
LIPID-P-0355	LPC(0:0/17:0)	GP	LPC	-	1.14	0.0209	0.0782	1.31	0.389566811762726	up
LIPID-P-0371	LPC(18:1/0:0)	GP	LPC	-	1.25	0.0484	0.132	1.35	0.432959407276106	up
LIPID-P-0378	LPC(0:0/18:2)	GP	LPC	-	1.72	0.00223	0.024	1.62	0.6959938131099	up
LIPID-P-0379	LPC(18:2/0:0)	GP	LPC	22252-07-9	1.48	0.00239	0.0249	1.49	0.575312330687437	up
LIPID-P-0380	LPC(0:0/20:2)	GP	LPC	-	1.21	0.0135	0.0604	1.45	0.53605290024021	up
LIPID-P-0381	LPC(20:2/0:0)	GP	LPC	-	1.54	0.00492	0.0341	1.53	0.613531652917927	up
LIPID-P-0383	LPC(18:3/0:0)	GP	LPC	-	1.15	0.0268	0.0886	1.41	0.495695162624069	up
LIPID-P-0384	LPC(20:3/0:0)	GP	LPC	1199257-41-4	1.71	0.000218	0.00794	1.58	0.659924558402378	up
LIPID-P-0388	LPC(22:4/0:0)	GP	LPC	-	1.28	0.0331	0.103	1.49	0.575312330687437	up
LIPID-P-0389	LPC(20:5/0:0)	GP	LPC	-	1.77	0.00023	0.00819	1.54	0.622930350920177	up
LIPID-P-0390	LPC(0:0/22:5)	GP	LPC	-	1.41	0.00731	0.0413	1.59	0.669026765509631	up
LIPID-P-0391	LPC(22:5/0:0)	GP	LPC	-	1.64	0.00101	0.0181	1.81	0.855989697308481	up
LIPID-P-0407	LPE(0:0/16:0)	GP	LPE	-	1.93	0.000116	0.00582	2.21	1.14404636961671	up
LIPID-P-0410	LPE(0:0/18:0)	GP	LPE	-	1.19	0.017	0.0683	1.59	0.669026765509631	up
LIPID-P-0415	LPE(16:1/0:0)	GP	LPE	-	1.28	0.0236	0.0831	1.64	0.713695814843359	up
LIPID-P-0417	LPE(0:0/18:1)	GP	LPE	-	1.58	0.00371	0.0307	1.82	0.863938450423972	up
LIPID-P-0418	LPE(18:1/0:0)	GP	LPE	89576-29-4	1.22	0.0193	0.0736	1.6	0.678071905112638	up
LIPID-P-0423	LPE(0:0/18:2)	GP	LPE	-	1.8	0.000653	0.014	2.18	1.1243281350022	up
LIPID-P-0424	LPE(18:2/0:0)	GP	LPE	85046-18-0	1.02	0.0401	0.116	1.62	0.6959938131099	up
LIPID-P-0428	LPE(18:3/0:0)	GP	LPE	-	1.59	0.00253	0.0257	1.96	0.970853654340484	up
LIPID-P-0429	LPE(0:0/20:3)	GP	LPE	-	2	3.25e-05	0.0027	2.27	1.18269229751619	up
LIPID-P-0430	LPE(20:3/0:0)	GP	LPE	-	2.1	6.32e-06	0.0014	2.33	1.22032995487956	up
LIPID-P-0432	LPE(20:4/0:0)	GP	LPE	-	2.12	2.09e-05	0.00229	2.48	1.31034012061215	up
LIPID-P-0433	LPE(22:4/0:0)	GP	LPE	-	1.59	0.00114	0.0191	1.87	0.903038270112912	up
LIPID-P-0435	LPE(0:0/22:5)	GP	LPE	-	1.79	0.000125	0.00587	1.97	0.978195629681652	up
LIPID-P-0436	LPE(22:5/0:0)	GP	LPE	-	1.46	0.000243	0.00846	2.08	1.05658352836637	up
LIPID-P-0482	PC(16:0_18:1)	GP	PC	-	1.46	0.00346	0.0301	1.35	0.432959407276106	up
LIPID-P-0498	PC(16:0_18:3)	GP	PC	-	1.26	0.0138	0.0608	1.28	0.356143810225275	up
LIPID-P-0534	PC(O-16:0_20:0)	GP	PC-O	-	1.39	0.0105	0.051	1.28	0.356143810225275	up
LIPID-P-0536	PC(O-16:0_14:1)	GP	PC-O	-	1.01	0.0465	0.129	1.27	0.344828496997441	up
LIPID-P-0637	PE(P-18:0_18:1)	GP	PE-P	-	1.18	0.0333	0.104	1.31	0.389566811762726	up
LIPID-P-0640	PE(P-16:0_18:2)	GP	PE-P	-	1.33	0.0153	0.0655	1.38	0.464668267003444	up
LIPID-P-0729	SM(d18:0/14:0)	SP	SM	-	1.28	0.0128	0.0588	1.41	0.495695162624069	up
LIPID-P-0730	SM(d18:0/16:0)	SP	SM	-	1.49	0.00376	0.0307	1.74	0.799087306074004	up
LIPID-P-0732	SM(d18:0/18:0)	SP	SM	-	1.88	0.000149	0.00667	1.96	0.970853654340484	up
LIPID-P-0734	SM(d18:0/22:0)	SP	SM	-	1.57	0.00208	0.023	1.27	0.344828496997441	up
LIPID-P-0737	SM(d18:1/15:0)	SP	SM	-	1.19	0.0231	0.0819	1.29	0.36737106564853	up
LIPID-P-0738	SM(d18:1/16:0)	SP	SM	-	1.84	0.000208	0.00772	1.57	0.650764559116902	up
LIPID-P-0745	SM(d18:1/23:0)	SP	SM	-	1.2	0.00815	0.0439	1.37	0.454175893185802	up
LIPID-P-0775	TG(8:0_14:0_18:0)	GL	TG	-	1.22	0.0241	0.0836	1.4	0.485426827170242	up
LIPID-P-0778	TG(12:0_12:0_18:0)	GL	TG	-	1.07	0.0271	0.089	1.45	0.53605290024021	up
LIPID-P-0792	TG(15:0_16:0_18:0)	GL	TG	-	1.36	0.0178	0.07	1.5	0.584962500721156	up
LIPID-P-0799	TG(14:0_16:0_22:0)	GL	TG	-	1.17	0.0463	0.129	2.11	1.07724299893246	up
LIPID-P-0819	TG(8:0_16:0_16:1)	GL	TG	-	1.24	0.0191	0.0734	1.27	0.344828496997441	up
LIPID-P-0828	TG(10:0_16:0_18:1)	GL	TG	-	1.12	0.035	0.106	1.3	0.37851162325373	up
LIPID-P-0832	TG(14:0_15:0_16:1)	GL	TG	-	1.06	0.044	0.124	1.39	0.475084882948783	up
LIPID-P-0837	TG(16:0_16:0_16:1)	GL	TG	-	1.35	0.01	0.0501	1.32	0.400537929583729	up
LIPID-P-0839	TG(14:0_16:0_18:1)	GL	TG	-	1.34	0.0113	0.0533	1.35	0.432959407276106	up
LIPID-P-0841	TG(15:0_16:0_18:1)	GL	TG	-	1.48	0.00254	0.0257	1.46	0.545968369105293	up
LIPID-P-0842	TG(16:0_16:0_18:1)	GL	TG	-	1.49	0.0038	0.0307	1.43	0.516015147003665	up
LIPID-P-0845	TG(16:0_17:0_18:1)	GL	TG	-	1.59	0.000413	0.0115	1.62	0.6959938131099	up
LIPID-P-0846	TG(16:0_18:0_18:1)	GL	TG	-	1.81	0.000348	0.0105	1.6	0.678071905112638	up
LIPID-P-0850	TG(17:0_17:0_19:1)	GL	TG	-	1.61	0.00226	0.024	2.11	1.07724299893246	up
LIPID-P-0851	TG(16:0_18:0_20:1)	GL	TG	-	1.91	0.000128	0.00587	1.96	0.970853654340484	up
LIPID-P-0852	TG(18:0_18:0_18:1)	GL	TG	-	1.8	0.000666	0.014	1.96	0.970853654340484	up
LIPID-P-0853	TG(16:0_20:0_18:1)	GL	TG	-	1.98	0.000112	0.00582	2.12	1.08406426478847	up
LIPID-P-0854	TG(15:0_16:0_24:1)	GL	TG	-	1.63	0.00363	0.0306	1.9	0.925999418556223	up
LIPID-P-0855	TG(16:0_18:1_21:0)	GL	TG	-	1.76	0.00171	0.0212	2.09	1.06350294230616	up
LIPID-P-0856	TG(18:0_18:1_20:0)	GL	TG	-	1.93	0.00139	0.0202	2.49	1.31614574229336	up
LIPID-P-0858	TG(16:0_18:1_22:0)	GL	TG	-	1.91	0.00098	0.0177	2.41	1.26903314645524	up
LIPID-P-0859	TG(16:0_24:0_16:1)	GL	TG	-	1.88	0.000302	0.00959	2.74	1.4541758931858	up
LIPID-P-0860	TG(14:0_20:1_22:0)	GL	TG	-	1.5	0.00405	0.0318	2.01	1.0071955014042	up
LIPID-P-0861	TG(15:0_24:0_18:1)	GL	TG	-	1.79	0.00241	0.025	2.22	1.15055967657538	up
LIPID-P-0864	TG(16:0_24:0_18:1)	GL	TG	-	1.83	0.00282	0.0271	2.32	1.21412480535285	up
LIPID-P-0867	TG(16:0_20:1_22:0)	GL	TG	-	1.84	0.00407	0.0318	2.51	1.32768736417605	up
LIPID-P-0869	TG(16:0_25:0_18:1)	GL	TG	-	1.74	0.0035	0.0301	2.24	1.16349873228288	up
LIPID-P-0871	TG(16:0_26:0_18:1)	GL	TG	-	1.78	0.00341	0.03	2.17	1.11769504266975	up
LIPID-P-0872	TG(18:0_20:1_22:0)	GL	TG	-	1.9	0.00632	0.0386	2.68	1.42223300068305	up
LIPID-P-0878	TG(8:0_16:1_18:1)	GL	TG	-	1.22	0.0221	0.0801	1.29	0.36737106564853	up
LIPID-P-0901	TG(16:0_16:1_16:1)	GL	TG	-	1.1	0.0265	0.0883	1.24	0.310340120612151	up
LIPID-P-0903	TG(14:0_16:1_18:1)	GL	TG	-	1.16	0.0292	0.0937	1.25	0.321928094887362	up
LIPID-P-0906	TG(16:0_16:1_17:1)	GL	TG	-	1.21	0.0193	0.0737	1.39	0.475084882948783	up
LIPID-P-0908	TG(15:0_16:1_18:1)	GL	TG	-	1.03	0.0247	0.0845	1.42	0.505890929729957	up
LIPID-P-0909	TG(16:0_16:1_18:1)	GL	TG	-	1.62	0.000461	0.0122	1.6	0.678071905112638	up
LIPID-P-0913	TG(15:0_17:0_19:2)	GL	TG	-	1.41	0.00664	0.0395	1.47	0.55581615506164	up
LIPID-P-0914	TG(16:0_17:1_18:1)	GL	TG	-	1.63	0.00064	0.014	1.63	0.704871964456353	up
LIPID-P-0915	TG(16:0_18:1_18:1)	GL	TG	-	1.56	9.64e-05	0.00544	1.72	0.782408564927373	up
LIPID-P-0916	TG(16:0_18:0_18:2)	GL	TG	-	1.74	0.00039	0.0112	1.57	0.650764559116902	up
LIPID-P-0917	TG(16:0_16:1_20:1)	GL	TG	-	1.5	0.00216	0.0236	1.43	0.516015147003665	up
LIPID-P-0918	TG(14:0_18:0_20:2)	GL	TG	-	1.13	0.0302	0.0961	1.34	0.422233000683048	up
LIPID-P-0921	TG(17:0_18:1_18:1)	GL	TG	-	1.13	0.0214	0.0789	1.54	0.622930350920177	up
LIPID-P-0922	TG(16:0_18:1_19:1)	GL	TG	-	1.11	0.0231	0.0819	1.4	0.485426827170242	up
LIPID-P-0924	TG(16:0_18:1_20:1)	GL	TG	-	1.58	0.00103	0.0181	1.43	0.516015147003665	up
LIPID-P-0925	TG(16:1_18:0_20:1)	GL	TG	-	1.88	2.41e-05	0.00248	1.69	0.75702324650746	up
LIPID-P-0926	TG(18:0_18:1_18:1)	GL	TG	-	1.58	0.00273	0.0264	1.49	0.575312330687437	up
LIPID-P-0927	TG(16:0_16:1_22:1)	GL	TG	-	1.48	0.000181	0.00736	1.62	0.6959938131099	up
LIPID-P-0928	TG(15:0_18:1_22:1)	GL	TG	-	1.71	0.0012	0.0196	1.79	0.839959587489532	up
LIPID-P-0930	TG(18:0_18:1_19:1)	GL	TG	-	1.68	0.0016	0.0212	1.87	0.903038270112912	up
LIPID-P-0931	TG(16:0_18:1_21:1)	GL	TG	-	1.51	0.00267	0.0261	1.65	0.722466024471091	up
LIPID-P-0933	TG(18:0_18:1_20:1)	GL	TG	-	1.68	0.00142	0.0203	1.73	0.790772037862	up
LIPID-P-0935	TG(16:0_18:1_22:1)	GL	TG	-	2.01	1.17e-05	0.00144	2.08	1.05658352836637	up
LIPID-P-0936	TG(18:0_18:2_20:0)	GL	TG	-	1.59	0.00197	0.0228	1.99	0.992768430768924	up
LIPID-P-0937	TG(15:0_18:1_24:1)	GL	TG	-	1.72	0.00164	0.0212	1.92	0.941106310946432	up
LIPID-P-0939	TG(22:0_18:1_18:1)	GL	TG	-	1.92	0.00134	0.0201	2.51	1.32768736417605	up
LIPID-P-0941	TG(16:0_18:1_24:1)	GL	TG	-	1.95	0.0011	0.0189	2.5	1.32192809488736	up
LIPID-P-0944	TG(23:0_18:1_18:1)	GL	TG	-	1.57	0.00651	0.0393	1.87	0.903038270112912	up
LIPID-P-0945	TG(24:0_18:1_18:1)	GL	TG	-	1.78	0.00174	0.0213	2.34	1.22650852980868	up
LIPID-P-0949	TG(24:0_18:1_20:1)	GL	TG	-	1.68	0.00321	0.0294	1.85	0.887525270741588	up
LIPID-P-0951	TG(8:0_15:1_18:2)	GL	TG	-	1.24	0.0196	0.0745	1.43	0.516015147003665	up
LIPID-P-0971	TG(15:0_16:1_18:2)	GL	TG	-	1.08	0.0337	0.104	1.36	0.443606651475615	up
LIPID-P-0972	TG(14:0_17:1_18:2)	GL	TG	-	1.2	0.0238	0.0831	1.37	0.454175893185802	up
LIPID-P-0973	TG(16:1_16:1_18:1)	GL	TG	-	1.18	0.0192	0.0735	1.3	0.37851162325373	up
LIPID-P-0975	TG(16:0_16:1_18:2)	GL	TG	-	1.24	0.0104	0.0509	1.38	0.464668267003444	up
LIPID-P-0977	TG(16:1_17:1_18:1)	GL	TG	-	1.2	0.0155	0.0657	1.48	0.565597175854225	up
LIPID-P-0978	TG(15:0_18:1_18:2)	GL	TG	-	1.12	0.0176	0.0699	1.4	0.485426827170242	up
LIPID-P-0979	TG(16:0_17:1_18:2)	GL	TG	-	1.42	0.00266	0.0261	1.51	0.594548549550354	up
LIPID-P-0981	TG(16:1_18:1_18:1)	GL	TG	-	1.56	0.000796	0.016	1.57	0.650764559116902	up
LIPID-P-0982	TG(16:0_18:1_18:2)	GL	TG	-	1.41	0.0027	0.0262	1.49	0.575312330687437	up
LIPID-P-0986	TG(17:1_18:1_18:1)	GL	TG	-	1.27	0.0107	0.0514	1.55	0.632268215499513	up
LIPID-P-0987	TG(17:0_18:1_18:2)	GL	TG	-	1.39	0.00291	0.0275	1.71	0.773996325111173	up
LIPID-P-0988	TG(18:1_18:1_18:1)	GL	TG	-	1.48	0.00441	0.0331	1.51	0.594548549550354	up
LIPID-P-0990	TG(18:0_18:1_18:2)	GL	TG	-	1.4	0.00574	0.0373	1.44	0.526068811667588	up
LIPID-P-0992	TG(16:0_18:1_20:2)	GL	TG	-	1.53	0.00208	0.023	1.53	0.613531652917927	up
LIPID-P-0998	TG(18:1_18:2_20:0)	GL	TG	-	1.39	0.00648	0.0392	1.5	0.584962500721156	up
LIPID-P-0999	TG(18:1_18:1_20:1)	GL	TG	-	1.23	0.0245	0.0843	1.39	0.475084882948783	up
LIPID-P-1005	TG(21:0_18:1_18:2)	GL	TG	-	1.63	0.00199	0.0229	1.73	0.790772037862	up
LIPID-P-1010	TG(18:1_18:2_22:0)	GL	TG	-	1.38	0.00211	0.0232	1.8	0.84799690655495	up
LIPID-P-1012	TG(23:0_18:1_18:2)	GL	TG	-	1.23	0.025	0.0852	1.66	0.7311832415722	up
LIPID-P-1036	TG(14:0_18:2_18:2)	GL	TG	-	1.05	0.0274	0.0897	1.32	0.400537929583729	up
LIPID-P-1037	TG(16:1_16:1_18:2)	GL	TG	-	1.28	0.00786	0.0432	1.43	0.516015147003665	up
LIPID-P-1040	TG(14:0_16:0_20:4)	GL	TG	-	1.24	0.023	0.0819	1.37	0.454175893185802	up
LIPID-P-1043	TG(16:1_17:1_18:2)	GL	TG	-	1.23	0.00562	0.0368	1.64	0.713695814843359	up
LIPID-P-1044	TG(16:1_18:1_18:2)	GL	TG	-	1.25	0.00719	0.0408	1.43	0.516015147003665	up
LIPID-P-1046	TG(16:0_16:0_20:4)	GL	TG	-	1.27	0.0107	0.0514	1.45	0.53605290024021	up
LIPID-P-1048	TG(16:0_18:2_18:2)	GL	TG	-	1.42	0.00257	0.0258	1.46	0.545968369105293	up
LIPID-P-1051	TG(17:1_18:1_18:2)	GL	TG	-	1.07	0.0089	0.0465	1.49	0.575312330687437	up
LIPID-P-1052	TG(18:1_18:1_18:2)	GL	TG	-	1.26	0.00939	0.048	1.41	0.495695162624069	up
LIPID-P-1056	TG(16:0_18:0_20:4)	GL	TG	-	1.49	0.00165	0.0212	1.63	0.704871964456353	up
LIPID-P-1057	TG(17:1_18:1_20:2)	GL	TG	-	1.21	0.0272	0.0892	1.4	0.485426827170242	up
LIPID-P-1060	TG(16:0_18:1_22:3)	GL	TG	-	1.45	0.00589	0.0379	1.57	0.650764559116902	up
LIPID-P-1095	TG(16:1_18:2_18:2)	GL	TG	-	1.16	0.00869	0.0455	1.45	0.53605290024021	up
LIPID-P-1096	TG(16:0_18:2_18:3)	GL	TG	-	1.29	0.00545	0.036	1.43	0.516015147003665	up
LIPID-P-1097	TG(16:1_18:1_18:3)	GL	TG	-	1.17	0.0107	0.0514	1.46	0.545968369105293	up
LIPID-P-1098	TG(16:0_16:1_20:4)	GL	TG	-	1.44	0.00435	0.033	1.49	0.575312330687437	up
LIPID-P-1105	TG(16:0_18:1_20:4)	GL	TG	-	1.58	0.00133	0.0201	1.55	0.632268215499513	up
LIPID-P-1106	TG(16:1_18:1_20:3)	GL	TG	-	1.01	0.0431	0.123	1.45	0.53605290024021	up
LIPID-P-1108	TG(17:0_18:1_20:4)	GL	TG	-	1.12	0.0317	0.0995	1.66	0.7311832415722	up
LIPID-P-1114	TG(16:0_18:1_22:4)	GL	TG	-	1.68	0.00164	0.0212	1.72	0.782408564927373	up
LIPID-P-1115	TG(18:1_18:2_20:2)	GL	TG	-	1.29	0.00485	0.0341	1.67	0.739848102699328	up
LIPID-P-1116	TG(18:0_18:1_20:4)	GL	TG	-	1.57	0.00192	0.0224	1.61	0.687060688339893	up
LIPID-P-1124	TG(18:0_18:1_22:4)	GL	TG	-	1.03	0.0356	0.107	1.69	0.75702324650746	up
LIPID-P-1128	TG(16:0_18:2_16:4)	GL	TG	-	1.22	0.0124	0.0575	1.63	0.704871964456353	up
LIPID-P-1131	TG(14:0_16:1_20:5)	GL	TG	-	1.58	0.00115	0.0191	1.96	0.970853654340484	up
LIPID-P-1136	TG(16:0_16:1_20:5)	GL	TG	-	1.53	0.00191	0.0224	1.53	0.613531652917927	up
LIPID-P-1143	TG(18:1_18:2_18:3)	GL	TG	-	1.34	0.00446	0.0331	1.52	0.604071323668861	up
LIPID-P-1144	TG(16:0_18:2_20:4)	GL	TG	-	1.26	0.0175	0.0698	1.38	0.464668267003444	up
LIPID-P-1149	TG(16:0_18:1_22:5)	GL	TG	-	1.54	0.00342	0.03	1.62	0.6959938131099	up
LIPID-P-1150	TG(18:0_18:2_20:4)	GL	TG	-	1.52	0.00222	0.024	1.57	0.650764559116902	up
LIPID-P-1170	TG(16:0_18:2_20:5)	GL	TG	-	1.43	0.00513	0.035	1.81	0.855989697308481	up
LIPID-P-1176	TG(18:1_18:2_20:4)	GL	TG	-	1.31	0.0116	0.0545	1.38	0.464668267003444	up
LIPID-P-1177	TG(16:0_18:1_22:6)	GL	TG	-	1.52	0.0101	0.0504	2.24	1.16349873228288	up
LIPID-P-1195	TG(14:1_16:1_22:6)	GL	TG	-	1.66	0.0013	0.0201	1.82	0.863938450423972	up
LIPID-P-1213	TG(16:0_18:4_20:5)	GL	TG	-	1.81	7.08e-05	0.00489	1.83	0.871843648509318	up
LIPID-P-1322	PE(P-20:0_18:1)	GP	PE-P	-	1.24	0.00832	0.0442	1.75	0.807354922057604	up
LIPID-P-1340	PE(P-16:0_20:3)	GP	PE-P	-	1.4	0.0129	0.0589	1.39	0.475084882948783	up
LIPID-P-1415	DG(16:0_22:0)	GL	DG	-	1.71	0.00173	0.0213	1.84	0.879705766282288	up
LIPID-P-1530	Cer(t18:1/24:1(2OH))	SP	Cer-AP	-	1.57	0.00154	0.0212	1.91	0.933572638261024	up
LIPID-P-1532	Cer(t18:1/26:1(2OH))	SP	Cer-AP	-	1.36	0.00419	0.032	1.53	0.613531652917927	up
LIPID-P-1953	Cer(t18:1/36:1(2OH))	SP	Cer-AP	-	1.34	0.00416	0.032	1.85	0.887525270741588	up
LIPID-P-2051	Cer(d17:1/16:0)	SP	Cer-NS	-	1.1	0.0336	0.104	1.39	0.475084882948783	up
LIPID-P-2092	Cer(d19:1/22:0)	SP	Cer-NS	-	1.46	0.00771	0.0428	1.98	0.985500430304885	up
LIPID-P-2094	Cer(d19:1/23:0)	SP	Cer-NS	-	1.11	0.0353	0.107	1.5	0.584962500721156	up
LIPID-P-2286	TG(14:0_18:0_18:1)	GL	TG	-	1.31	0.0135	0.0604	1.33	0.411426245726465	up
LIPID-P-2288	TG(14:0_18:3_20:5)	GL	TG	-	1.68	0.00162	0.0212	1.75	0.807354922057604	up
LIPID-P-2296	TG(15:0_18:0_18:1)	GL	TG	-	1.7	0.00161	0.0212	1.5	0.584962500721156	up
LIPID-P-2302	TG(15:1_17:1_17:1)	GL	TG	-	1.02	0.0354	0.107	1.37	0.454175893185802	up
LIPID-P-2303	TG(16:0_15:1_18:2)	GL	TG	-	1.47	0.00201	0.0229	1.57	0.650764559116902	up
LIPID-P-2304	TG(15:1_18:1_18:2)	GL	TG	-	1.25	0.0208	0.078	1.53	0.613531652917927	up
LIPID-P-2307	TG(16:0_16:0_20:2)	GL	TG	-	1.52	0.00176	0.0214	1.5	0.584962500721156	up
LIPID-P-2308	TG(16:0_16:1_18:4)	GL	TG	-	1.4	0.00461	0.0336	1.9	0.925999418556223	up
LIPID-P-2310	TG(16:0_16:2_20:5)	GL	TG	-	1.75	0.000912	0.0173	2.03	1.02147972741045	up
LIPID-P-2314	TG(16:0_18:5_20:5)	GL	TG	-	1.41	0.00289	0.0275	1.52	0.604071323668861	up
LIPID-P-2325	TG(18:0_17:1_18:1)	GL	TG	-	1.31	0.00963	0.0489	1.49	0.575312330687437	up
LIPID-P-2327	TG(18:0_16:1_20:1)	GL	TG	-	1.5	0.00626	0.0385	1.48	0.565597175854225	up
LIPID-P-2328	TG(16:0_20:1_18:2)	GL	TG	-	1.3	0.00896	0.0465	1.38	0.464668267003444	up
LIPID-P-2329	TG(18:0_16:2_20:2)	GL	TG	-	1.68	0.000328	0.0101	1.78	0.831877241191673	up
LIPID-P-2330	TG(18:1_17:2_19:2)	GL	TG	-	1.38	0.00185	0.022	1.46	0.545968369105293	up
LIPID-P-2336	TG(19:0_18:2_18:2)	GL	TG	-	1.24	0.0157	0.066	1.44	0.526068811667588	up
LIPID-P-2338	TG(16:0_22:1_18:2)	GL	TG	-	1.43	0.00508	0.0348	1.44	0.526068811667588	up
LIPID-P-2342	TG(17:0_18:2_18:3)	GL	TG	-	1.28	0.00528	0.0355	1.82	0.863938450423972	up
LIPID-P-2346	TG(18:0_20:2_18:3)	GL	TG	-	1.63	0.000921	0.0173	1.74	0.799087306074004	up
LIPID-P-2351	TG(18:1_20:2_18:3)	GL	TG	-	1.66	0.000854	0.0168	1.7	0.765534746362977	up
LIPID-P-2356	TG(18:0_18:2_20:3)	GL	TG	-	1.44	0.00704	0.0406	1.51	0.594548549550354	up
LIPID-P-2377	TG(18:1_20:2_20:4)	GL	TG	-	1.5	0.000751	0.0153	1.94	0.956056652412403	up
LIPID-P-2418	Cer(t17:1/22:1)	SP	Cer-NP	-	1.13	0.0155	0.0657	1.43	0.516015147003665	up
LIPID-P-2460	Cer(t21:1/18:1)	SP	Cer-NP	-	1.15	0.0266	0.0884	1.17	0.22650852980868	up
LIPID-P-2464	Cer(t21:2/18:1)	SP	Cer-NP	-	1.51	0.00673	0.0396	1.68	0.748461233004036	up

## Sheet: Up-KEGG (Mod-HS vs Mild-HS)
Table S3.8 The significantly enriched KEGG pathways of upregulated DAMs in comparisons of Mod-HS vs Mild-HS
Kegg_level_1	Kegg_pathway	ko_ID	P-value	Corrected_P-value	Sig_compound	compound	Sig_compound_all	compound_all	IndexList	CIDList
Environmental Information Processing	ABC transporters	ko02010	0.00186171	0.0335107	9	150	23	1105	MEDN1910;MEDP0250;MEDN1970;MEDP1924;MEDP2446;MEDP1873;MEDN0160;MEDP2468;MEDN1942	C00107+C00255+C00107+C00107+C00107+C00098+C00387+C00107+C00107
Metabolism	Ascorbate and aldarate metabolism	ko00053	0.010759	0.193661	2	8	23	1105	MEDN2058*073;MEDN1314*073	C00818+C00879
Cellular Processes	Bacterial chemotaxis	ko02030	0.0175942	0.316695	6	106	23	1105	MEDN1910;MEDN1970;MEDP1924;MEDP2446;MEDP2468;MEDN1942	C00107+C00107+C00107+C00107+C00107+C00107
Metabolism	beta-Alanine metabolism	ko00410	0.0324073	0.583331	2	14	23	1105	MEDN0818;MEDN0333	C01073+C00383
Metabolism	Purine metabolism	ko00230	0.05718	1	2	19	23	1105	MEDN0160;MEDN1476	C00387+C00499
Metabolism	Nucleotide metabolism	ko01232	0.05718	1	2	19	23	1105	MEDP1749;MEDN0160	C00112+C00387
Metabolism	Fatty acid metabolism	ko01212	0.061207	1	1	3	23	1105	MEDN0333	C00383
Metabolism	Pyrimidine metabolism	ko00240	0.0684806	1	2	21	23	1105	MEDP1749;MEDN0333	C00112+C00383
Metabolism	Riboflavin metabolism	ko00740	0.0808007	1	1	4	23	1105	MEDP0250	C00255
Metabolism	Fatty acid biosynthesis	ko00061	0.155334	1	1	8	23	1105	MEDN0333	C00383
Metabolism	Biosynthesis of cofactors	ko01240	0.232126	1	2	44	23	1105	MEDP1749;MEDP0250	C00112+C00255
Metabolism	Phenylalanine metabolism	ko00360	0.256393	1	1	14	23	1105	MEDP0654	C02505
Metabolism	D-Amino acid metabolism	ko00470	0.359693	1	1	21	23	1105	MEDN1226*010	C03341
Metabolism	Microbial metabolism in diverse environments	ko01120	0.565473	1	2	89	23	1105	MEDP0654;MEDN1476	C02505+C00499
Metabolism	Glycerophospholipid metabolism	ko00564	0.953296	1	5	394	23	1105	MEDP2832;MEDP2833;MEDP2842;MEDP2847;MEDN2236	C04230+C04230+C04230+C04230+C00157
Metabolism	Biosynthesis of secondary metabolites	ko01110	0.999745	1	2	416	23	1105	MEDN2236;MEDP0250	C00157+C00255
Metabolism	Glycerolipid metabolism	ko00561	0.999929	1	1	372	23	1105	LIPID-P-0276	C01885
Metabolism	Metabolic pathways	ko01100	0.999933	1	11	892	23	1105	MEDN1226*010;MEDP0654;MEDN2058*073;MEDN2236;MEDP1749;MEDN0333;MEDP0250;MEDN0160;MEDN1476;MEDN1314*073;LIPID-P-0276	C03341+C02505+C00818+C00157+C00112+C00383+C00255+C00387+C00499+C00879+C01885

## Sheet: Down-KEGG (Mod-HS vs Mild-HS)
Table S3.9 The significantly enriched KEGG pathways of downregulated DAMs in comparisons of Mod-HS vs Mild-HS
Kegg_level_1	Kegg_pathway	ko_ID	P-value	Corrected_P-value	Sig_compound	compound	Sig_compound_all	compound_all	IndexList	CIDList
Metabolism	Glycerolipid metabolism	ko00561	1.32802e-08	7.17129e-07	145	372	311	1105	MEDP2791;MEDP1453;MEDP1455;MEDP1454;LIPID-N-0630;LIPID-N-1467;LIPID-N-1477;LIPID-N-1478;LIPID-P-0170;LIPID-P-0173;LIPID-P-0183;LIPID-P-0186;LIPID-P-0187;LIPID-P-0188;LIPID-P-0189;LIPID-P-0191;LIPID-P-0201;LIPID-P-0204;LIPID-P-0208;LIPID-P-0210;LIPID-P-0217;LIPID-P-0218;LIPID-P-0224;LIPID-P-0229;LIPID-P-0240;LIPID-P-0247;LIPID-P-0282;LIPID-P-0778;LIPID-P-0819;LIPID-P-0820;LIPID-P-0822;LIPID-P-0823…	C01885+C01885+C01885+C01885+C00416+C00416+C00416+C00416+C00641+C00641+C00641+C00641+C00641+C00641+C00641+C00641+C00641+C00641+C00641+C00641+C00641+C00641+C00641+C00641+C00641+C00641+C01885+C00422+C00422+C00422+C00422+C00422+C00422+C00422+C00422+C00422+C00422+C00422+C00422+C00422+C00422+C00422+C00422+C00422+C00422+C00422+C00422+C00422+C00422+C00422+C00422+C00422+C00422+C00422+C00422+C00422+C00422+…
Metabolism	Fatty acid biosynthesis	ko00061	0.00782001	0.422281	6	8	311	1105	MEDN0385;LIPID-N-0071;LIPID-N-0073;LIPID-N-0075;LIPID-N-0082;LIPID-N-0084	C02679+C06424+C00249+C01530+C08362+C00712
Metabolism	Nucleotide metabolism	ko01232	0.0200405	1	10	19	311	1105	MEDP1950;MEDN0141;MEDP0163;MEDP0164;MEDP0165;MEDN0533;MEDP1276*121;MEDP0178;MEDN0171;MEDN0168	C06196+C00526+C00475+C00055+C00380+C01762+C00242+C00106+C00299+C00214
Metabolism	Teichoic acid biosynthesis	ko00552	0.0507678	1	24	63	311	1105	LIPID-P-0170;LIPID-P-0173;LIPID-P-0183;LIPID-P-0186;LIPID-P-0187;LIPID-P-0188;LIPID-P-0189;LIPID-P-0191;LIPID-P-0201;LIPID-P-0204;LIPID-P-0208;LIPID-P-0210;LIPID-P-0217;LIPID-P-0218;LIPID-P-0224;LIPID-P-0229;LIPID-P-0240;LIPID-P-0247;LIPID-P-1419;LIPID-P-1421;LIPID-P-1432;LIPID-P-1434;LIPID-P-1437;LIPID-P-1449	C00641+C00641+C00641+C00641+C00641+C00641+C00641+C00641+C00641+C00641+C00641+C00641+C00641+C00641+C00641+C00641+C00641+C00641+C00641+C00641+C00641+C00641+C00641+C00641
Metabolism	Pyrimidine metabolism	ko00240	0.10492	1	9	21	311	1105	MEDN0141;MEDP1718;MEDP0163;MEDP0164;MEDP0165;MEDP0178;MEDN0171;MEDP0086;MEDN0168	C00526+C02376+C00475+C00055+C00380+C00106+C00299+C00086+C00214
Metabolism	Starch and sucrose metabolism	ko00500	0.138932	1	3	5	311	1105	MEDN0224*056;MEDN1758*064;MEDN0233*056	C01083+C00721+C00208
Metabolism	Mycolic acid biosynthesis	ko00074	0.281448	1	1	1	311	1105	MEDN0224*056	C01083
Metabolism	Sphingolipid metabolism	ko00600	0.309751	1	11	33	311	1105	LIPID-P-0287;LIPID-P-0288;LIPID-P-0292;LIPID-P-0294;LIPID-P-0296;LIPID-P-0297;LIPID-P-0298;LIPID-P-0299;LIPID-P-0332;LIPID-P-0729;LIPID-P-0734	C01190+C01190+C01190+C01190+C01190+C01190+C01190+C01190+C06125+C00550+C00550
Metabolism	Galactose metabolism	ko00052	0.310966	1	3	7	311	1105	MEDN1538;MEDP0233*168;MEDN0229*056	C01235+C00492+C00243
Metabolism	Cysteine and methionine metabolism	ko00270	0.44985	1	4	12	311	1105	MEDN2064;MEDP0014*116;MEDP2336;MEDN0616	C00506+C00049+C01077+C00979
Metabolism	Glycerophospholipid metabolism	ko00564	0.464934	1	112	394	311	1105	MEDP2785;MEDP0336;MEDP2790;MEDP1699;MEDP1343;MEDP1331;MEDP1333;MEDP1336;MEDP1693;MEDP1779;MEDP2836;MEDP1337;MEDP1334;MEDP2846;MEDN2352;MEDP2789;MEDN1283;MEDN2367;MEDN1271;MEDN1277;MEDN0368;MEDN2362;MEDN2365;MEDN2368;MEDN1272;MEDN1278;MEDP2792;LIPID-N-0217;LIPID-N-0229;LIPID-N-0234;LIPID-N-0252;LIPID-N-0270;LIPID-N-0324;LIPID-N-0336;LIPID-N-0382;LIPID-N-0384;LIPID-N-0563;LIPID-N-0570;LIPID-N-0575;…	C04230+C04230+C04230+C04230+C04230+C04230+C04230+C04230+C04230+C04230+C04230+C04230+C04230+C04230+C04438+C04438+C04438+C04438+C04438+C04438+C04438+C04438+C04438+C04438+C04438+C04438+C00157+C00157+C00157+C00157+C00157+C00157+C00350+C00350+C00350+C00350+C02737+C02737+C02737+C02737+C02737+C02737+C00416+C00157+C00157+C00157+C00157+C00350+C00350+C00350+C00350+C00350+C00350+C02737+C02737+C02737+C02737+…
Metabolism	O-Antigen nucleotide sugar biosynthesis	ko00541	0.483866	1	1	2	311	1105	MEDN1529	C00128
Metabolism	Porphyrin metabolism	ko00860	0.5393	1	2	6	311	1105	MEDP2334;MEDP0016	C03194+C00025
Environmental Information Processing	Two-component system	ko02020	0.566946	1	3	10	311	1105	MEDP0016;MEDP0014*116;MEDP0539	C00025+C00049+C00399
Metabolism	Carbapenem biosynthesis	ko00332	0.629394	1	1	3	311	1105	MEDP0016	C00025
Metabolism	C5-Branched dibasic acid metabolism	ko00660	0.629394	1	1	3	311	1105	MEDP0016	C00025
Metabolism	Nitrogen metabolism	ko00910	0.629394	1	1	3	311	1105	MEDP0016	C00025
Metabolism	Fatty acid metabolism	ko01212	0.629394	1	1	3	311	1105	LIPID-N-0073	C00249
Metabolism	Glutathione metabolism	ko00480	0.630633	1	2	7	311	1105	MEDP0016;MEDP2024	C00025+C05422
Metabolism	Pantothenate and CoA biosynthesis	ko00770	0.630633	1	2	7	311	1105	MEDP0014*116;MEDP0178	C00049+C00106
Metabolism	Arginine and proline metabolism	ko00330	0.647649	1	4	15	311	1105	MEDP0016;MEDP0069;MEDP0404;MEDP0086	C00025+C02714+C00213+C00086
Metabolism	Histidine metabolism	ko00340	0.647649	1	4	15	311	1105	MEDN0138;MEDP0016;MEDP0014*116;MEDP0047	C01152+C00025+C00049+C00388
Metabolism	Arginine biosynthesis	ko00220	0.701507	1	3	12	311	1105	MEDP0016;MEDP0014*116;MEDP0086	C00025+C00049+C00086
Environmental Information Processing	Phosphotransferase system (PTS)	ko02060	0.701507	1	3	12	311	1105	MEDN0224*056;MEDN0233*056;MEDN0229*056	C01083+C00208+C00243
Genetic Information Processing	Sulfur relay system	ko04122	0.733985	1	1	4	311	1105	MEDN0616	C00979
Metabolism	Alanine, aspartate and glutamate metabolism	ko00250	0.755729	1	3	13	311	1105	MEDP0016;MEDP0014*116;MEDP0063	C00025+C00049+C01042
Metabolism	Amino sugar and nucleotide sugar metabolism	ko00520	0.809126	1	1	5	311	1105	MEDN1529	C00128
Metabolism	Biotin metabolism	ko00780	0.809126	1	1	5	311	1105	MEDP0086	C00086
Metabolism	Taurine and hypotaurine metabolism	ko00430	0.820838	1	2	10	311	1105	MEDP0016;MEDN2064	C00025+C00506
Metabolism	Nicotinate and nicotinamide metabolism	ko00760	0.820838	1	2	10	311	1105	MEDP0115;MEDP0014*116	C05843+C00049
Metabolism	Purine metabolism	ko00230	0.828207	1	4	19	311	1105	MEDP1950;MEDN0533;MEDP1276*121;MEDP0086	C06196+C01762+C00242+C00086
Metabolism	Monobactam biosynthesis	ko00261	0.863091	1	1	6	311	1105	MEDP0014*116	C00049
Metabolism	Butanoate metabolism	ko00650	0.863091	1	1	6	311	1105	MEDP0016	C00025
Metabolism	Carbon fixation by Calvin cycle	ko00710	0.863091	1	1	6	311	1105	MEDP0014*116	C00049
Metabolism	Biosynthesis of nucleotide sugars	ko01250	0.863091	1	1	6	311	1105	MEDN1529	C00128
Metabolism	Metabolic pathways	ko01100	0.866387	1	245	892	311	1105	MEDP2176;MEDP2334;MEDP0115;MEDP0145*129;MEDP1273;MEDN0138;MEDP1247;MEDP2265;MEDN0141;MEDP1718;MEDP0036;MEDN1529;MEDN0224*056;MEDP0016;MEDN2064;MEDP0014*116;MEDP2024;MEDP2791;MEDP1453;MEDP1455;MEDP1454;MEDP0069;MEDP0063;MEDP2336;MEDN0616;MEDP2792;MEDN0378*054;MEDP0163;MEDP0164;MEDP0165;MEDP1479*129;MEDP0539;MEDN1758*064;MEDN0533;MEDP0404;MEDP2266;MEDN1538;MEDP1900;MEDP0120;MEDN0233*056;MEDP0233*16…	C18202+C03194+C05843+C13747+C11994+C01152+C20404+C05672+C00526+C02376+C02237+C00128+C01083+C00025+C00506+C00049+C05422+C01885+C01885+C01885+C01885+C02714+C01042+C01077+C00979+C00157+C06426+C00475+C00055+C00380+C07130+C00399+C00721+C01762+C00213+C01243+C01235+C07481+C07480+C00208+C00492+C00242+C00106+C00299+C00086+C00243+C00214+C02679+C00388+C14826+C06424+C00249+C01530+C08362+C01595+C03242+C00219+…
Metabolism	Sulfur metabolism	ko00920	0.901834	1	1	7	311	1105	MEDN0616	C00979
Metabolism	Ascorbate and aldarate metabolism	ko00053	0.929639	1	1	8	311	1105	MEDP2024	C05422
Metabolism	Lysine biosynthesis	ko00300	0.929639	1	1	8	311	1105	MEDP0014*116	C00049
Metabolism	beta-Alanine metabolism	ko00410	0.937747	1	2	14	311	1105	MEDP0014*116;MEDP0178	C00049+C00106
Metabolism	Cyanoamino acid metabolism	ko00460	0.949586	1	1	9	311	1105	MEDP0014*116	C00049
Metabolism	Carbon metabolism	ko01200	0.950349	1	3	20	311	1105	MEDP0016;MEDP0014*116;MEDN0616	C00025+C00049+C00979
Metabolism	D-Amino acid metabolism	ko00470	0.961257	1	3	21	311	1105	MEDP0036;MEDP0016;MEDP0014*116	C02237+C00025+C00049
Metabolism	Glyoxylate and dicarboxylate metabolism	ko00630	0.963892	1	1	10	311	1105	MEDP0016	C00025
Metabolism	Biosynthesis of various plant secondary metabolites	ko00999	0.974147	1	1	11	311	1105	MEDP0014*116	C00049
Genetic Information Processing	Aminoacyl-tRNA biosynthesis	ko00970	0.979749	1	2	18	311	1105	MEDP0016;MEDP0014*116	C00025+C00049
Metabolism	2-Oxocarboxylic acid metabolism	ko01210	0.98865	1	2	20	311	1105	MEDP0016;MEDP0014*116	C00025+C00049
Metabolism	Glycine, serine and threonine metabolism	ko00260	0.996687	1	17	98	311	1105	MEDP2334;MEDP0014*116;MEDP0404;LIPID-N-0563;LIPID-N-0570;LIPID-N-0575;LIPID-N-0577;LIPID-N-0581;LIPID-N-0584;LIPID-N-1226;LIPID-N-1228;LIPID-N-1261;LIPID-N-1292;LIPID-N-1314;LIPID-N-1315;LIPID-N-1321;LIPID-N-1338	C03194+C00049+C00213+C02737+C02737+C02737+C02737+C02737+C02737+C02737+C02737+C02737+C02737+C02737+C02737+C02737+C02737
Metabolism	Biosynthesis of amino acids	ko01230	0.999888	1	3	42	311	1105	MEDP0016;MEDP0014*116;MEDN0616	C00025+C00049+C00979
Environmental Information Processing	ABC transporters	ko02010	0.999936	1	24	150	311	1105	MEDN0141;MEDN2271;MEDN0224*056;MEDN1950;MEDP2313*133;MEDN2115*046;MEDP0016;MEDP2542*133;MEDN2114*046;MEDP2492;MEDN2107;MEDP2560;MEDP2494;MEDP0014*116;MEDP0163;MEDP2333;MEDN0533;MEDP1039*168;MEDN0233*056;MEDP0233*168;MEDN0171;MEDP0086;MEDN0229*056;MEDN1757*064	C00526+C00098+C01083+C00107+C00107+C00107+C00025+C00107+C00107+C00107+C00107+C00107+C00107+C00049+C00475+C00107+C01762+C01835+C00208+C00492+C00299+C00086+C00243+C02160
Metabolism	Biosynthesis of cofactors	ko01240	0.999938	1	3	44	311	1105	MEDP0016;MEDP0014*116;MEDP0539	C00025+C00049+C00399
Metabolism	Microbial metabolism in diverse environments	ko01120	0.99994	1	11	89	311	1105	MEDN0345;MEDP0145*129;MEDN1771;MEDP0016;MEDP0014*116;MEDN0616;MEDP1479*129;MEDP1900;MEDP0120;MEDP0086;MEDP2349	C16361+C13747+C14220+C00025+C00049+C00979+C07130+C07481+C07480+C00086+C08733
Cellular Processes	Bacterial chemotaxis	ko02030	0.999997	1	12	106	311	1105	MEDN1950;MEDP2313*133;MEDN2115*046;MEDP2542*133;MEDN2114*046;MEDP2492;MEDN2107;MEDP2560;MEDP2494;MEDP0014*116;MEDP2333;MEDN0233*056	C00107+C00107+C00107+C00107+C00107+C00107+C00107+C00107+C00107+C00049+C00107+C00208
Metabolism	Biosynthesis of secondary metabolites	ko01110	1	1	82	416	311	1105	MEDP2176;MEDP0145*129;MEDP1273;MEDP2696;MEDP1247;MEDN0224*056;MEDP0016;MEDP0014*116;MEDN0616;MEDP2792;MEDP1479*129;MEDN1758*064;MEDN0533;MEDP1900;MEDP0120;MEDN0233*056;MEDN0385;MEDP0047;LIPID-N-0217;LIPID-N-0229;LIPID-N-0234;LIPID-N-0252;LIPID-N-0270;LIPID-N-0324;LIPID-N-0336;LIPID-N-0382;LIPID-N-0384;LIPID-N-0563;LIPID-N-0570;LIPID-N-0575;LIPID-N-0577;LIPID-N-0581;LIPID-N-0584;LIPID-N-0630;LIPID…	C18202+C13747+C11994+C16309+C20404+C01083+C00025+C00049+C00979+C00157+C07130+C00721+C01762+C07481+C07480+C00208+C02679+C00388+C00157+C00157+C00157+C00157+C00157+C00350+C00350+C00350+C00350+C02737+C02737+C02737+C02737+C02737+C02737+C00416+C00157+C00157+C00157+C00157+C00350+C00350+C00350+C00350+C00350+C00350+C02737+C02737+C02737+C02737+C02737+C02737+C02737+C02737+C00416+C00416+C00416+C00641+C00641+…
