# Supplementary material for: Potential mechanism of the effect of heat stress on milk protein synthesis revealed by integrated metabolomic and proteomic analyses
Source: J Anim Sci Biotechnol. 2026 Feb 10;17:28. doi: 10.1186/s40104-025-01338-y (PMC12896087; doi:10.1186/s40104-025-01338-y)
Supplement: Supplementary file 3 — Additional file 3: Table S4. Differentially expressed proteinsand GO and KEGG Pathways. [file 40104_2025_1338_MOESM3_ESM.xlsx]

## Sheet: DEPs in Mild-HS vs No-HS
Table S4.1 Differentially expressed proteins (DEPs) between the No-HS and Mild-HS groups
Accession	Regulation	Gene	Description	FC	log2FC	P-value	FDR
Q863C3	up	GRP	Gastrin-releasing peptide	7.68652	2.94233	0.00610187	0.0827677
F6QPI1	up	NDNF	Protein NDNF	5.17567	2.37175	0.000527409	0.0677628
Q03247	up	APOE	Apolipoprotein E	4.39491	2.13583	0.00620892	0.0827677
P30922	up	CHI3L1	Chitinase-3-like protein 1	3.82489	1.93542	0.0110535	0.09277
A0A3Q1MQV3	up	THBS1	Thrombospondin 1	3.60345	1.84938	0.00725105	0.0827677
A0JN39	up	COPB1	Coatomer subunit beta	3.07059	1.61851	0.0104461	0.0893425
A0A3Q1LNE7	up	APP	Amyloid-beta A4 protein	3.03855	1.60338	0.00509506	0.0827677
P17697	up	CLU	Clusterin	2.93502	1.55337	0.00656176	0.0827677
Q32LP2	down	RDX	Radixin	0.352842	-1.50291	0.00228091	0.0822845
Q3T0Y5	down	PSMA2	Proteasome subunit alpha type-2	0.352078	-1.50603	2.45934e-05	0.0177564
A0A3Q1LZ47	down	MACROH2A1	Core histone macro-H2A	0.350887	-1.51092	0.00864427	0.0869861
Q58DW0	down	RPL4	60S ribosomal protein L4	0.350564	-1.51225	0.00901099	0.0869861
P05980	down	--	Prostaglandin F synthase 1	0.349465	-1.51678	0.0125341	0.0976824
Q3T0K2	down	CCT3	T-complex protein 1 subunit gamma	0.349022	-1.51861	0.00579111	0.0827677
E1BLF0	down	PRRC1	Proline rich coiled-coil 1	0.346514	-1.52901	0.012837	0.0976824
A0A3Q1M1Z1	down	--	Histone H4	0.342788	-1.54461	0.000600143	0.0677628
Q3MIC0	down	RPL37A	60S ribosomal protein L37a	0.339524	-1.55841	0.00256123	0.0827677
P62157	down	CALM	Calmodulin	0.337633	-1.56647	0.000865095	0.0677628
Q0IID9	down	GK	Glycerol kinase	0.333739	-1.58321	0.00763296	0.0854418
A7MBA2	down	PSMD1	26S proteasome non-ATPase regulatory subunit 1	0.331735	-1.5919	0.00845608	0.0869861
A0A3Q1M478	down	MTHFD1	C-1-tetrahydrofolate synthase, cytoplasmic	0.331128	-1.59454	0.00442124	0.0827677
A0A3Q1LNC8	down	SPTAN1	Spectrin alpha, non-erythrocytic 1	0.326086	-1.61667	0.00293591	0.0827677
Q32PD5	down	RPS19	40S ribosomal protein S19	0.325426	-1.6196	0.00514201	0.0827677
P07552	down	UQCR11	Cytochrome b-c1 complex subunit 10	0.322719	-1.63165	0.00149261	0.0693589
Q95140	down	RPLP0	60S acidic ribosomal protein P0	0.315133	-1.66597	0.00464396	0.0827677
Q3T133	down	TMED9	Transmembrane emp24 domain-containing protein 9	0.312744	-1.67694	0.00210941	0.0782713
Q5E9D5	down	DSTN	Destrin	0.311355	-1.68337	0.0059668	0.0827677
Q58DT1	down	RPL7	60S ribosomal protein L7	0.311161	-1.68427	0.0111854	0.09277
A0A3Q1MRL1	down	STARD10	StAR related lipid transfer domain containing 10	0.310432	-1.68765	0.00474853	0.0827677
P79103	down	RPS4	40S ribosomal protein S4	0.30701	-1.70364	0.00674856	0.0827677
A0A3Q1LR67	down	RPL22	Ribosomal protein L22	0.305252	-1.71193	0.00685464	0.0827677
Q56JX3	down	RPL31	60S ribosomal protein L31	0.301335	-1.73056	0.000719274	0.0677628
Q3T0X6	down	RPS16	40S ribosomal protein S16	0.299703	-1.73839	0.00509132	0.0827677
Q56JX8	down	RPS13	40S ribosomal protein S13	0.299302	-1.74033	0.0129507	0.0976824
P81948	down	TUBA4A	Tubulin alpha-4A chain	0.294612	-1.76311	0.00344023	0.0827677
E1BJB1	down	TUBB2A	Tubulin beta chain	0.294164	-1.76531	0.00417501	0.0827677
Q3T0R1	down	RPS18	40S ribosomal protein S18	0.293805	-1.76707	0.00609812	0.0827677
Q2KJC9	down	ALDH7A1	Alpha-aminoadipic semialdehyde dehydrogenase	0.293603	-1.76806	0.00797611	0.0859516
P62803	down	--	Histone H4	0.288497	-1.79337	8.16864e-06	0.0117955
Q3T0L7	down	RPL28	60S ribosomal protein L28	0.286101	-1.8054	0.00012474	0.0537085
Q28009	down	FUS	RNA-binding protein FUS	0.27556	-1.85956	0.0019823	0.0777863
Q3MHX5	down	SUCLG2	Succinate--CoA ligase [GDP-forming] subunit beta, mitochondrial	0.274236	-1.86651	0.00961351	0.0884426
A0A3Q1MCJ7	down	RPS14	Ribosomal protein S14	0.274088	-1.86729	0.0127848	0.0976824
Q3T108	down	PSMB4	Proteasome subunit beta type-4	0.268505	-1.89698	0.0102826	0.0890143
E1BP41	down	CSAD	Cysteine sulfinic acid decarboxylase	0.26377	-1.92265	0.00355559	0.0827677
Q0VCY7	down	SRSF1	Serine/arginine-rich splicing factor 1	0.263606	-1.92355	0.00538277	0.0827677
Q3T025	down	RPL17	60S ribosomal protein L17	0.261836	-1.93327	0.000917221	0.0677628
A5PK61	down	H3-5	Histone H3.3C	0.26002	-1.94331	0.00153704	0.0693589
Q3T199	down	RPS23	40S ribosomal protein S23	0.259529	-1.94603	0.00412929	0.0827677
A6QLG5	down	RPS9	40S ribosomal protein S9	0.254617	-1.9736	0.00103383	0.0677628
A0A3Q1MK02	down	NQO1	NAD(P)H quinone dehydrogenase 1	0.253562	-1.97959	0.00497911	0.0827677
Q24JY1	down	RPL23A	60S ribosomal protein L23a	0.252764	-1.98414	0.00115362	0.0693589
A0A3Q1LTS4	down	PCCA	Propionyl-CoA carboxylase alpha chain, mitochondrial	0.247632	-2.01373	0.00964925	0.0884426
Q3SYR7	down	RPL9	60S ribosomal protein L9	0.242198	-2.04574	0.00211398	0.0782713
P35705	down	PRDX3	Thioredoxin-dependent peroxide reductase, mitochondrial	0.237688	-2.07286	0.00534395	0.0827677
A1A4R1	down	H2AC20	Histone H2A type 2-C	0.236781	-2.07838	0.000314825	0.0630352
A0A3Q1M9B5	down	HDLBP	High density lipoprotein binding protein	0.23359	-2.09795	0.00089939	0.0677628
P20004	down	ACO2	Aconitate hydratase, mitochondrial	0.230287	-2.1185	0.00667392	0.0827677
P62808	down	--	Histone H2B type 1	0.228128	-2.13208	0.000223165	0.0537085
Q2KIH7	down	PAH	Phenylalanine-4-hydroxylase	0.221883	-2.17213	0.00393407	0.0827677
P02694	down	RBP1	Retinol-binding protein 1	0.218144	-2.19665	0.00835119	0.0869861
Q3T087	down	RPL11	60S ribosomal protein L11	0.202374	-2.3049	0.000392879	0.0630352
Q17QC0	down	PGRMC1	Membrane-associated progesterone receptor component 1	0.199215	-2.3276	0.00552441	0.0827677
Q3ZCH0	down	HSPA9	Stress-70 protein, mitochondrial	0.197183	-2.3424	0.00397563	0.0827677
Q04467	down	IDH2	Isocitrate dehydrogenase [NADP], mitochondrial	0.19641	-2.34806	0.0129608	0.0976824
A0A3Q1LHX4	down	SLC25A13	Solute carrier family 25 member 13	0.187467	-2.41529	0.00153599	0.0693589
Q2KJH9	down	ALDH9A1	4-trimethylaminobutyraldehyde dehydrogenase	0.170146	-2.55516	0.00464076	0.0827677
A6QPY0	down	DDOST	Dolichyl-diphosphooligosaccharide--protein glycosyltransferase 48 kDa subunit	0.168732	-2.56719	0.00131302	0.0693589
Q148D3	down	FH	Fumarate hydratase, mitochondrial	0.158242	-2.65979	0.000187484	0.0537085
F1MUZ9	down	HSPD1	60 kDa heat shock protein, mitochondrial	0.152008	-2.71778	0.00397779	0.0827677
P08814	down	PTMS	Parathymosin	0.14313	-2.8046	0.00668883	0.0827677
Q3T114	down	RIDA	2-iminobutanoate/2-iminopropanoate deaminase	0.141878	-2.81727	0.0098959	0.0884426
F1N5J8	down	DECR1	2,4-dienoyl-CoA reductase 1	0.134121	-2.89839	0.00589018	0.0827677
Q3T165	down	PHB1	Prohibitin 1	0.133987	-2.89983	0.00233633	0.0822845
Q02337	down	BDH1	D-beta-hydroxybutyrate dehydrogenase, mitochondrial	0.133283	-2.90744	0.00651902	0.0827677
P20000	down	ALDH2	Aldehyde dehydrogenase, mitochondrial	0.129542	-2.94851	0.0088189	0.0869861
P19483	down	ATP5F1A	ATP synthase subunit alpha, mitochondrial	0.128793	-2.95688	0.00896564	0.0869861
Q2TBV3	down	ETFB	Electron transfer flavoprotein subunit beta	0.124696	-3.00351	0.00498594	0.0827677
F1MWW0	down	ASB6	Ankyrin repeat and SOCS box containing 6	0.124005	-3.01152	0.00816035	0.0869861
P13621	down	ATP5PO	ATP synthase subunit O, mitochondrial	0.121496	-3.04102	0.000983172	0.0677628
Q1JPA0	down	ALDH3B1	Aldehyde dehydrogenase family 3 member B1	0.112083	-3.15736	0.00126929	0.0693589
Q2HJ97	down	PHB2	Prohibitin-2	0.110948	-3.17204	0.00327551	0.0827677
P61603	down	HSPE1	10 kDa heat shock protein, mitochondrial	0.109069	-3.19668	0.000182778	0.0537085
Q0P5F9	down	ALDH8A1	2-aminomuconic semialdehyde dehydrogenase	0.107026	-3.22397	0.00661408	0.0827677
P00366	down	GLUD1	Glutamate dehydrogenase 1, mitochondrial	0.100805	-3.31036	0.00983653	0.0884426
Q32LG3	down	MDH2	Malate dehydrogenase, mitochondrial	0.10053	-3.3143	0.00135283	0.0693589
P11024	down	NNT	NAD(P) transhydrogenase, mitochondrial	0.0961328	-3.37883	0.00141414	0.0693589
O02691	down	HSD17B10	3-hydroxyacyl-CoA dehydrogenase type-2	0.0935649	-3.41789	0.00551055	0.0827677
P00586	down	TST	Thiosulfate sulfurtransferase	0.0809964	-3.626	0.000845199	0.0677628

## Sheet: Up-Go (Mild-HS vs No-HS)
Table S4.2 GO enrichment analysis of upregulated DEPs between No-HS and Mild-HS groups;
Ontology	GO	Description	DiffRatio	BgRatio	P-value	FDR	Up	Count	Proteins
Biological process	GO:0051897	positive regulation of protein kinase B signaling	2/7 28.57%	7/1332 0.53%	0.000491286	0.0174379	2	2	A0A3Q1MQV3;P30922
Biological process	GO:0045766	positive regulation of angiogenesis	2/7 28.57%	10/1332 0.75%	0.00104485	0.0174379	2	2	A0A3Q1MQV3;P30922
Molecular function	GO:0008201	heparin binding	3/7 42.86%	25/1467 1.7%	0.000146508	0.00249064	3	3	F6QPI1;A0A3Q1MQV3;A0A3Q1LNE7
Cellular component	GO:0005576	extracellular region	4/8 50%	126/1474 8.55%	0.00272013	0.0404074	4	4	Q863C3;A0A3Q1LNE7;P17697;P30922
Cellular component	GO:0031012	extracellular matrix	2/8 25%	17/1474 1.15%	0.00336728	0.0404074	2	2	F6QPI1;A0A3Q1MQV3
Molecular function	GO:0005184	neuropeptide hormone activity	1/7 14.29%	1/1467 0.07%	0.00477164	0.0270393	1	1	Q863C3
Molecular function	GO:0070052	collagen V binding	1/7 14.29%	1/1467 0.07%	0.00477164	0.0270393	1	1	A0A3Q1MQV3
Biological process	GO:0001953	negative regulation of cell-matrix adhesion	1/7 14.29%	1/1332 0.08%	0.00525526	0.0174379	1	1	A0A3Q1MQV3
Biological process	GO:0002581	negative regulation of antigen processing and presentation of peptide or polysaccharide antigen via MHC class II	1/7 14.29%	1/1332 0.08%	0.00525526	0.0174379	1	1	A0A3Q1MQV3
Biological process	GO:0002605	negative regulation of dendritic cell antigen processing and presentation	1/7 14.29%	1/1332 0.08%	0.00525526	0.0174379	1	1	A0A3Q1MQV3
Biological process	GO:0006032	chitin catabolic process	1/7 14.29%	1/1332 0.08%	0.00525526	0.0174379	1	1	P30922
Biological process	GO:0007218	neuropeptide signaling pathway	1/7 14.29%	1/1332 0.08%	0.00525526	0.0174379	1	1	Q863C3
Biological process	GO:0007250	activation of NF-kappaB-inducing kinase activity	1/7 14.29%	1/1332 0.08%	0.00525526	0.0174379	1	1	P30922
Biological process	GO:0007263	nitric oxide mediated signal transduction	1/7 14.29%	1/1332 0.08%	0.00525526	0.0174379	1	1	F6QPI1
Biological process	GO:0010748	negative regulation of long-chain fatty acid import across plasma membrane	1/7 14.29%	1/1332 0.08%	0.00525526	0.0174379	1	1	A0A3Q1MQV3
Biological process	GO:0010751	negative regulation of nitric oxide mediated signal transduction	1/7 14.29%	1/1332 0.08%	0.00525526	0.0174379	1	1	A0A3Q1MQV3
Biological process	GO:0010754	negative regulation of cGMP-mediated signaling	1/7 14.29%	1/1332 0.08%	0.00525526	0.0174379	1	1	A0A3Q1MQV3
Biological process	GO:0019800	peptide cross-linking via chondroitin 4-sulfate glycosaminoglycan	1/7 14.29%	1/1332 0.08%	0.00525526	0.0174379	1	1	F6QPI1
Biological process	GO:0021828	gonadotrophin-releasing hormone neuronal migration to the hypothalamus	1/7 14.29%	1/1332 0.08%	0.00525526	0.0174379	1	1	F6QPI1
Biological process	GO:0032026	response to magnesium ion	1/7 14.29%	1/1332 0.08%	0.00525526	0.0174379	1	1	A0A3Q1MQV3
Biological process	GO:0032695	negative regulation of interleukin-12 production	1/7 14.29%	1/1332 0.08%	0.00525526	0.0174379	1	1	A0A3Q1MQV3
Biological process	GO:0043652	engulfment of apoptotic cell	1/7 14.29%	1/1332 0.08%	0.00525526	0.0174379	1	1	A0A3Q1MQV3
Biological process	GO:0044344	cellular response to fibroblast growth factor stimulus	1/7 14.29%	1/1332 0.08%	0.00525526	0.0174379	1	1	F6QPI1
Biological process	GO:0061042	vascular wound healing	1/7 14.29%	1/1332 0.08%	0.00525526	0.0174379	1	1	F6QPI1
Biological process	GO:0070741	response to interleukin-6	1/7 14.29%	1/1332 0.08%	0.00525526	0.0174379	1	1	P30922
Biological process	GO:1902043	positive regulation of extrinsic apoptotic signaling pathway via death domain receptors	1/7 14.29%	1/1332 0.08%	0.00525526	0.0174379	1	1	A0A3Q1MQV3
Biological process	GO:2000353	positive regulation of endothelial cell apoptotic process	1/7 14.29%	1/1332 0.08%	0.00525526	0.0174379	1	1	A0A3Q1MQV3
Cellular component	GO:0005798	Golgi-associated vesicle	1/8 12.5%	1/1474 0.07%	0.00542741	0.0434193	1	1	A0A3Q1LNE7
Cellular component	GO:0005783	endoplasmic reticulum	3/8 37.5%	85/1474 5.77%	0.00839604	0.0503762	3	3	A0A3Q1LNE7;P17697;P30922
Molecular function	GO:0001786	phosphatidylserine binding	1/7 14.29%	2/1467 0.14%	0.00952376	0.0323808	1	1	A0A3Q1MQV3
Molecular function	GO:0070051	fibrinogen binding	1/7 14.29%	2/1467 0.14%	0.00952376	0.0323808	1	1	A0A3Q1MQV3
Biological process	GO:0002040	sprouting angiogenesis	1/7 14.29%	2/1332 0.15%	0.0104868	0.0239231	1	1	A0A3Q1MQV3
Biological process	GO:0002544	chronic inflammatory response	1/7 14.29%	2/1332 0.15%	0.0104868	0.0239231	1	1	A0A3Q1MQV3
Biological process	GO:0009612	response to mechanical stimulus	1/7 14.29%	2/1332 0.15%	0.0104868	0.0239231	1	1	P30922
Biological process	GO:0010800	positive regulation of peptidyl-threonine phosphorylation	1/7 14.29%	2/1332 0.15%	0.0104868	0.0239231	1	1	P30922
Biological process	GO:0043032	positive regulation of macrophage activation	1/7 14.29%	2/1332 0.15%	0.0104868	0.0239231	1	1	A0A3Q1MQV3
Biological process	GO:0043154	negative regulation of cysteine-type endopeptidase activity involved in apoptotic process	1/7 14.29%	2/1332 0.15%	0.0104868	0.0239231	1	1	A0A3Q1MQV3
Biological process	GO:0070555	response to interleukin-1	1/7 14.29%	2/1332 0.15%	0.0104868	0.0239231	1	1	P30922
Biological process	GO:0090051	negative regulation of cell migration involved in sprouting angiogenesis	1/7 14.29%	2/1332 0.15%	0.0104868	0.0239231	1	1	A0A3Q1MQV3
Biological process	GO:1903588	negative regulation of blood vessel endothelial cell proliferation involved in sprouting angiogenesis	1/7 14.29%	2/1332 0.15%	0.0104868	0.0239231	1	1	A0A3Q1MQV3
Biological process	GO:1903671	negative regulation of sprouting angiogenesis	1/7 14.29%	2/1332 0.15%	0.0104868	0.0239231	1	1	A0A3Q1MQV3
Cellular component	GO:0043204	perikaryon	1/8 12.5%	2/1474 0.14%	0.010829	0.0519793	1	1	A0A3Q1LNE7
Molecular function	GO:0008061	chitin binding	1/7 14.29%	3/1467 0.2%	0.0142564	0.0402281	1	1	P30922
Biological process	GO:0002931	response to ischemia	1/7 14.29%	3/1332 0.23%	0.0156948	0.0279444	1	1	F6QPI1
Biological process	GO:0010757	negative regulation of plasminogen activation	1/7 14.29%	3/1332 0.23%	0.0156948	0.0279444	1	1	A0A3Q1MQV3
Biological process	GO:0010763	positive regulation of fibroblast migration	1/7 14.29%	3/1332 0.23%	0.0156948	0.0279444	1	1	A0A3Q1MQV3
Biological process	GO:0030511	positive regulation of transforming growth factor beta receptor signaling pathway	1/7 14.29%	3/1332 0.23%	0.0156948	0.0279444	1	1	A0A3Q1MQV3
Biological process	GO:0048661	positive regulation of smooth muscle cell proliferation	1/7 14.29%	3/1332 0.23%	0.0156948	0.0279444	1	1	A0A3Q1MQV3
Biological process	GO:0051918	negative regulation of fibrinolysis	1/7 14.29%	3/1332 0.23%	0.0156948	0.0279444	1	1	A0A3Q1MQV3
Biological process	GO:0071456	cellular response to hypoxia	1/7 14.29%	3/1332 0.23%	0.0156948	0.0279444	1	1	F6QPI1
Biological process	GO:2000379	positive regulation of reactive oxygen species metabolic process	1/7 14.29%	3/1332 0.23%	0.0156948	0.0279444	1	1	A0A3Q1MQV3
Biological process	GO:2001027	negative regulation of endothelial cell chemotaxis	1/7 14.29%	3/1332 0.23%	0.0156948	0.0279444	1	1	A0A3Q1MQV3
Cellular component	GO:0031091	platelet alpha granule	1/8 12.5%	3/1474 0.2%	0.016205	0.0642067	1	1	A0A3Q1MQV3
Molecular function	GO:0030169	low-density lipoprotein particle binding	1/7 14.29%	4/1467 0.27%	0.0189697	0.0402281	1	1	A0A3Q1MQV3
Molecular function	GO:0046914	transition metal ion binding	1/7 14.29%	4/1467 0.27%	0.0189697	0.0402281	1	1	A0A3Q1LNE7
Cellular component	GO:0048471	perinuclear region of cytoplasm	2/8 25%	43/1474 2.92%	0.0208241	0.0642067	2	2	P17697;P30922
Biological process	GO:0010976	positive regulation of neuron projection development	1/7 14.29%	4/1332 0.3%	0.0208792	0.0304837	1	1	F6QPI1
Biological process	GO:0030324	lung development	1/7 14.29%	4/1332 0.3%	0.0208792	0.0304837	1	1	P30922
Biological process	GO:0032268	regulation of cellular protein metabolic process	1/7 14.29%	4/1332 0.3%	0.0208792	0.0304837	1	1	A0A3Q1LNE7
Biological process	GO:0034612	response to tumor necrosis factor	1/7 14.29%	4/1332 0.3%	0.0208792	0.0304837	1	1	P30922
Biological process	GO:0040037	negative regulation of fibroblast growth factor receptor signaling pathway	1/7 14.29%	4/1332 0.3%	0.0208792	0.0304837	1	1	A0A3Q1MQV3
Biological process	GO:0043536	positive regulation of blood vessel endothelial cell migration	1/7 14.29%	4/1332 0.3%	0.0208792	0.0304837	1	1	A0A3Q1MQV3
Biological process	GO:0045727	positive regulation of translation	1/7 14.29%	4/1332 0.3%	0.0208792	0.0304837	1	1	A0A3Q1MQV3
Biological process	GO:0050921	positive regulation of chemotaxis	1/7 14.29%	4/1332 0.3%	0.0208792	0.0304837	1	1	A0A3Q1MQV3
Biological process	GO:2000352	negative regulation of endothelial cell apoptotic process	1/7 14.29%	4/1332 0.3%	0.0208792	0.0304837	1	1	F6QPI1
Cellular component	GO:0042583	chromaffin granule	1/8 12.5%	4/1474 0.27%	0.0215553	0.0642067	1	1	P17697
Molecular function	GO:0001968	fibronectin binding	1/7 14.29%	5/1467 0.34%	0.0236636	0.0402281	1	1	A0A3Q1MQV3
Molecular function	GO:0017134	fibroblast growth factor binding	1/7 14.29%	5/1467 0.34%	0.0236636	0.0402281	1	1	A0A3Q1MQV3
Biological process	GO:0009410	response to xenobiotic stimulus	1/7 14.29%	5/1332 0.38%	0.0260403	0.0333498	1	1	A0A3Q1MQV3
Biological process	GO:0009749	response to glucose	1/7 14.29%	5/1332 0.38%	0.0260403	0.0333498	1	1	A0A3Q1MQV3
Biological process	GO:0018149	peptide cross-linking	1/7 14.29%	5/1332 0.38%	0.0260403	0.0333498	1	1	A0A3Q1MQV3
Biological process	GO:0032760	positive regulation of tumor necrosis factor production	1/7 14.29%	5/1332 0.38%	0.0260403	0.0333498	1	1	A0A3Q1MQV3
Biological process	GO:0043406	positive regulation of MAP kinase activity	1/7 14.29%	5/1332 0.38%	0.0260403	0.0333498	1	1	A0A3Q1MQV3
Biological process	GO:0051592	response to calcium ion	1/7 14.29%	5/1332 0.38%	0.0260403	0.0333498	1	1	A0A3Q1MQV3
Biological process	GO:0071356	cellular response to tumor necrosis factor	1/7 14.29%	5/1332 0.38%	0.0260403	0.0333498	1	1	P30922
Biological process	GO:0010811	positive regulation of cell-substrate adhesion	1/7 14.29%	6/1332 0.45%	0.031178	0.0379332	1	1	F6QPI1
Biological process	GO:0042157	lipoprotein metabolic process	1/7 14.29%	6/1332 0.45%	0.031178	0.0379332	1	1	Q03247
Biological process	GO:0043524	negative regulation of neuron apoptotic process	1/7 14.29%	6/1332 0.45%	0.031178	0.0379332	1	1	F6QPI1
Cellular component	GO:0030126	COPI vesicle coat	1/8 12.5%	6/1474 0.41%	0.0321797	0.0642067	1	1	A0JN39
Cellular component	GO:0030426	growth cone	1/8 12.5%	6/1474 0.41%	0.0321797	0.0642067	1	1	A0A3Q1LNE7
Biological process	GO:0032757	positive regulation of interleukin-8 production	1/7 14.29%	7/1332 0.53%	0.0362924	0.0434319	1	1	P30922
Cellular component	GO:0005577	fibrinogen complex	1/8 12.5%	7/1474 0.47%	0.0374539	0.0642067	1	1	A0A3Q1MQV3
Cellular component	GO:0005905	clathrin-coated pit	1/8 12.5%	7/1474 0.47%	0.0374539	0.0642067	1	1	A0A3Q1LNE7
Cellular component	GO:0031966	mitochondrial membrane	1/8 12.5%	7/1474 0.47%	0.0374539	0.0642067	1	1	P17697
Cellular component	GO:0034364	high-density lipoprotein particle	1/8 12.5%	7/1474 0.47%	0.0374539	0.0642067	1	1	Q03247
Molecular function	GO:0043236	laminin binding	1/7 14.29%	8/1467 0.55%	0.03763	0.0581555	1	1	A0A3Q1MQV3
Cellular component	GO:0005793	endoplasmic reticulum-Golgi intermediate compartment	1/8 12.5%	9/1474 0.61%	0.0479269	0.0766831	1	1	A0JN39
Biological process	GO:0006869	lipid transport	1/7 14.29%	10/1332 0.75%	0.0514971	0.0596713	1	1	Q03247
Biological process	GO:0007399	nervous system development	1/7 14.29%	10/1332 0.75%	0.0514971	0.0596713	1	1	A0A3Q1LNE7
Biological process	GO:0030198	extracellular matrix organization	1/7 14.29%	11/1332 0.83%	0.0565195	0.0644675	1	1	F6QPI1
Biological process	GO:0006915	apoptotic process	1/7 14.29%	13/1332 0.98%	0.0664958	0.0735484	1	1	P30922
Biological process	GO:0070374	positive regulation of ERK1 and ERK2 cascade	1/7 14.29%	13/1332 0.98%	0.0664958	0.0735484	1	1	P30922
Molecular function	GO:0005178	integrin binding	1/7 14.29%	16/1467 1.09%	0.0740398	0.104037	1	1	A0A3Q1MQV3
Biological process	GO:0016192	vesicle-mediated transport	1/7 14.29%	16/1332 1.2%	0.0812907	0.0885704	1	1	A0JN39
Cellular component	GO:0005769	early endosome	1/8 12.5%	16/1474 1.09%	0.0838017	0.125703	1	1	A0A3Q1LNE7
Molecular function	GO:0005198	structural molecule activity	1/7 14.29%	19/1467 1.3%	0.0873856	0.104037	1	1	A0JN39
Molecular function	GO:0008289	lipid binding	1/7 14.29%	19/1467 1.3%	0.0873856	0.104037	1	1	Q03247
Biological process	GO:0005975	carbohydrate metabolic process	1/7 14.29%	18/1332 1.35%	0.0910419	0.0977361	1	1	P30922
Molecular function	GO:0030246	carbohydrate binding	1/7 14.29%	20/1467 1.36%	0.0917974	0.104037	1	1	P30922
Biological process	GO:0006954	inflammatory response	1/7 14.29%	19/1332 1.43%	0.0958841	0.101443	1	1	P30922
Biological process	GO:0016477	cell migration	1/7 14.29%	20/1332 1.5%	0.100704	0.10502	1	1	A0A3Q1MQV3
Biological process	GO:0006955	immune response	1/7 14.29%	22/1332 1.65%	0.110278	0.113385	1	1	A0A3Q1MQV3
Biological process	GO:0006886	intracellular protein transport	1/7 14.29%	26/1332 1.95%	0.129165	0.129165	1	1	A0JN39
Biological process	GO:0007155	cell adhesion	1/7 14.29%	26/1332 1.95%	0.129165	0.129165	1	1	A0A3Q1MQV3
Cellular component	GO:0000139	Golgi membrane	1/8 12.5%	29/1474 1.97%	0.147299	0.207952	1	1	A0JN39
Cellular component	GO:0009897	external side of plasma membrane	1/8 12.5%	32/1474 2.17%	0.161393	0.211943	1	1	A0A3Q1MQV3
Cellular component	GO:0005634	nucleus	2/8 25%	138/1474 9.36%	0.167788	0.211943	2	2	A0A3Q1LNE7;P17697
Molecular function	GO:0004867	serine-type endopeptidase inhibitor activity	1/7 14.29%	40/1467 2.73%	0.176275	0.187292	1	1	A0A3Q1LNE7
Cellular component	GO:0005794	Golgi apparatus	1/8 12.5%	61/1474 4.14%	0.287475	0.34497	1	1	A0A3Q1LNE7
Cellular component	GO:0005829	cytosol	2/8 25%	212/1474 14.38%	0.323248	0.357341	2	2	P17697;A0JN39
Cellular component	GO:0005615	extracellular space	2/8 25%	214/1474 14.52%	0.327563	0.357341	2	2	F6QPI1;P30922
Molecular function	GO:0005509	calcium ion binding	1/7 14.29%	99/1467 6.75%	0.387451	0.387451	1	1	A0A3Q1MQV3
Cellular component	GO:0005737	cytoplasm	1/8 12.5%	204/1474 13.84%	0.697225	0.727539	1	1	P30922
Cellular component	GO:0016021	integral component of membrane	1/8 12.5%	224/1474 15.2%	0.733427	0.733427	1	1	A0A3Q1LNE7

## Sheet: Down-Go (Mild-HS vs No-HS)
Table S4.3 GO enrichment analysis of down-regulated DEPs between No-HS and Mild-HS groups
Ontology	GO	Description	DiffRatio	BgRatio	P-value	FDR	Down	Count	Proteins
Molecular function	GO:0003735	structural constituent of ribosome	18/75 24%	66/1467 4.5%	7.41518e-10	7.71179e-08	18	18	Q3T0L7;Q3T087;Q56JX3;Q3T025;A6QLG5;Q24JY1;Q3SYR7;Q3MIC0;Q32PD5;P79103;A0A3Q1LR67;Q3T0X6;Q3T0R1;Q3T199;Q58DW0;Q58DT1;Q56JX8;A0A3Q1MCJ7
Biological process	GO:0006412	translation	15/62 24.19%	56/1332 4.2%	7.07831e-09	1.20331e-06	15	15	Q3T0L7;Q3T087;Q3T025;A6QLG5;Q24JY1;Q3SYR7;Q3MIC0;Q32PD5;P79103;Q3T0X6;Q3T0R1;Q3T199;Q58DW0;Q56JX8;A0A3Q1MCJ7
Biological process	GO:0006099	tricarboxylic acid cycle	5/62 8.06%	16/1332 1.2%	0.000546313	0.0464366	5	5	Q148D3;Q32LG3;P20004;Q3MHX5;Q04467
Cellular component	GO:0005840	ribosome	6/66 9.09%	26/1474 1.76%	0.00072806	0.0199003	6	6	Q3T0L7;Q3T087;Q3SYR7;Q95140;A0A3Q1LR67;A0A3Q1MCJ7
Molecular function	GO:0016620	oxidoreductase activity, acting on the aldehyde or oxo group of donors, NAD or NADP as acceptor	3/75 4%	5/1467 0.34%	0.0011929	0.0248123	3	3	Q1JPA0;Q2KJH9;Q0P5F9
Biological process	GO:1990051	activation of protein kinase C activity	2/62 3.23%	2/1332 0.15%	0.00213324	0.0604417	2	2	Q3T165;Q2HJ97
Biological process	GO:0006108	malate metabolic process	2/62 3.23%	3/1332 0.23%	0.00620724	0.101448	2	2	Q148D3;Q32LG3
Biological process	GO:1901224	positive regulation of NIK/NF-kappaB signaling	2/62 3.23%	3/1332 0.23%	0.00620724	0.101448	2	2	Q3T165;Q2HJ97
Molecular function	GO:0046982	protein heterodimerization activity	8/75 10.67%	21/1467 1.43%	3.82543e-06	0.000164429	8	8	P62803;P62808;A1A4R1;A0A3Q1M1Z1;A5PK61;Q3T165;Q2HJ97;A0A3Q1LZ47
Cellular component	GO:0000786	nucleosome	6/66 9.09%	12/1474 0.81%	4.80758e-06	0.000394222	6	6	P62803;P62808;A1A4R1;A0A3Q1M1Z1;A5PK61;A0A3Q1LZ47
Molecular function	GO:0030527	structural constituent of chromatin	6/75 8%	11/1467 0.75%	5.52247e-06	0.000164429	6	6	P62803;P62808;A1A4R1;A0A3Q1M1Z1;A5PK61;A0A3Q1LZ47
Molecular function	GO:0019843	rRNA binding	4/75 5.33%	4/1467 0.27%	6.3242e-06	0.000164429	4	4	A6QLG5;Q24JY1;Q3SYR7;P79103
Cellular component	GO:0022627	cytosolic small ribosomal subunit	6/66 9.09%	14/1474 0.95%	1.45503e-05	0.000596563	6	6	A6QLG5;Q32PD5;P79103;Q3T0X6;Q3T0R1;Q56JX8
Cellular component	GO:0035632	mitochondrial prohibitin complex	2/66 3.03%	2/1474 0.14%	0.00197586	0.0405052	2	2	Q3T165;Q2HJ97
Biological process	GO:0023035	CD40 signaling pathway	2/62 3.23%	2/1332 0.15%	0.00213324	0.0604417	2	2	Q3T165;Q2HJ97
Biological process	GO:0039529	RIG-I signaling pathway	2/62 3.23%	2/1332 0.15%	0.00213324	0.0604417	2	2	Q3T165;Q2HJ97
Biological process	GO:0042113	B cell activation	2/62 3.23%	2/1332 0.15%	0.00213324	0.0604417	2	2	Q3T165;Q2HJ97
Cellular component	GO:0022625	cytosolic large ribosomal subunit	4/66 6.06%	17/1474 1.15%	0.0056191	0.0921533	4	4	Q56JX3;Q3MIC0;Q58DW0;Q58DT1
Biological process	GO:0007202	activation of phospholipase C activity	2/62 3.23%	3/1332 0.23%	0.00620724	0.101448	2	2	Q3T165;Q2HJ97
Biological process	GO:0140374	antiviral innate immune response	2/62 3.23%	3/1332 0.23%	0.00620724	0.101448	2	2	Q3T165;Q2HJ97
Molecular function	GO:0003677	DNA binding	5/75 6.67%	25/1467 1.7%	0.00726177	0.125871	5	5	P62803;P62808;A1A4R1;A0A3Q1M1Z1;Q28009
Cellular component	GO:0014069	postsynaptic density	3/66 4.55%	10/1474 0.68%	0.0082125	0.112238	3	3	Q32PD5;Q3T0R1;Q56JX8
Cellular component	GO:1902494	catalytic complex	2/66 3.03%	4/1474 0.27%	0.011179	0.130954	2	2	P62157;F1N5J8
Biological process	GO:0002639	positive regulation of immunoglobulin production	2/62 3.23%	4/1332 0.3%	0.0120424	0.101448	2	2	Q3T165;Q2HJ97
Biological process	GO:0042177	negative regulation of protein catabolic process	2/62 3.23%	4/1332 0.3%	0.0120424	0.101448	2	2	Q3T165;A0A3Q1MK02
Molecular function	GO:0004029	aldehyde dehydrogenase (NAD+) activity	2/75 2.67%	4/1467 0.27%	0.0144741	0.129682	2	2	Q2KJC9;P20000
Molecular function	GO:0140662	ATP-dependent protein folding chaperone	4/75 5.33%	20/1467 1.36%	0.0163564	0.129682	4	4	P61603;Q3T0K2;Q3ZCH0;F1MUZ9
Molecular function	GO:0046933	proton-transporting ATP synthase activity, rotational mechanism	2/75 2.67%	5/1467 0.34%	0.0233283	0.129682	2	2	P13621;P19483
Cellular component	GO:0005741	mitochondrial outer membrane	3/66 4.55%	15/1474 1.02%	0.0265188	0.215979	3	3	Q17QC0;Q2HJ97;Q0IID9
Biological process	GO:0120162	positive regulation of cold-induced thermogenesis	2/62 3.23%	6/1332 0.45%	0.0283369	0.101448	2	2	Q148D3;F1N5J8
Biological process	GO:0002181	cytoplasmic translation	2/62 3.23%	7/1332 0.53%	0.0384947	0.101448	2	2	Q56JX3;A0A3Q1LR67
Cellular component	GO:0000775	chromosome, centromeric region	1/66 1.52%	1/1474 0.07%	0.0447761	0.215979	1	1	Q17QC0
Cellular component	GO:0030868	smooth endoplasmic reticulum membrane	1/66 1.52%	1/1474 0.07%	0.0447761	0.215979	1	1	Q17QC0
Cellular component	GO:0034704	calcium channel complex	1/66 1.52%	1/1474 0.07%	0.0447761	0.215979	1	1	P62157
Cellular component	GO:0036064	ciliary basal body	1/66 1.52%	1/1474 0.07%	0.0447761	0.215979	1	1	Q3T108
Cellular component	GO:0042709	succinate-CoA ligase complex	1/66 1.52%	1/1474 0.07%	0.0447761	0.215979	1	1	Q3MHX5
Cellular component	GO:0045239	tricarboxylic acid cycle enzyme complex	1/66 1.52%	1/1474 0.07%	0.0447761	0.215979	1	1	Q148D3
Cellular component	GO:0045244	succinate-CoA ligase complex (GDP-forming)	1/66 1.52%	1/1474 0.07%	0.0447761	0.215979	1	1	Q3MHX5
Cellular component	GO:0046581	intercellular canaliculus	1/66 1.52%	1/1474 0.07%	0.0447761	0.215979	1	1	A0A3Q1MRL1
Cellular component	GO:1990385	meiotic spindle midzone	1/66 1.52%	1/1474 0.07%	0.0447761	0.215979	1	1	Q17QC0
Biological process	GO:0000086	G2/M transition of mitotic cell cycle	1/62 1.61%	1/1332 0.08%	0.0465465	0.101448	1	1	P62157
Biological process	GO:0002027	regulation of heart rate	1/62 1.61%	1/1332 0.08%	0.0465465	0.101448	1	1	P62157
Biological process	GO:0002138	retinoic acid biosynthetic process	1/62 1.61%	1/1332 0.08%	0.0465465	0.101448	1	1	P02694
Biological process	GO:0005513	detection of calcium ion	1/62 1.61%	1/1332 0.08%	0.0465465	0.101448	1	1	P62157
Biological process	GO:0006072	glycerol-3-phosphate metabolic process	1/62 1.61%	1/1332 0.08%	0.0465465	0.101448	1	1	Q0IID9
Biological process	GO:0006104	succinyl-CoA metabolic process	1/62 1.61%	1/1332 0.08%	0.0465465	0.101448	1	1	Q3MHX5
Biological process	GO:0006106	fumarate metabolic process	1/62 1.61%	1/1332 0.08%	0.0465465	0.101448	1	1	Q148D3
Biological process	GO:0006352	DNA-templated transcription, initiation	1/62 1.61%	1/1332 0.08%	0.0465465	0.101448	1	1	P62803
Biological process	GO:0006538	glutamate catabolic process	1/62 1.61%	1/1332 0.08%	0.0465465	0.101448	1	1	P00366
Biological process	GO:0006693	prostaglandin metabolic process	1/62 1.61%	1/1332 0.08%	0.0465465	0.101448	1	1	P05980
Biological process	GO:0006743	ubiquinone metabolic process	1/62 1.61%	1/1332 0.08%	0.0465465	0.101448	1	1	A0A3Q1MK02
Biological process	GO:0006776	vitamin A metabolic process	1/62 1.61%	1/1332 0.08%	0.0465465	0.101448	1	1	P02694
Biological process	GO:0006783	heme biosynthetic process	1/62 1.61%	1/1332 0.08%	0.0465465	0.101448	1	1	Q17QC0
Biological process	GO:0007000	nucleolus organization	1/62 1.61%	1/1332 0.08%	0.0465465	0.101448	1	1	Q32PD5
Biological process	GO:0007062	sister chromatid cohesion	1/62 1.61%	1/1332 0.08%	0.0465465	0.101448	1	1	Q2HJ97
Biological process	GO:0010638	positive regulation of organelle organization	1/62 1.61%	1/1332 0.08%	0.0465465	0.101448	1	1	Q3T133
Biological process	GO:0010880	regulation of release of sequestered calcium ion into cytosol by sarcoplasmic reticulum	1/62 1.61%	1/1332 0.08%	0.0465465	0.101448	1	1	P62157
Biological process	GO:0010944	negative regulation of transcription by competitive promoter binding	1/62 1.61%	1/1332 0.08%	0.0465465	0.101448	1	1	Q3T165
Biological process	GO:0015810	aspartate transmembrane transport	1/62 1.61%	1/1332 0.08%	0.0465465	0.101448	1	1	A0A3Q1LHX4
Biological process	GO:0016575	histone deacetylation	1/62 1.61%	1/1332 0.08%	0.0465465	0.101448	1	1	Q3T165
Biological process	GO:0019563	glycerol catabolic process	1/62 1.61%	1/1332 0.08%	0.0465465	0.101448	1	1	Q0IID9
Biological process	GO:0030852	regulation of granulocyte differentiation	1/62 1.61%	1/1332 0.08%	0.0465465	0.101448	1	1	P02694
Biological process	GO:0031536	positive regulation of exit from mitosis	1/62 1.61%	1/1332 0.08%	0.0465465	0.101448	1	1	Q2HJ97
Biological process	GO:0032465	regulation of cytokinesis	1/62 1.61%	1/1332 0.08%	0.0465465	0.101448	1	1	P62157
Biological process	GO:0032516	positive regulation of phosphoprotein phosphatase activity	1/62 1.61%	1/1332 0.08%	0.0465465	0.101448	1	1	P62157
Biological process	GO:0033119	negative regulation of RNA splicing	1/62 1.61%	1/1332 0.08%	0.0465465	0.101448	1	1	Q56JX8
Biological process	GO:0033147	negative regulation of intracellular estrogen receptor signaling pathway	1/62 1.61%	1/1332 0.08%	0.0465465	0.101448	1	1	Q2HJ97
Biological process	GO:0033189	response to vitamin A	1/62 1.61%	1/1332 0.08%	0.0465465	0.101448	1	1	P02694
Biological process	GO:0033598	mammary gland epithelial cell proliferation	1/62 1.61%	1/1332 0.08%	0.0465465	0.101448	1	1	Q2HJ97
Biological process	GO:0033600	negative regulation of mammary gland epithelial cell proliferation	1/62 1.61%	1/1332 0.08%	0.0465465	0.101448	1	1	Q2HJ97
Biological process	GO:0042373	vitamin K metabolic process	1/62 1.61%	1/1332 0.08%	0.0465465	0.101448	1	1	A0A3Q1MK02
Biological process	GO:0042573	retinoic acid metabolic process	1/62 1.61%	1/1332 0.08%	0.0465465	0.101448	1	1	Q0P5F9
Biological process	GO:0042574	retinal metabolic process	1/62 1.61%	1/1332 0.08%	0.0465465	0.101448	1	1	Q0P5F9
Biological process	GO:0043086	negative regulation of catalytic activity	1/62 1.61%	1/1332 0.08%	0.0465465	0.101448	1	1	A0A3Q1MK02
Biological process	GO:0043490	malate-aspartate shuttle	1/62 1.61%	1/1332 0.08%	0.0465465	0.101448	1	1	A0A3Q1LHX4
Biological process	GO:0044597	daunorubicin metabolic process	1/62 1.61%	1/1332 0.08%	0.0465465	0.101448	1	1	P05980
Biological process	GO:0044598	doxorubicin metabolic process	1/62 1.61%	1/1332 0.08%	0.0465465	0.101448	1	1	P05980
Biological process	GO:0044830	modulation by host of viral RNA genome replication	1/62 1.61%	1/1332 0.08%	0.0465465	0.101448	1	1	Q3T165
Biological process	GO:0045917	positive regulation of complement activation	1/62 1.61%	1/1332 0.08%	0.0465465	0.101448	1	1	Q3T165
Biological process	GO:0046931	pore complex assembly	1/62 1.61%	1/1332 0.08%	0.0465465	0.101448	1	1	Q3T0K2
Biological process	GO:0048205	COPI coating of Golgi vesicle	1/62 1.61%	1/1332 0.08%	0.0465465	0.101448	1	1	Q3T133
Biological process	GO:0050847	progesterone receptor signaling pathway	1/62 1.61%	1/1332 0.08%	0.0465465	0.101448	1	1	Q3T165
Biological process	GO:0050848	regulation of calcium-mediated signaling	1/62 1.61%	1/1332 0.08%	0.0465465	0.101448	1	1	P62157
Biological process	GO:0051343	positive regulation of cyclic-nucleotide phosphodiesterase activity	1/62 1.61%	1/1332 0.08%	0.0465465	0.101448	1	1	P62157
Biological process	GO:0055117	regulation of cardiac muscle contraction	1/62 1.61%	1/1332 0.08%	0.0465465	0.101448	1	1	P62157
Biological process	GO:0060265	positive regulation of respiratory burst involved in inflammatory response	1/62 1.61%	1/1332 0.08%	0.0465465	0.101448	1	1	Q32PD5
Biological process	GO:0060315	negative regulation of ryanodine-sensitive calcium-release channel activity	1/62 1.61%	1/1332 0.08%	0.0465465	0.101448	1	1	P62157
Biological process	GO:0060316	positive regulation of ryanodine-sensitive calcium-release channel activity	1/62 1.61%	1/1332 0.08%	0.0465465	0.101448	1	1	P62157
Biological process	GO:0060744	mammary gland branching involved in thelarche	1/62 1.61%	1/1332 0.08%	0.0465465	0.101448	1	1	Q2HJ97
Biological process	GO:0060749	mammary gland alveolus development	1/62 1.61%	1/1332 0.08%	0.0465465	0.101448	1	1	Q2HJ97
Biological process	GO:0060762	regulation of branching involved in mammary gland duct morphogenesis	1/62 1.61%	1/1332 0.08%	0.0465465	0.101448	1	1	Q2HJ97
Biological process	GO:0060766	negative regulation of androgen receptor signaling pathway	1/62 1.61%	1/1332 0.08%	0.0465465	0.101448	1	1	Q3T165
Biological process	GO:0071354	cellular response to interleukin-6	1/62 1.61%	1/1332 0.08%	0.0465465	0.101448	1	1	Q3T165
Biological process	GO:0071897	DNA biosynthetic process	1/62 1.61%	1/1332 0.08%	0.0465465	0.101448	1	1	Q3T165
Biological process	GO:0072350	tricarboxylic acid metabolic process	1/62 1.61%	1/1332 0.08%	0.0465465	0.101448	1	1	P00366
Biological process	GO:0072538	T-helper 17 type immune response	1/62 1.61%	1/1332 0.08%	0.0465465	0.101448	1	1	Q3T165
Biological process	GO:0098901	regulation of cardiac muscle cell action potential	1/62 1.61%	1/1332 0.08%	0.0465465	0.101448	1	1	P62157
Biological process	GO:1900208	regulation of cardiolipin metabolic process	1/62 1.61%	1/1332 0.08%	0.0465465	0.101448	1	1	Q2HJ97
Biological process	GO:1901842	negative regulation of high voltage-gated calcium channel activity	1/62 1.61%	1/1332 0.08%	0.0465465	0.101448	1	1	P62157
Biological process	GO:1903179	regulation of dopamine biosynthetic process	1/62 1.61%	1/1332 0.08%	0.0465465	0.101448	1	1	P20000
Biological process	GO:1903537	meiotic cell cycle process involved in oocyte maturation	1/62 1.61%	1/1332 0.08%	0.0465465	0.101448	1	1	Q17QC0
Biological process	GO:1904959	regulation of cytochrome-c oxidase activity	1/62 1.61%	1/1332 0.08%	0.0465465	0.101448	1	1	Q2HJ97
Biological process	GO:1905627	regulation of serotonin biosynthetic process	1/62 1.61%	1/1332 0.08%	0.0465465	0.101448	1	1	P20000
Biological process	GO:2000323	negative regulation of glucocorticoid receptor signaling pathway	1/62 1.61%	1/1332 0.08%	0.0465465	0.101448	1	1	Q3T165
Biological process	GO:0006334	nucleosome assembly	2/62 3.23%	8/1332 0.6%	0.0498087	0.107183	2	2	A0A3Q1M1Z1;A0A3Q1LZ47
Molecular function	GO:0001758	retinal dehydrogenase activity	1/75 1.33%	1/1467 0.07%	0.0511247	0.129682	1	1	Q0P5F9
Molecular function	GO:0001850	complement component C3a binding	1/75 1.33%	1/1467 0.07%	0.0511247	0.129682	1	1	Q3T165
Molecular function	GO:0003955	NAD(P)H dehydrogenase (quinone) activity	1/75 1.33%	1/1467 0.07%	0.0511247	0.129682	1	1	A0A3Q1MK02
Molecular function	GO:0004032	alditol:NADP+ 1-oxidoreductase activity	1/75 1.33%	1/1467 0.07%	0.0511247	0.129682	1	1	P05980
Molecular function	GO:0004329	formate-tetrahydrofolate ligase activity	1/75 1.33%	1/1467 0.07%	0.0511247	0.129682	1	1	A0A3Q1M478
Molecular function	GO:0004333	fumarate hydratase activity	1/75 1.33%	1/1467 0.07%	0.0511247	0.129682	1	1	Q148D3
Molecular function	GO:0004352	glutamate dehydrogenase (NAD+) activity	1/75 1.33%	1/1467 0.07%	0.0511247	0.129682	1	1	P00366
Molecular function	GO:0004353	glutamate dehydrogenase [NAD(P)+] activity	1/75 1.33%	1/1467 0.07%	0.0511247	0.129682	1	1	P00366
Molecular function	GO:0004354	glutamate dehydrogenase (NADP+) activity	1/75 1.33%	1/1467 0.07%	0.0511247	0.129682	1	1	P00366
Molecular function	GO:0004370	glycerol kinase activity	1/75 1.33%	1/1467 0.07%	0.0511247	0.129682	1	1	Q0IID9
Molecular function	GO:0004477	methenyltetrahydrofolate cyclohydrolase activity	1/75 1.33%	1/1467 0.07%	0.0511247	0.129682	1	1	A0A3Q1M478
Molecular function	GO:0004488	methylenetetrahydrofolate dehydrogenase (NADP+) activity	1/75 1.33%	1/1467 0.07%	0.0511247	0.129682	1	1	A0A3Q1M478
Molecular function	GO:0004658	propionyl-CoA carboxylase activity	1/75 1.33%	1/1467 0.07%	0.0511247	0.129682	1	1	A0A3Q1LTS4
Molecular function	GO:0004792	thiosulfate sulfurtransferase activity	1/75 1.33%	1/1467 0.07%	0.0511247	0.129682	1	1	P00586
Molecular function	GO:0008179	adenylate cyclase binding	1/75 1.33%	1/1467 0.07%	0.0511247	0.129682	1	1	P62157
Molecular function	GO:0008746	NAD(P)+ transhydrogenase activity	1/75 1.33%	1/1467 0.07%	0.0511247	0.129682	1	1	P11024
Molecular function	GO:0010856	adenylate cyclase activator activity	1/75 1.33%	1/1467 0.07%	0.0511247	0.129682	1	1	P62157
Molecular function	GO:0015183	L-aspartate transmembrane transporter activity	1/75 1.33%	1/1467 0.07%	0.0511247	0.129682	1	1	A0A3Q1LHX4
Molecular function	GO:0018547	nitroglycerin reductase activity	1/75 1.33%	1/1467 0.07%	0.0511247	0.129682	1	1	P20000
Molecular function	GO:0031432	titin binding	1/75 1.33%	1/1467 0.07%	0.0511247	0.129682	1	1	P62157
Molecular function	GO:0031871	proteinase activated receptor binding	1/75 1.33%	1/1467 0.07%	0.0511247	0.129682	1	1	Q3T165
Molecular function	GO:0031997	N-terminal myristoylation domain binding	1/75 1.33%	1/1467 0.07%	0.0511247	0.129682	1	1	P62157
Molecular function	GO:0032052	bile acid binding	1/75 1.33%	1/1467 0.07%	0.0511247	0.129682	1	1	P05980
Molecular function	GO:0033218	amide binding	1/75 1.33%	1/1467 0.07%	0.0511247	0.129682	1	1	Q2HJ97
Molecular function	GO:0036131	prostaglandin D2 11-ketoreductase activity	1/75 1.33%	1/1467 0.07%	0.0511247	0.129682	1	1	P05980
Molecular function	GO:0043878	glyceraldehyde-3-phosphate dehydrogenase (NAD+) (non-phosphorylating) activity	1/75 1.33%	1/1467 0.07%	0.0511247	0.129682	1	1	Q2KJC9
Molecular function	GO:0046625	sphingolipid binding	1/75 1.33%	1/1467 0.07%	0.0511247	0.129682	1	1	Q2HJ97
Molecular function	GO:0047023	androsterone dehydrogenase activity	1/75 1.33%	1/1467 0.07%	0.0511247	0.129682	1	1	P05980
Molecular function	GO:0047086	ketosteroid monooxygenase activity	1/75 1.33%	1/1467 0.07%	0.0511247	0.129682	1	1	P05980
Molecular function	GO:0047102	aminomuconate-semialdehyde dehydrogenase activity	1/75 1.33%	1/1467 0.07%	0.0511247	0.129682	1	1	Q0P5F9
Molecular function	GO:0050136	NADH dehydrogenase (quinone) activity	1/75 1.33%	1/1467 0.07%	0.0511247	0.129682	1	1	A0A3Q1MK02
Molecular function	GO:0120241	2-iminobutanoate/2-iminopropanoate deaminase	1/75 1.33%	1/1467 0.07%	0.0511247	0.129682	1	1	Q3T114
Biological process	GO:0050821	protein stabilization	3/62 4.84%	19/1332 1.43%	0.0546528	0.116137	3	3	Q3T165;Q3T0K2;Q2HJ97
Cellular component	GO:0005832	chaperonin-containing T-complex	2/66 3.03%	9/1474 0.61%	0.0580139	0.264286	2	2	Q3T0K2;F1MUZ9
Biological process	GO:0007017	microtubule-based process	2/62 3.23%	9/1332 0.68%	0.0621531	0.130445	2	2	P81948;E1BJB1
Cellular component	GO:0005654	nucleoplasm	7/66 10.61%	85/1474 5.77%	0.0805844	0.27004	7	7	P62803;A0A3Q1M1Z1;Q3T165;Q32PD5;F1N5J8;P02694;Q3T108
Cellular component	GO:0005634	nucleus	10/66 15.15%	138/1474 9.36%	0.0815811	0.27004	10	10	Q3T0Y5;P62808;A1A4R1;A5PK61;Q28009;Q95140;Q3T0R1;Q0VCY7;P08814;A0A3Q1LZ47
Cellular component	GO:0002199	zona pellucida receptor complex	1/66 1.52%	2/1474 0.14%	0.0875764	0.27004	1	1	Q3T0K2
Cellular component	GO:0005750	mitochondrial respiratory chain complex III	1/66 1.52%	2/1474 0.14%	0.0875764	0.27004	1	1	P07552
Cellular component	GO:0005876	spindle microtubule	1/66 1.52%	2/1474 0.14%	0.0875764	0.27004	1	1	P62157
Cellular component	GO:0008076	voltage-gated potassium channel complex	1/66 1.52%	2/1474 0.14%	0.0875764	0.27004	1	1	P62157
Cellular component	GO:0042585	germinal vesicle	1/66 1.52%	2/1474 0.14%	0.0875764	0.27004	1	1	Q17QC0
Cellular component	GO:0005874	microtubule	3/66 4.55%	24/1474 1.63%	0.0887086	0.27004	3	3	Q3T0K2;P81948;E1BJB1
Cellular component	GO:0005739	mitochondrion	7/66 10.61%	87/1474 5.9%	0.0889155	0.27004	7	7	Q148D3;P20004;F1N5J8;Q2KJC9;Q3MHX5;P00366;Q3T108
Molecular function	GO:0008022	protein C-terminus binding	2/75 2.67%	10/1467 0.68%	0.0889569	0.157054	2	2	Q3T165;Q2HJ97
Biological process	GO:0000028	ribosomal small subunit assembly	1/62 1.61%	2/1332 0.15%	0.0909599	0.1516	1	1	Q32PD5
Biological process	GO:0000423	mitophagy	1/62 1.61%	2/1332 0.15%	0.0909599	0.1516	1	1	Q2HJ97
Biological process	GO:0000462	maturation of SSU-rRNA from tricistronic rRNA transcript (SSU-rRNA, 5.8S rRNA, LSU-rRNA)	1/62 1.61%	2/1332 0.15%	0.0909599	0.1516	1	1	Q32PD5
Biological process	GO:0000463	maturation of LSU-rRNA from tricistronic rRNA transcript (SSU-rRNA, 5.8S rRNA, LSU-rRNA)	1/62 1.61%	2/1332 0.15%	0.0909599	0.1516	1	1	Q58DT1
Biological process	GO:0006081	cellular aldehyde metabolic process	1/62 1.61%	2/1332 0.15%	0.0909599	0.1516	1	1	Q1JPA0
Biological process	GO:0006097	glyoxylate cycle	1/62 1.61%	2/1332 0.15%	0.0909599	0.1516	1	1	Q04467
Biological process	GO:0006122	mitochondrial electron transport, ubiquinol to cytochrome c	1/62 1.61%	2/1332 0.15%	0.0909599	0.1516	1	1	P07552
Biological process	GO:0006754	ATP biosynthetic process	1/62 1.61%	2/1332 0.15%	0.0909599	0.1516	1	1	A0A3Q1LHX4
Biological process	GO:0015813	L-glutamate transmembrane transport	1/62 1.61%	2/1332 0.15%	0.0909599	0.1516	1	1	A0A3Q1LHX4
Biological process	GO:0030307	positive regulation of cell growth	1/62 1.61%	2/1332 0.15%	0.0909599	0.1516	1	1	A5PK61
Biological process	GO:0030520	intracellular estrogen receptor signaling pathway	1/62 1.61%	2/1332 0.15%	0.0909599	0.1516	1	1	Q2HJ97
Biological process	GO:0032740	positive regulation of interleukin-17 production	1/62 1.61%	2/1332 0.15%	0.0909599	0.1516	1	1	Q3T165
Biological process	GO:0042360	vitamin E metabolic process	1/62 1.61%	2/1332 0.15%	0.0909599	0.1516	1	1	A0A3Q1MK02
Biological process	GO:0042448	progesterone metabolic process	1/62 1.61%	2/1332 0.15%	0.0909599	0.1516	1	1	P05980
Biological process	GO:0043433	negative regulation of DNA-binding transcription factor activity	1/62 1.61%	2/1332 0.15%	0.0909599	0.1516	1	1	Q2HJ97
Biological process	GO:0045745	positive regulation of G protein-coupled receptor signaling pathway	1/62 1.61%	2/1332 0.15%	0.0909599	0.1516	1	1	Q3T165
Biological process	GO:0046185	aldehyde catabolic process	1/62 1.61%	2/1332 0.15%	0.0909599	0.1516	1	1	P20000
Biological process	GO:0060266	negative regulation of respiratory burst involved in inflammatory response	1/62 1.61%	2/1332 0.15%	0.0909599	0.1516	1	1	Q32PD5
Biological process	GO:1902600	proton transmembrane transport	1/62 1.61%	2/1332 0.15%	0.0909599	0.1516	1	1	P11024
Biological process	GO:1902808	positive regulation of cell cycle G1/S phase transition	1/62 1.61%	2/1332 0.15%	0.0909599	0.1516	1	1	Q2HJ97
Biological process	GO:1905913	negative regulation of calcium ion export across plasma membrane	1/62 1.61%	2/1332 0.15%	0.0909599	0.1516	1	1	P62157
Cellular component	GO:0005902	microvillus	2/66 3.03%	12/1474 0.81%	0.0976085	0.276244	2	2	Q32LP2;A0A3Q1MRL1
Cellular component	GO:0005759	mitochondrial matrix	3/66 4.55%	25/1474 1.7%	0.0976961	0.276244	3	3	Q32LG3;Q2TBV3;A0A3Q1LTS4
Molecular function	GO:0003723	RNA binding	6/75 8%	63/1467 4.29%	0.0977757	0.157054	6	6	A0A3Q1M9B5;Q28009;A0A3Q1LR67;Q3T0X6;Q3T0R1;Q0VCY7
Molecular function	GO:0001851	complement component C3b binding	1/75 1.33%	2/1467 0.14%	0.0996688	0.157054	1	1	Q3T165
Molecular function	GO:0003712	transcription coregulator activity	1/75 1.33%	2/1467 0.14%	0.0996688	0.157054	1	1	Q28009
Molecular function	GO:0003994	aconitate hydratase activity	1/75 1.33%	2/1467 0.14%	0.0996688	0.157054	1	1	P20004
Molecular function	GO:0004298	threonine-type endopeptidase activity	1/75 1.33%	2/1467 0.14%	0.0996688	0.157054	1	1	Q3T108
Molecular function	GO:0004450	isocitrate dehydrogenase (NADP+) activity	1/75 1.33%	2/1467 0.14%	0.0996688	0.157054	1	1	Q04467
Molecular function	GO:0004505	phenylalanine 4-monooxygenase activity	1/75 1.33%	2/1467 0.14%	0.0996688	0.157054	1	1	Q2KIH7
Molecular function	GO:0004776	succinate-CoA ligase (GDP-forming) activity	1/75 1.33%	2/1467 0.14%	0.0996688	0.157054	1	1	Q3MHX5
Molecular function	GO:0005313	L-glutamate transmembrane transporter activity	1/75 1.33%	2/1467 0.14%	0.0996688	0.157054	1	1	A0A3Q1LHX4
Molecular function	GO:0005496	steroid binding	1/75 1.33%	2/1467 0.14%	0.0996688	0.157054	1	1	Q17QC0
Molecular function	GO:0008670	2,4-dienoyl-CoA reductase (NADPH) activity	1/75 1.33%	2/1467 0.14%	0.0996688	0.157054	1	1	F1N5J8
Molecular function	GO:0016229	steroid dehydrogenase activity	1/75 1.33%	2/1467 0.14%	0.0996688	0.157054	1	1	P05980
Molecular function	GO:0016831	carboxy-lyase activity	1/75 1.33%	2/1467 0.14%	0.0996688	0.157054	1	1	E1BP41
Molecular function	GO:0019855	calcium channel inhibitor activity	1/75 1.33%	2/1467 0.14%	0.0996688	0.157054	1	1	P62157
Molecular function	GO:0019905	syntaxin binding	1/75 1.33%	2/1467 0.14%	0.0996688	0.157054	1	1	Q3T133
Molecular function	GO:0022857	transmembrane transporter activity	1/75 1.33%	2/1467 0.14%	0.0996688	0.157054	1	1	A0A3Q1LHX4
Molecular function	GO:0030060	L-malate dehydrogenase activity	1/75 1.33%	2/1467 0.14%	0.0996688	0.157054	1	1	Q32LG3
Molecular function	GO:0031492	nucleosomal DNA binding	1/75 1.33%	2/1467 0.14%	0.0996688	0.157054	1	1	A5PK61
Molecular function	GO:0043532	angiostatin binding	1/75 1.33%	2/1467 0.14%	0.0996688	0.157054	1	1	P19483
Molecular function	GO:0045182	translation regulator activity	1/75 1.33%	2/1467 0.14%	0.0996688	0.157054	1	1	A6QLG5
Molecular function	GO:0047017	prostaglandin-F synthase activity	1/75 1.33%	2/1467 0.14%	0.0996688	0.157054	1	1	P05980
Molecular function	GO:0047780	citrate dehydratase activity	1/75 1.33%	2/1467 0.14%	0.0996688	0.157054	1	1	P20004
Molecular function	GO:0070402	NADPH binding	1/75 1.33%	2/1467 0.14%	0.0996688	0.157054	1	1	F1N5J8
Molecular function	GO:0072542	protein phosphatase activator activity	1/75 1.33%	2/1467 0.14%	0.0996688	0.157054	1	1	P62157
Biological process	GO:0008284	positive regulation of cell population proliferation	2/62 3.23%	13/1332 0.98%	0.119614	0.195406	2	2	A6QLG5;P79103
Biological process	GO:0070374	positive regulation of ERK1 and ERK2 cascade	2/62 3.23%	13/1332 0.98%	0.119614	0.195406	2	2	Q3T165;Q2HJ97
Molecular function	GO:0005200	structural constituent of cytoskeleton	2/75 2.67%	12/1467 0.82%	0.122226	0.189724	2	2	P81948;E1BJB1
Cellular component	GO:0000922	spindle pole	1/66 1.52%	3/1474 0.2%	0.128487	0.292664	1	1	P62157
Cellular component	GO:0015630	microtubule cytoskeleton	1/66 1.52%	3/1474 0.2%	0.128487	0.292664	1	1	A0A3Q1LNC8
Cellular component	GO:0030017	sarcomere	1/66 1.52%	3/1474 0.2%	0.128487	0.292664	1	1	P62157
Cellular component	GO:0043209	myelin sheath	1/66 1.52%	3/1474 0.2%	0.128487	0.292664	1	1	P62157
Cellular component	GO:0044391	ribosomal subunit	1/66 1.52%	3/1474 0.2%	0.128487	0.292664	1	1	Q24JY1
Cellular component	GO:0045261	proton-transporting ATP synthase complex, catalytic core F(1)	1/66 1.52%	3/1474 0.2%	0.128487	0.292664	1	1	P19483
Cellular component	GO:0097225	sperm midpiece	1/66 1.52%	3/1474 0.2%	0.128487	0.292664	1	1	P62157
Biological process	GO:0002376	immune system process	1/62 1.61%	3/1332 0.23%	0.133336	0.195406	1	1	P08814
Biological process	GO:0002548	monocyte chemotaxis	1/62 1.61%	3/1332 0.23%	0.133336	0.195406	1	1	Q32PD5
Biological process	GO:0006102	isocitrate metabolic process	1/62 1.61%	3/1332 0.23%	0.133336	0.195406	1	1	Q04467
Biological process	GO:0010942	positive regulation of cell death	1/62 1.61%	3/1332 0.23%	0.133336	0.195406	1	1	Q3T165
Biological process	GO:0030836	positive regulation of actin filament depolymerization	1/62 1.61%	3/1332 0.23%	0.133336	0.195406	1	1	Q5E9D5
Biological process	GO:0042026	protein refolding	1/62 1.61%	3/1332 0.23%	0.133336	0.195406	1	1	F1MUZ9
Biological process	GO:0042176	regulation of protein catabolic process	1/62 1.61%	3/1332 0.23%	0.133336	0.195406	1	1	A7MBA2
Biological process	GO:0042776	proton motive force-driven mitochondrial ATP synthesis	1/62 1.61%	3/1332 0.23%	0.133336	0.195406	1	1	P19483
Biological process	GO:0048873	homeostasis of number of cells within a tissue	1/62 1.61%	3/1332 0.23%	0.133336	0.195406	1	1	Q148D3
Biological process	GO:0051091	positive regulation of DNA-binding transcription factor activity	1/62 1.61%	3/1332 0.23%	0.133336	0.195406	1	1	Q2HJ97
Biological process	GO:0051693	actin filament capping	1/62 1.61%	3/1332 0.23%	0.133336	0.195406	1	1	A0A3Q1LNC8
Biological process	GO:0097053	L-kynurenine catabolic process	1/62 1.61%	3/1332 0.23%	0.133336	0.195406	1	1	Q0P5F9
Molecular function	GO:0004775	succinate-CoA ligase (ADP-forming) activity	1/75 1.33%	3/1467 0.2%	0.145761	0.210543	1	1	Q3MHX5
Molecular function	GO:0030234	enzyme regulator activity	1/75 1.33%	3/1467 0.2%	0.145761	0.210543	1	1	A7MBA2
Molecular function	GO:0042288	MHC class I protein binding	1/75 1.33%	3/1467 0.2%	0.145761	0.210543	1	1	P19483
Molecular function	GO:0048027	mRNA 5'-UTR binding	1/75 1.33%	3/1467 0.2%	0.145761	0.210543	1	1	Q56JX8
Molecular function	GO:0052689	carboxylic ester hydrolase activity	1/75 1.33%	3/1467 0.2%	0.145761	0.210543	1	1	P20000
Cellular component	GO:0005743	mitochondrial inner membrane	3/66 4.55%	31/1474 2.1%	0.158453	0.305385	3	3	P13621;A0A3Q1LHX4;P00366
Cellular component	GO:0000791	euchromatin	1/66 1.52%	4/1474 0.27%	0.167589	0.305385	1	1	A5PK61
Cellular component	GO:0005753	mitochondrial proton-transporting ATP synthase complex	1/66 1.52%	4/1474 0.27%	0.167589	0.305385	1	1	P19483
Cellular component	GO:0005839	proteasome core complex	1/66 1.52%	4/1474 0.27%	0.167589	0.305385	1	1	Q3T108
Cellular component	GO:0005844	polysome	1/66 1.52%	4/1474 0.27%	0.167589	0.305385	1	1	P79103
Cellular component	GO:0008021	synaptic vesicle	1/66 1.52%	4/1474 0.27%	0.167589	0.305385	1	1	Q3T133
Cellular component	GO:0008540	proteasome regulatory particle, base subcomplex	1/66 1.52%	4/1474 0.27%	0.167589	0.305385	1	1	A7MBA2
Cellular component	GO:0015934	large ribosomal subunit	1/66 1.52%	4/1474 0.27%	0.167589	0.305385	1	1	Q3T025
Cellular component	GO:0030864	cortical actin cytoskeleton	1/66 1.52%	4/1474 0.27%	0.167589	0.305385	1	1	A0A3Q1LNC8
Biological process	GO:0001937	negative regulation of endothelial cell proliferation	1/62 1.61%	4/1332 0.3%	0.173767	0.228996	1	1	P19483
Biological process	GO:0006101	citrate metabolic process	1/62 1.61%	4/1332 0.3%	0.173767	0.228996	1	1	P20004
Biological process	GO:0006559	L-phenylalanine catabolic process	1/62 1.61%	4/1332 0.3%	0.173767	0.228996	1	1	Q2KIH7
Biological process	GO:0008202	steroid metabolic process	1/62 1.61%	4/1332 0.3%	0.173767	0.228996	1	1	P05980
Biological process	GO:0019752	carboxylic acid metabolic process	1/62 1.61%	4/1332 0.3%	0.173767	0.228996	1	1	E1BP41
Biological process	GO:0035999	tetrahydrofolate interconversion	1/62 1.61%	4/1332 0.3%	0.173767	0.228996	1	1	A0A3Q1M478
Biological process	GO:0042254	ribosome biogenesis	1/62 1.61%	4/1332 0.3%	0.173767	0.228996	1	1	Q95140
Biological process	GO:0043388	positive regulation of DNA binding	1/62 1.61%	4/1332 0.3%	0.173767	0.228996	1	1	P62157
Biological process	GO:0043536	positive regulation of blood vessel endothelial cell migration	1/62 1.61%	4/1332 0.3%	0.173767	0.228996	1	1	P19483
Biological process	GO:0045727	positive regulation of translation	1/62 1.61%	4/1332 0.3%	0.173767	0.228996	1	1	P79103
Biological process	GO:0070373	negative regulation of ERK1 and ERK2 cascade	1/62 1.61%	4/1332 0.3%	0.173767	0.228996	1	1	Q3T165
Biological process	GO:1904851	positive regulation of establishment of protein localization to telomere	1/62 1.61%	4/1332 0.3%	0.173767	0.228996	1	1	Q3T0K2
Biological process	GO:1990830	cellular response to leukemia inhibitory factor	1/62 1.61%	4/1332 0.3%	0.173767	0.228996	1	1	Q3T0X6
Molecular function	GO:0003714	transcription corepressor activity	1/75 1.33%	4/1467 0.27%	0.189523	0.252698	1	1	Q3T165
Molecular function	GO:0009055	electron transfer activity	1/75 1.33%	4/1467 0.27%	0.189523	0.252698	1	1	Q2TBV3
Molecular function	GO:0031490	chromatin DNA binding	1/75 1.33%	4/1467 0.27%	0.189523	0.252698	1	1	A0A3Q1LZ47
Molecular function	GO:0042393	histone binding	1/75 1.33%	4/1467 0.27%	0.189523	0.252698	1	1	P08814
Molecular function	GO:0047485	protein N-terminus binding	1/75 1.33%	4/1467 0.27%	0.189523	0.252698	1	1	Q2HJ97
Molecular function	GO:0051920	peroxiredoxin activity	1/75 1.33%	4/1467 0.27%	0.189523	0.252698	1	1	P35705
Cellular component	GO:0005730	nucleolus	3/66 4.55%	35/1474 2.37%	0.204053	0.350145	3	3	A6QLG5;Q32PD5;Q56JX8
Cellular component	GO:0015935	small ribosomal subunit	1/66 1.52%	5/1474 0.34%	0.204963	0.350145	1	1	Q3T199
Cellular component	GO:0030054	cell junction	1/66 1.52%	5/1474 0.34%	0.204963	0.350145	1	1	A0A3Q1LNC8
Biological process	GO:0001516	prostaglandin biosynthetic process	1/62 1.61%	5/1332 0.38%	0.212342	0.248952	1	1	P05980
Biological process	GO:0006364	rRNA processing	1/62 1.61%	5/1332 0.38%	0.212342	0.248952	1	1	Q3T0X6
Biological process	GO:0006541	glutamine metabolic process	1/62 1.61%	5/1332 0.38%	0.212342	0.248952	1	1	P00366
Biological process	GO:0006606	protein import into nucleus	1/62 1.61%	5/1332 0.38%	0.212342	0.248952	1	1	Q2HJ97
Biological process	GO:0016567	protein ubiquitination	1/62 1.61%	5/1332 0.38%	0.212342	0.248952	1	1	F1MWW0
Biological process	GO:0030042	actin filament depolymerization	1/62 1.61%	5/1332 0.38%	0.212342	0.248952	1	1	Q5E9D5
Biological process	GO:0030218	erythrocyte differentiation	1/62 1.61%	5/1332 0.38%	0.212342	0.248952	1	1	Q32PD5
Biological process	GO:0030308	negative regulation of cell growth	1/62 1.61%	5/1332 0.38%	0.212342	0.248952	1	1	Q3T165
Biological process	GO:0031640	killing of cells of another organism	1/62 1.61%	5/1332 0.38%	0.212342	0.248952	1	1	Q32PD5
Biological process	GO:0032212	positive regulation of telomere maintenance via telomerase	1/62 1.61%	5/1332 0.38%	0.212342	0.248952	1	1	Q3T0K2
Biological process	GO:0035556	intracellular signal transduction	1/62 1.61%	5/1332 0.38%	0.212342	0.248952	1	1	F1MWW0
Biological process	GO:0042274	ribosomal small subunit biogenesis	1/62 1.61%	5/1332 0.38%	0.212342	0.248952	1	1	Q3T0X6
Biological process	GO:0042572	retinol metabolic process	1/62 1.61%	5/1332 0.38%	0.212342	0.248952	1	1	P02694
Biological process	GO:0046718	viral entry into host cell	1/62 1.61%	5/1332 0.38%	0.212342	0.248952	1	1	Q3T165
Biological process	GO:0051014	actin filament severing	1/62 1.61%	5/1332 0.38%	0.212342	0.248952	1	1	Q5E9D5
Biological process	GO:0051592	response to calcium ion	1/62 1.61%	5/1332 0.38%	0.212342	0.248952	1	1	A0A3Q1LHX4
Molecular function	GO:0005524	ATP binding	10/75 13.33%	150/1467 10.22%	0.22976	0.289536	10	10	P61603;Q3T0K2;A0A3Q1M478;Q3ZCH0;F1MUZ9;Q0IID9;P19483;Q3MHX5;A0A3Q1LTS4;P00366
Molecular function	GO:0004601	peroxidase activity	1/75 1.33%	5/1467 0.34%	0.231072	0.289536	1	1	P35705
Molecular function	GO:0017134	fibroblast growth factor binding	1/75 1.33%	5/1467 0.34%	0.231072	0.289536	1	1	Q32PD5
Molecular function	GO:0042826	histone deacetylase binding	1/75 1.33%	5/1467 0.34%	0.231072	0.289536	1	1	Q3T165
Molecular function	GO:0097718	disordered domain specific binding	1/75 1.33%	5/1467 0.34%	0.231072	0.289536	1	1	P62157
Biological process	GO:0043066	negative regulation of apoptotic process	2/62 3.23%	20/1332 1.5%	0.237831	0.276926	2	2	P08814;Q2HJ97
Cellular component	GO:0008250	oligosaccharyltransferase complex	1/66 1.52%	6/1474 0.41%	0.240683	0.372377	1	1	A6QPY0
Cellular component	GO:0012505	endomembrane system	1/66 1.52%	6/1474 0.41%	0.240683	0.372377	1	1	Q17QC0
Cellular component	GO:0019773	proteasome core complex, alpha-subunit complex	1/66 1.52%	6/1474 0.41%	0.240683	0.372377	1	1	Q3T0Y5
Cellular component	GO:0031982	vesicle	1/66 1.52%	6/1474 0.41%	0.240683	0.372377	1	1	P62157
Cellular component	GO:0042788	polysomal ribosome	1/66 1.52%	6/1474 0.41%	0.240683	0.372377	1	1	Q56JX3
Biological process	GO:0007005	mitochondrion organization	1/62 1.61%	6/1332 0.45%	0.249142	0.278646	1	1	Q3T165
Biological process	GO:0018279	protein N-linked glycosylation via asparagine	1/62 1.61%	6/1332 0.45%	0.249142	0.278646	1	1	A6QPY0
Biological process	GO:0019430	removal of superoxide radicals	1/62 1.61%	6/1332 0.45%	0.249142	0.278646	1	1	A0A3Q1MK02
Biological process	GO:0051603	proteolysis involved in cellular protein catabolic process	1/62 1.61%	6/1332 0.45%	0.249142	0.278646	1	1	Q3T108
Biological process	GO:0061077	chaperone-mediated protein folding	1/62 1.61%	6/1332 0.45%	0.249142	0.278646	1	1	Q3T0K2
Biological process	GO:1901998	toxin transport	1/62 1.61%	6/1332 0.45%	0.249142	0.278646	1	1	Q3T0K2
Molecular function	GO:0008289	lipid binding	2/75 2.67%	19/1467 1.3%	0.253142	0.309726	2	2	A0A3Q1MRL1;P02694
Molecular function	GO:0019901	protein kinase binding	2/75 2.67%	19/1467 1.3%	0.253142	0.309726	2	2	P62157;Q32PD5
Biological process	GO:0007030	Golgi organization	1/62 1.61%	7/1332 0.53%	0.28425	0.30976	1	1	Q3T133
Biological process	GO:0007339	binding of sperm to zona pellucida	1/62 1.61%	7/1332 0.53%	0.28425	0.30976	1	1	Q3T0K2
Biological process	GO:0016042	lipid catabolic process	1/62 1.61%	7/1332 0.53%	0.28425	0.30976	1	1	A0A3Q1LTS4
Biological process	GO:0045892	negative regulation of transcription, DNA-templated	1/62 1.61%	7/1332 0.53%	0.28425	0.30976	1	1	Q2HJ97
Molecular function	GO:0005506	iron ion binding	2/75 2.67%	21/1467 1.43%	0.291996	0.353112	2	2	P20004;Q2KIH7
Molecular function	GO:0042802	identical protein binding	5/75 6.67%	72/1467 4.91%	0.305528	0.365229	5	5	A0A3Q1LHX4;Q32PD5;A0A3Q1MK02;F1N5J8;P00366
Cellular component	GO:0008180	COP9 signalosome	1/66 1.52%	8/1474 0.54%	0.307447	0.434666	1	1	P19483
Cellular component	GO:0016363	nuclear matrix	1/66 1.52%	8/1474 0.54%	0.307447	0.434666	1	1	Q2HJ97
Cellular component	GO:0036464	cytoplasmic ribonucleoprotein granule	1/66 1.52%	8/1474 0.54%	0.307447	0.434666	1	1	P79103
Cellular component	GO:0042995	cell projection	1/66 1.52%	8/1474 0.54%	0.307447	0.434666	1	1	A0A3Q1LNC8
Cellular component	GO:0044297	cell body	1/66 1.52%	8/1474 0.54%	0.307447	0.434666	1	1	Q3T0K2
Molecular function	GO:0000287	magnesium ion binding	2/75 2.67%	22/1467 1.5%	0.31136	0.367971	2	2	Q3MHX5;Q04467
Biological process	GO:0030036	actin cytoskeleton organization	1/62 1.61%	8/1332 0.6%	0.317742	0.339724	1	1	A0A3Q1LNC8
Biological process	GO:0045454	cell redox homeostasis	1/62 1.61%	8/1332 0.6%	0.317742	0.339724	1	1	A0A3Q1MK02
Biological process	GO:0050829	defense response to Gram-negative bacterium	1/62 1.61%	8/1332 0.6%	0.317742	0.339724	1	1	Q32PD5
Molecular function	GO:0016491	oxidoreductase activity	2/75 2.67%	23/1467 1.57%	0.330622	0.382052	2	2	Q02337;O02691
Molecular function	GO:0051082	unfolded protein binding	2/75 2.67%	23/1467 1.57%	0.330622	0.382052	2	2	Q3T0K2;Q3ZCH0
Cellular component	GO:0005793	endoplasmic reticulum-Golgi intermediate compartment	1/66 1.52%	9/1474 0.61%	0.338626	0.470632	1	1	Q3T133
Molecular function	GO:0044325	transmembrane transporter binding	1/75 1.33%	8/1467 0.55%	0.343515	0.388321	1	1	P62157
Molecular function	GO:0051539	4 iron, 4 sulfur cluster binding	1/75 1.33%	8/1467 0.55%	0.343515	0.388321	1	1	P20004
Biological process	GO:0006511	ubiquitin-dependent protein catabolic process	1/62 1.61%	9/1332 0.68%	0.349691	0.369239	1	1	Q3T0Y5
Biological process	GO:0061844	antimicrobial humoral immune response mediated by antimicrobial peptide	1/62 1.61%	9/1332 0.68%	0.349691	0.369239	1	1	Q32PD5
Cellular component	GO:0015629	actin cytoskeleton	1/66 1.52%	10/1474 0.68%	0.368421	0.495255	1	1	Q5E9D5
Cellular component	GO:1990904	ribonucleoprotein complex	1/66 1.52%	10/1474 0.68%	0.368421	0.495255	1	1	Q95140
Molecular function	GO:0005516	calmodulin binding	1/75 1.33%	9/1467 0.61%	0.377262	0.421884	1	1	A0A3Q1LNC8
Biological process	GO:0000122	negative regulation of transcription by RNA polymerase II	1/62 1.61%	10/1332 0.75%	0.380166	0.394075	1	1	Q3T165
Biological process	GO:0006094	gluconeogenesis	1/62 1.61%	10/1332 0.75%	0.380166	0.394075	1	1	Q32LG3
Biological process	GO:0016310	phosphorylation	1/62 1.61%	10/1332 0.75%	0.380166	0.394075	1	1	Q0IID9
Cellular component	GO:0009986	cell surface	2/66 3.03%	30/1474 2.04%	0.392271	0.51881	2	2	Q3T165;Q2HJ97
Biological process	GO:0008285	negative regulation of cell population proliferation	1/62 1.61%	11/1332 0.83%	0.409236	0.419097	1	1	Q3T165
Biological process	GO:0045893	positive regulation of transcription, DNA-templated	1/62 1.61%	11/1332 0.83%	0.409236	0.419097	1	1	Q3T165
Molecular function	GO:0048306	calcium-dependent protein binding	1/75 1.33%	10/1467 0.68%	0.409296	0.452838	1	1	P62157
Cellular component	GO:0005811	lipid droplet	1/66 1.52%	13/1474 0.88%	0.4501	0.585844	1	1	P02694
Molecular function	GO:0051287	NAD binding	1/75 1.33%	12/1467 0.82%	0.468564	0.512954	1	1	Q04467
Cellular component	GO:0030496	midbody	1/66 1.52%	14/1474 0.95%	0.474942	0.599157	1	1	Q17QC0
Cellular component	GO:0070062	extracellular exosome	1/66 1.52%	14/1474 0.95%	0.474942	0.599157	1	1	Q17QC0
Biological process	GO:0006635	fatty acid beta-oxidation	1/62 1.61%	15/1332 1.13%	0.512686	0.521896	1	1	F1N5J8
Cellular component	GO:0005769	early endosome	1/66 1.52%	16/1474 1.09%	0.521355	0.619581	1	1	Q3T165
Cellular component	GO:0005777	peroxisome	1/66 1.52%	16/1474 1.09%	0.521355	0.619581	1	1	Q3T114
Cellular component	GO:0031090	organelle membrane	1/66 1.52%	16/1474 1.09%	0.521355	0.619581	1	1	Q3T199
Cellular component	GO:0043231	intracellular membrane-bounded organelle	1/66 1.52%	16/1474 1.09%	0.521355	0.619581	1	1	A0A3Q1LNC8
Molecular function	GO:0003779	actin binding	2/75 2.67%	35/1467 2.39%	0.542929	0.588173	2	2	Q32LP2;Q5E9D5
Cellular component	GO:0005813	centrosome	1/66 1.52%	17/1474 1.15%	0.543022	0.636112	1	1	P62157
Cellular component	GO:0005856	cytoskeleton	1/66 1.52%	18/1474 1.22%	0.563723	0.642017	1	1	Q32LP2
Cellular component	GO:0045202	synapse	1/66 1.52%	18/1474 1.22%	0.563723	0.642017	1	1	A6QLG5
Biological process	GO:0006629	lipid metabolic process	1/62 1.61%	18/1332 1.35%	0.578368	0.58179	1	1	P19483
Biological process	GO:0045944	positive regulation of transcription by RNA polymerase II	1/62 1.61%	18/1332 1.35%	0.578368	0.58179	1	1	P08814
Biological process	GO:0016477	cell migration	1/62 1.61%	20/1332 1.5%	0.617232	0.617232	1	1	Q2HJ97
Cellular component	GO:0016020	membrane	3/66 4.55%	71/1474 4.82%	0.627428	0.704782	3	3	Q32LG3;A0A3Q1MRL1;Q17QC0
Molecular function	GO:0005525	GTP binding	4/75 5.33%	84/1467 5.73%	0.63476	0.680567	4	4	P81948;E1BJB1;Q3MHX5;P00366
Molecular function	GO:0020037	heme binding	1/75 1.33%	21/1467 1.43%	0.670383	0.711427	1	1	Q17QC0
Cellular component	GO:0005887	integral component of plasma membrane	1/66 1.52%	26/1474 1.76%	0.699259	0.774855	1	1	Q3T165
Molecular function	GO:0030170	pyridoxal phosphate binding	1/75 1.33%	23/1467 1.57%	0.7037	0.739241	1	1	E1BP41
Cellular component	GO:0000139	Golgi membrane	1/66 1.52%	29/1474 1.97%	0.738563	0.807495	1	1	Q3T133
Cellular component	GO:0005886	plasma membrane	5/66 7.58%	146/1474 9.91%	0.8012	0.864453	5	5	Q32LP2;A0A3Q1LNC8;Q2HJ97;P19483;Q3MHX5
Molecular function	GO:0051015	actin filament binding	1/75 1.33%	31/1467 2.11%	0.806822	0.839095	1	1	A0A3Q1LNC8
Cellular component	GO:0005737	cytoplasm	7/66 10.61%	204/1474 13.84%	0.831273	0.885252	7	7	Q3T0Y5;Q28009;Q32LP2;Q95140;P81948;E1BJB1;Q0P5F9
Cellular component	GO:0005789	endoplasmic reticulum membrane	1/66 1.52%	42/1474 2.85%	0.857999	0.901999	1	1	Q3T133
Molecular function	GO:0042803	protein homodimerization activity	2/75 2.67%	69/1467 4.7%	0.879849	0.898235	2	2	Q17QC0;Q2HJ97
Molecular function	GO:0016887	ATP hydrolysis activity	1/75 1.33%	40/1467 2.73%	0.880961	0.898235	1	1	Q3T0K2
Molecular function	GO:0005509	calcium ion binding	3/75 4%	99/1467 6.75%	0.895143	0.902896	3	3	P62157;A0A3Q1LHX4;A0A3Q1LNC8
Molecular function	GO:0046872	metal ion binding	3/75 4%	101/1467 6.88%	0.902896	0.902896	3	3	Q28009;Q17QC0;A0A3Q1LTS4
Cellular component	GO:0005829	cytosol	6/66 9.09%	212/1474 14.38%	0.931567	0.965962	6	6	A0A3Q1MRL1;A0A3Q1MK02;F1N5J8;Q2KJC9;P02694;P05980
Cellular component	GO:0005794	Golgi apparatus	1/66 1.52%	61/1474 4.14%	0.942402	0.965962	1	1	E1BLF0
Cellular component	GO:0016021	integral component of membrane	5/66 7.58%	224/1474 15.2%	0.981502	0.981903	5	5	A0A3Q1LHX4;A6QPY0;P11024;Q3T133;Q17QC0
Cellular component	GO:0005783	endoplasmic reticulum	1/66 1.52%	85/1474 5.77%	0.981903	0.981903	1	1	P00366

## Sheet: Up-KEGG (Mild-HS vs No-HS)
Table S4.4 KEGG pathway enrichment analysis of up-regulated DEPs between No-HS and Mild-HS groups
ko_ID	KEGG_Pathway	KEGG_level_1	KEGG_level_2	DiffRatio	BgRatio	P-value	FDR	Up	Count	Proteins	K_ids
ko04115	p53 signaling pathway	Cellular Processes	Cell growth and death	1/5 20%	5/1210 0.41%	0.0205248	0.155734	1	1	A0A3Q1MQV3	K16857
ko05219	Bladder cancer	Human Diseases	Cancer: specific types	1/5 20%	5/1210 0.41%	0.0205248	0.155734	1	1	A0A3Q1MQV3	K16857
ko05010	Alzheimer disease	Human Diseases	Neurodegenerative disease	2/5 40%	76/1210 6.28%	0.0344033	0.155734	2	2	Q03247;A0A3Q1LNE7	K04524+K04520
ko04350	TGF-beta signaling pathway	Environmental Information Processing	Signal transduction	1/5 20%	13/1210 1.07%	0.0526623	0.155734	1	1	A0A3Q1MQV3	K16857
ko04726	Serotonergic synapse	Organismal Systems	Nervous system	1/5 20%	13/1210 1.07%	0.0526623	0.155734	1	1	A0A3Q1LNE7	K04520
ko04080	Neuroactive ligand-receptor interaction	Environmental Information Processing	Signaling molecules and interaction	1/5 20%	14/1210 1.16%	0.0566194	0.155734	1	1	Q863C3	K05224
ko05144	Malaria	Human Diseases	Infectious disease: parasitic	1/5 20%	15/1210 1.24%	0.0605633	0.155734	1	1	A0A3Q1MQV3	K16857
ko04512	ECM-receptor interaction	Environmental Information Processing	Signaling molecules and interaction	1/5 20%	20/1210 1.65%	0.0800855	0.164956	1	1	A0A3Q1MQV3	K16857
ko04979	Cholesterol metabolism	Organismal Systems	Digestive system	1/5 20%	22/1210 1.82%	0.0878028	0.164956	1	1	Q03247	K04524
ko05206	MicroRNAs in cancer	Human Diseases	Cancer: overview	1/5 20%	23/1210 1.9%	0.091642	0.164956	1	1	A0A3Q1MQV3	K16857
ko04015	Rap1 signaling pathway	Environmental Information Processing	Signal transduction	1/5 20%	30/1210 2.48%	0.118156	0.193346	1	1	A0A3Q1MQV3	K16857
ko04510	Focal adhesion	Cellular Processes	Cellular community - eukaryotes	1/5 20%	37/1210 3.06%	0.144047	0.203872	1	1	A0A3Q1MQV3	K16857
ko05165	Human papillomavirus infection	Human Diseases	Infectious disease: viral	1/5 20%	38/1210 3.14%	0.147696	0.203872	1	1	A0A3Q1MQV3	K16857
ko05205	Proteoglycans in cancer	Human Diseases	Cancer: overview	1/5 20%	41/1210 3.39%	0.158567	0.203872	1	1	A0A3Q1MQV3	K16857
ko04151	PI3K-Akt signaling pathway	Environmental Information Processing	Signal transduction	1/5 20%	56/1210 4.63%	0.211271	0.23768	1	1	A0A3Q1MQV3	K16857
ko04610	Complement and coagulation cascades	Organismal Systems	Immune system	1/5 20%	56/1210 4.63%	0.211271	0.23768	1	1	P17697	K17252
ko04145	Phagosome	Cellular Processes	Transport and catabolism	1/5 20%	63/1210 5.21%	0.234945	0.248765	1	1	A0A3Q1MQV3	K16857
ko05022	Pathways of neurodegeneration - multiple diseases	Human Diseases	Neurodegenerative disease	1/5 20%	86/1210 7.11%	0.308759	0.308759	1	1	A0A3Q1LNE7	K04520

## Sheet: Down-KEGG (Mild-HS vs No-HS)
Table S4.5 KEGG pathway enrichment analysis of down-regulated DEPs between No-HS and Mild-HS groups
ko_ID	KEGG_Pathway	KEGG_level_1	KEGG_level_2	DiffRatio	BgRatio	P-value	FDR	Down	Count	Proteins	K_ids
ko03010	Ribosome	Genetic Information Processing	Translation	19/65 29.23%	69/1210 5.7%	3.188e-10	4.27192e-08	19	19	Q3T0L7;Q3T087;Q56JX3;Q3T025;A6QLG5;Q24JY1;Q3SYR7;Q3MIC0;Q32PD5;Q95140;P79103;A0A3Q1LR67;Q3T0X6;Q3T0R1;Q3T199;Q58DW0;Q58DT1;Q56JX8;A0A3Q1MCJ7	K02903+K02868+K02910+K02880+K02997+K02893+K02940+K02921+K02966+K02941+K02987+K02891+K02960+K02964+K02973+K02930+K02937+K02953+K02955
ko00340	Histidine metabolism	Metabolism	Amino acid metabolism	4/65 6.15%	10/1210 0.83%	0.00124948	0.033486	4	4	Q1JPA0;Q2KJH9;Q2KJC9;P20000	K00129+K00149+K14085+K00128
ko00561	Glycerolipid metabolism	Metabolism	Lipid metabolism	4/65 6.15%	10/1210 0.83%	0.00124948	0.033486	4	4	Q2KJH9;Q0IID9;Q2KJC9;P20000	K00149+K00864+K14085+K00128
ko00410	beta-Alanine metabolism	Metabolism	Metabolism of other amino acids	5/65 7.69%	19/1210 1.57%	0.00248122	0.055414	5	5	Q1JPA0;E1BP41;Q2KJH9;Q2KJC9;P20000	K00129+K18966+K00149+K14085+K00128
ko00020	Citrate cycle (TCA cycle)	Metabolism	Carbohydrate metabolism	5/65 7.69%	24/1210 1.98%	0.0073542	0.109496	5	5	Q148D3;Q32LG3;P20004;Q3MHX5;Q04467	K01679+K00026+K01681+K01900+K00031
ko00380	Tryptophan metabolism	Metabolism	Amino acid metabolism	4/65 6.15%	17/1210 1.4%	0.0106379	0.142548	4	4	Q2KJH9;Q0P5F9;Q2KJC9;P20000	K00149+K23234+K14085+K00128
ko00620	Pyruvate metabolism	Metabolism	Carbohydrate metabolism	5/65 7.69%	27/1210 2.23%	0.0123222	0.150107	5	5	Q148D3;Q32LG3;Q2KJH9;Q2KJC9;P20000	K01679+K00026+K00149+K14085+K00128
ko00053	Ascorbate and aldarate metabolism	Metabolism	Carbohydrate metabolism	3/65 4.62%	11/1210 0.91%	0.0179125	0.171448	3	3	Q2KJH9;Q2KJC9;P20000	K00149+K14085+K00128
ko00280	Valine, leucine and isoleucine degradation	Metabolism	Amino acid metabolism	5/65 7.69%	31/1210 2.56%	0.0219533	0.196117	5	5	Q2KJH9;O02691;Q2KJC9;P20000;A0A3Q1LTS4	K00149+K08683+K14085+K00128+K01965
ko00310	Lysine degradation	Metabolism	Amino acid metabolism	3/65 4.62%	15/1210 1.24%	0.0423504	0.283748	3	3	Q2KJH9;Q2KJC9;P20000	K00149+K14085+K00128
ko05016	Huntington disease	Human Diseases	Neurodegenerative disease	8/65 12.31%	68/1210 5.62%	0.0251364	0.200377	8	8	Q3T0Y5;P13621;P07552;P81948;E1BJB1;A7MBA2;P19483;Q3T108	K02726+K02137+K00420+K07374+K07375+K03032+K02132+K02736
ko03082	ATP-dependent chromatin remodeling	Genetic Information Processing	Chromosome	2/65 3.08%	5/1210 0.41%	0.0255835	0.200377	2	2	A1A4R1;A0A3Q1LZ47	K11251+K11251
ko05014	Amyotrophic lateral sclerosis	Human Diseases	Neurodegenerative disease	9/65 13.85%	82/1210 6.78%	0.0269164	0.200377	9	9	Q3T0Y5;P13621;P07552;Q28009;P81948;E1BJB1;A7MBA2;P19483;Q3T108	K02726+K02137+K00420+K13098+K07374+K07375+K03032+K02132+K02736
ko04613	Neutrophil extracellular trap formation	Organismal Systems	Immune system	6/65 9.23%	48/1210 3.97%	0.039333	0.277401	6	6	P62803;P62808;A1A4R1;A0A3Q1M1Z1;A5PK61;A0A3Q1LZ47	K11254+K11252+K11251+K11254+K11253+K11251
ko05322	Systemic lupus erythematosus	Human Diseases	Immune disease	6/65 9.23%	39/1210 3.22%	0.0152977	0.161012	6	6	P62803;P62808;A1A4R1;A0A3Q1M1Z1;A5PK61;A0A3Q1LZ47	K11254+K11252+K11251+K11254+K11253+K11251
ko05012	Parkinson disease	Human Diseases	Neurodegenerative disease	9/65 13.85%	75/1210 6.2%	0.0156205	0.161012	9	9	Q3T0Y5;P62157;P13621;P07552;P81948;E1BJB1;A7MBA2;P19483;Q3T108	K02726+K02183+K02137+K00420+K07374+K07375+K03032+K02132+K02736
ko05022	Pathways of neurodegeneration - multiple diseases	Human Diseases	Neurodegenerative disease	11/65 16.92%	86/1210 7.11%	0.00453205	0.0867563	11	11	Q3T0Y5;P62157;P13621;P07552;Q28009;P81948;E1BJB1;O02691;A7MBA2;P19483;Q3T108	K02726+K02183+K02137+K00420+K13098+K07374+K07375+K08683+K03032+K02132+K02736
ko05010	Alzheimer disease	Human Diseases	Neurodegenerative disease	10/65 15.38%	76/1210 6.28%	0.00559153	0.0936582	10	10	Q3T0Y5;P62157;P13621;P07552;P81948;E1BJB1;O02691;A7MBA2;P19483;Q3T108	K02726+K02183+K02137+K00420+K07374+K07375+K08683+K03032+K02132+K02736
ko05171	Coronavirus disease - COVID-19	Human Diseases	Infectious disease: viral	19/65 29.23%	111/1210 9.17%	1.54063e-06	0.000103222	19	19	Q3T0L7;Q3T087;Q56JX3;Q3T025;A6QLG5;Q24JY1;Q3SYR7;Q3MIC0;Q32PD5;Q95140;P79103;A0A3Q1LR67;Q3T0X6;Q3T0R1;Q3T199;Q58DW0;Q58DT1;Q56JX8;A0A3Q1MCJ7	K02903+K02868+K02910+K02880+K02997+K02893+K02940+K02921+K02966+K02941+K02987+K02891+K02960+K02964+K02973+K02930+K02937+K02953+K02955
ko05034	Alcoholism	Human Diseases	Substance dependence	7/65 10.77%	20/1210 1.65%	4.16166e-05	0.00185887	7	7	P62803;P62808;A1A4R1;A0A3Q1M1Z1;P62157;A5PK61;A0A3Q1LZ47	K11254+K11252+K11251+K11254+K02183+K11253+K11251
ko03018	RNA degradation	Genetic Information Processing	Folding, sorting and degradation	2/65 3.08%	7/1210 0.58%	0.0501043	0.305571	2	2	Q3ZCH0;F1MUZ9	K04043+K04077
ko00330	Arginine and proline metabolism	Metabolism	Amino acid metabolism	3/65 4.62%	16/1210 1.32%	0.0501683	0.305571	3	3	Q2KJH9;Q2KJC9;P20000	K00149+K14085+K00128
ko04913	Ovarian steroidogenesis	Organismal Systems	Endocrine system	1/65 1.54%	1/1210 0.08%	0.053719	0.308601	1	1	P05980	K04119
ko05020	Prion disease	Human Diseases	Neurodegenerative disease	8/65 12.31%	79/1210 6.53%	0.0552719	0.308601	8	8	Q3T0Y5;P13621;P07552;P81948;E1BJB1;A7MBA2;P19483;Q3T108	K02726+K02137+K00420+K07374+K07375+K03032+K02132+K02736
ko00770	Pantothenate and CoA biosynthesis	Metabolism	Metabolism of cofactors and vitamins	2/65 3.08%	8/1210 0.66%	0.0645292	0.345876	2	2	E1BP41;P20000	K18966+K00128
ko00360	Phenylalanine metabolism	Metabolism	Amino acid metabolism	2/65 3.08%	9/1210 0.74%	0.0801507	0.389323	2	2	Q1JPA0;Q2KIH7	K00129+K00500
ko00790	Folate biosynthesis	Metabolism	Metabolism of cofactors and vitamins	2/65 3.08%	9/1210 0.74%	0.0801507	0.389323	2	2	Q2KIH7;P05980	K00500+K04119
ko05208	Chemical carcinogenesis - reactive oxygen species	Human Diseases	Cancer: overview	5/65 7.69%	44/1210 3.64%	0.0820274	0.389323	5	5	P13621;P07552;A0A3Q1MK02;P19483;P05980	K02137+K00420+K00355+K02132+K04119
ko01200	Carbon metabolism	Metabolism	Global and overview maps	7/65 10.77%	73/1210 6.03%	0.0903266	0.389323	7	7	Q148D3;Q32LG3;P20004;Q3MHX5;A0A3Q1LTS4;P00366;Q04467	K01679+K00026+K01681+K01900+K01965+K00261+K00031
ko01100	Metabolic pathways	Metabolism	Global and overview maps	26/65 40%	385/1210 31.82%	0.0951013	0.389323	26	26	Q148D3;P13621;P00586;P07552;A6QPY0;Q1JPA0;Q32LG3;P11024;A0A3Q1M478;E1BP41;A0A3Q1MK02;P20004;Q2KIH7;Q2KJH9;Q02337;Q0P5F9;O02691;Q0IID9;Q2KJC9;P20000;P19483;Q3MHX5;A0A3Q1LTS4;P00366;P05980;Q04467	K01679+K02137+K01011+K00420+K12670+K00129+K00026+K00323+K00288+K18966+K00355+K01681+K00500+K00149+K00019+K23234+K08683+K00864+K14085+K00128+K02132+K01900+K01965+K00261+K04119+K00031
ko01210	2-Oxocarboxylic acid metabolism	Metabolism	Global and overview maps	2/65 3.08%	10/1210 0.83%	0.0968031	0.389323	2	2	P20004;Q04467	K01681+K00031
ko00630	Glyoxylate and dicarboxylate metabolism	Metabolism	Carbohydrate metabolism	3/65 4.62%	21/1210 1.74%	0.0985615	0.389323	3	3	Q32LG3;P20004;A0A3Q1LTS4	K00026+K01681+K01965
ko04070	Phosphatidylinositol signaling system	Environmental Information Processing	Signal transduction	1/65 1.54%	2/1210 0.17%	0.104594	0.389323	1	1	P62157	K02183
ko04122	Sulfur relay system	Genetic Information Processing	Folding, sorting and degradation	1/65 1.54%	2/1210 0.17%	0.104594	0.389323	1	1	P00586	K01011
ko00130	Ubiquinone and other terpenoid-quinone biosynthesis	Metabolism	Metabolism of cofactors and vitamins	1/65 1.54%	2/1210 0.17%	0.104594	0.389323	1	1	A0A3Q1MK02	K00355
ko04744	Phototransduction	Organismal Systems	Sensory system	1/65 1.54%	2/1210 0.17%	0.104594	0.389323	1	1	P62157	K02183
ko00071	Fatty acid degradation	Metabolism	Lipid metabolism	3/65 4.62%	24/1210 1.98%	0.134018	0.485364	3	3	Q2KJH9;Q2KJC9;P20000	K00149+K14085+K00128
ko00400	Phenylalanine, tyrosine and tryptophan biosynthesis	Metabolism	Amino acid metabolism	1/65 1.54%	3/1210 0.25%	0.152774	0.53873	1	1	Q2KIH7	K00500
ko03050	Proteasome	Genetic Information Processing	Folding, sorting and degradation	3/65 4.62%	26/1210 2.15%	0.159792	0.549031	3	3	Q3T0Y5;A7MBA2;Q3T108	K02726+K03032+K02736
ko04217	Necroptosis	Cellular Processes	Cell growth and death	3/65 4.62%	27/1210 2.23%	0.173218	0.554275	3	3	A1A4R1;A0A3Q1LZ47;P00366	K11251+K11251+K00261
ko00190	Oxidative phosphorylation	Metabolism	Energy metabolism	3/65 4.62%	27/1210 2.23%	0.173218	0.554275	3	3	P13621;P07552;P19483	K02137+K00420+K02132
ko00010	Glycolysis / Gluconeogenesis	Metabolism	Carbohydrate metabolism	4/65 6.15%	41/1210 3.39%	0.173728	0.554275	4	4	Q1JPA0;Q2KJH9;Q2KJC9;P20000	K00129+K00149+K14085+K00128
ko04540	Gap junction	Cellular Processes	Cellular community - eukaryotes	2/65 3.08%	15/1210 1.24%	0.190643	0.585462	2	2	P81948;E1BJB1	K07374+K07375
ko05031	Amphetamine addiction	Human Diseases	Substance dependence	1/65 1.54%	4/1210 0.33%	0.1984	0.585462	1	1	P62157	K02183
ko05214	Glioma	Human Diseases	Cancer: specific types	1/65 1.54%	4/1210 0.33%	0.1984	0.585462	1	1	P62157	K02183
ko04936	Alcoholic liver disease	Human Diseases	Endocrine and metabolic disease	3/65 4.62%	29/1210 2.4%	0.200979	0.585462	3	3	Q2KJH9;Q2KJC9;P20000	K00149+K14085+K00128
ko00430	Taurine and hypotaurine metabolism	Metabolism	Metabolism of other amino acids	1/65 1.54%	5/1210 0.41%	0.241604	0.660712	1	1	E1BP41	K18966
ko04740	Olfactory transduction	Organismal Systems	Sensory system	1/65 1.54%	5/1210 0.41%	0.241604	0.660712	1	1	P62157	K02183
ko04912	GnRH signaling pathway	Organismal Systems	Endocrine system	1/65 1.54%	5/1210 0.41%	0.241604	0.660712	1	1	P62157	K02183
ko04714	Thermogenesis	Organismal Systems	Environmental adaptation	3/65 4.62%	33/1210 2.73%	0.259227	0.694727	3	3	P13621;P07552;P19483	K02137+K00420+K02132
ko05017	Spinocerebellar ataxia	Human Diseases	Neurodegenerative disease	3/65 4.62%	34/1210 2.81%	0.274176	0.70105	3	3	Q3T0Y5;A7MBA2;Q3T108	K02726+K03032+K02736
ko00910	Nitrogen metabolism	Metabolism	Energy metabolism	1/65 1.54%	6/1210 0.5%	0.282513	0.70105	1	1	P00366	K00261
ko04625	C-type lectin receptor signaling pathway	Organismal Systems	Immune system	1/65 1.54%	6/1210 0.5%	0.282513	0.70105	1	1	P62157	K02183
ko04720	Long-term potentiation	Organismal Systems	Nervous system	1/65 1.54%	6/1210 0.5%	0.282513	0.70105	1	1	P62157	K02183
ko00760	Nicotinate and nicotinamide metabolism	Metabolism	Metabolism of cofactors and vitamins	1/65 1.54%	7/1210 0.58%	0.321248	0.737869	1	1	P11024	K00323
ko00920	Sulfur metabolism	Metabolism	Energy metabolism	1/65 1.54%	7/1210 0.58%	0.321248	0.737869	1	1	P00586	K01011
ko04924	Renin secretion	Organismal Systems	Endocrine system	1/65 1.54%	7/1210 0.58%	0.321248	0.737869	1	1	P62157	K02183
ko04925	Aldosterone synthesis and secretion	Organismal Systems	Endocrine system	1/65 1.54%	7/1210 0.58%	0.321248	0.737869	1	1	P62157	K02183
ko05203	Viral carcinogenesis	Human Diseases	Cancer: overview	3/65 4.62%	38/1210 3.14%	0.334676	0.737869	3	3	P62803;P62808;A0A3Q1M1Z1	K11254+K11252+K11254
ko00270	Cysteine and methionine metabolism	Metabolism	Amino acid metabolism	2/65 3.08%	23/1210 1.9%	0.353109	0.737869	2	2	P00586;Q32LG3	K01011+K00026
ko04940	Type I diabetes mellitus	Human Diseases	Endocrine and metabolic disease	1/65 1.54%	8/1210 0.66%	0.357922	0.737869	1	1	F1MUZ9	K04077
ko00670	One carbon pool by folate	Metabolism	Metabolism of cofactors and vitamins	1/65 1.54%	8/1210 0.66%	0.357922	0.737869	1	1	A0A3Q1M478	K00288
ko04713	Circadian entrainment	Organismal Systems	Environmental adaptation	1/65 1.54%	8/1210 0.66%	0.357922	0.737869	1	1	P62157	K02183
ko04750	Inflammatory mediator regulation of TRP channels	Organismal Systems	Sensory system	1/65 1.54%	8/1210 0.66%	0.357922	0.737869	1	1	P62157	K02183
ko04977	Vitamin digestion and absorption	Organismal Systems	Digestive system	1/65 1.54%	8/1210 0.66%	0.357922	0.737869	1	1	P02694	K14622
ko04210	Apoptosis	Cellular Processes	Cell growth and death	2/65 3.08%	24/1210 1.98%	0.373027	0.740505	2	2	A0A3Q1LNC8;P81948	K06114+K07374
ko04916	Melanogenesis	Organismal Systems	Endocrine system	1/65 1.54%	9/1210 0.74%	0.392643	0.740505	1	1	P62157	K02183
ko04971	Gastric acid secretion	Organismal Systems	Digestive system	1/65 1.54%	9/1210 0.74%	0.392643	0.740505	1	1	P62157	K02183
ko05202	Transcriptional misregulation in cancer	Human Diseases	Cancer: overview	2/65 3.08%	25/1210 2.07%	0.392706	0.740505	2	2	A5PK61;Q28009	K11253+K13098
ko00640	Propanoate metabolism	Metabolism	Carbohydrate metabolism	2/65 3.08%	25/1210 2.07%	0.392706	0.740505	2	2	Q3MHX5;A0A3Q1LTS4	K01900+K01965
ko01230	Biosynthesis of amino acids	Metabolism	Global and overview maps	3/65 4.62%	43/1210 3.55%	0.410079	0.740505	3	3	P20004;Q2KIH7;Q04467	K01681+K00500+K00031
ko01240	Biosynthesis of cofactors	Metabolism	Global and overview maps	3/65 4.62%	43/1210 3.55%	0.410079	0.740505	3	3	A0A3Q1M478;A0A3Q1MK02;P20000	K00288+K00355+K00128
ko03040	Spliceosome	Genetic Information Processing	Transcription	2/65 3.08%	26/1210 2.15%	0.412115	0.740505	2	2	Q28009;Q0VCY7	K13098+K12890
ko03015	mRNA surveillance pathway	Genetic Information Processing	Translation	1/65 1.54%	10/1210 0.83%	0.425514	0.740505	1	1	Q28009	K13098
ko04934	Cushing syndrome	Human Diseases	Endocrine and metabolic disease	1/65 1.54%	10/1210 0.83%	0.425514	0.740505	1	1	Q148D3	K01679
ko04921	Oxytocin signaling pathway	Organismal Systems	Endocrine system	1/65 1.54%	10/1210 0.83%	0.425514	0.740505	1	1	P62157	K02183
ko04964	Proximal tubule bicarbonate reclamation	Organismal Systems	Excretory system	1/65 1.54%	10/1210 0.83%	0.425514	0.740505	1	1	P00366	K00261
ko05152	Tuberculosis	Human Diseases	Infectious disease: bacterial	3/65 4.62%	45/1210 3.72%	0.439644	0.745726	3	3	P62157;Q3ZCH0;F1MUZ9	K02183+K04043+K04077
ko05415	Diabetic cardiomyopathy	Human Diseases	Cardiovascular disease	3/65 4.62%	45/1210 3.72%	0.439644	0.745726	3	3	P13621;P07552;P19483	K02137+K00420+K02132
ko04114	Oocyte meiosis	Cellular Processes	Cell growth and death	1/65 1.54%	11/1210 0.91%	0.456632	0.755416	1	1	P62157	K02183
ko00140	Steroid hormone biosynthesis	Metabolism	Lipid metabolism	1/65 1.54%	11/1210 0.91%	0.456632	0.755416	1	1	P05980	K04119
ko04270	Vascular smooth muscle contraction	Organismal Systems	Circulatory system	1/65 1.54%	12/1210 0.99%	0.486089	0.776165	1	1	P62157	K02183
ko04722	Neurotrophin signaling pathway	Organismal Systems	Nervous system	1/65 1.54%	12/1210 0.99%	0.486089	0.776165	1	1	P62157	K02183
ko04814	Motor proteins	Cellular Processes	Cell motility	2/65 3.08%	30/1210 2.48%	0.486551	0.776165	2	2	P81948;E1BJB1	K07374+K07375
ko05211	Renal cell carcinoma	Human Diseases	Cancer: specific types	1/65 1.54%	13/1210 1.07%	0.513972	0.777615	1	1	Q148D3	K01679
ko00220	Arginine biosynthesis	Metabolism	Amino acid metabolism	1/65 1.54%	13/1210 1.07%	0.513972	0.777615	1	1	P00366	K00261
ko00590	Arachidonic acid metabolism	Metabolism	Lipid metabolism	1/65 1.54%	13/1210 1.07%	0.513972	0.777615	1	1	P05980	K04119
ko04728	Dopaminergic synapse	Organismal Systems	Nervous system	1/65 1.54%	13/1210 1.07%	0.513972	0.777615	1	1	P62157	K02183
ko05418	Fluid shear stress and atherosclerosis	Human Diseases	Cardiovascular disease	2/65 3.08%	32/1210 2.64%	0.521587	0.777615	2	2	P62157;A0A3Q1MK02	K02183+K00355
ko04080	Neuroactive ligand-receptor interaction	Environmental Information Processing	Signaling molecules and interaction	1/65 1.54%	14/1210 1.16%	0.540365	0.777615	1	1	Q17QC0	K17278
ko04371	Apelin signaling pathway	Environmental Information Processing	Signal transduction	1/65 1.54%	14/1210 1.16%	0.540365	0.777615	1	1	P62157	K02183
ko00350	Tyrosine metabolism	Metabolism	Amino acid metabolism	1/65 1.54%	14/1210 1.16%	0.540365	0.777615	1	1	Q1JPA0	K00129
ko04260	Cardiac muscle contraction	Organismal Systems	Circulatory system	1/65 1.54%	14/1210 1.16%	0.540365	0.777615	1	1	P07552	K00420
ko00513	Various types of N-glycan biosynthesis	Metabolism	Glycan biosynthesis and metabolism	1/65 1.54%	15/1210 1.24%	0.565345	0.777615	1	1	A6QPY0	K12670
ko00650	Butanoate metabolism	Metabolism	Carbohydrate metabolism	1/65 1.54%	15/1210 1.24%	0.565345	0.777615	1	1	Q02337	K00019
ko04530	Tight junction	Cellular Processes	Cellular community - eukaryotes	2/65 3.08%	36/1210 2.98%	0.586839	0.777615	2	2	Q32LP2;P81948	K05762+K07374
ko04024	cAMP signaling pathway	Environmental Information Processing	Signal transduction	1/65 1.54%	16/1210 1.32%	0.588987	0.777615	1	1	P62157	K02183
ko00980	Metabolism of xenobiotics by cytochrome P450	Metabolism	Xenobiotics biodegradation and metabolism	1/65 1.54%	16/1210 1.32%	0.588987	0.777615	1	1	Q1JPA0	K00129
ko04261	Adrenergic signaling in cardiomyocytes	Organismal Systems	Circulatory system	1/65 1.54%	16/1210 1.32%	0.588987	0.777615	1	1	P62157	K02183
ko05200	Pathways in cancer	Human Diseases	Cancer: overview	3/65 4.62%	56/1210 4.63%	0.59009	0.777615	3	3	Q148D3;P62157;A0A3Q1MK02	K01679+K02183+K00355
ko04218	Cellular senescence	Cellular Processes	Cell growth and death	1/65 1.54%	17/1210 1.4%	0.611362	0.777615	1	1	P62157	K02183
ko00510	N-Glycan biosynthesis	Metabolism	Glycan biosynthesis and metabolism	1/65 1.54%	17/1210 1.4%	0.611362	0.777615	1	1	A6QPY0	K12670
ko00982	Drug metabolism - cytochrome P450	Metabolism	Xenobiotics biodegradation and metabolism	1/65 1.54%	17/1210 1.4%	0.611362	0.777615	1	1	Q1JPA0	K00129
ko05417	Lipid and atherosclerosis	Human Diseases	Cardiovascular disease	2/65 3.08%	39/1210 3.22%	0.631412	0.777615	2	2	P62157;F1MUZ9	K02183+K04077
ko05134	Legionellosis	Human Diseases	Infectious disease: bacterial	1/65 1.54%	18/1210 1.49%	0.632537	0.777615	1	1	F1MUZ9	K04077
ko05225	Hepatocellular carcinoma	Human Diseases	Cancer: specific types	1/65 1.54%	18/1210 1.49%	0.632537	0.777615	1	1	A0A3Q1MK02	K00355
ko05230	Central carbon metabolism in cancer	Human Diseases	Cancer: overview	1/65 1.54%	18/1210 1.49%	0.632537	0.777615	1	1	Q04467	K00031
ko00250	Alanine, aspartate and glutamate metabolism	Metabolism	Amino acid metabolism	1/65 1.54%	18/1210 1.49%	0.632537	0.777615	1	1	P00366	K00261
ko04922	Glucagon signaling pathway	Organismal Systems	Endocrine system	1/65 1.54%	18/1210 1.49%	0.632537	0.777615	1	1	P62157	K02183
ko04657	IL-17 signaling pathway	Organismal Systems	Immune system	1/65 1.54%	19/1210 1.57%	0.652575	0.787793	1	1	Q0VCY7	K12890
ko04910	Insulin signaling pathway	Organismal Systems	Endocrine system	1/65 1.54%	19/1210 1.57%	0.652575	0.787793	1	1	P62157	K02183
ko04022	cGMP-PKG signaling pathway	Environmental Information Processing	Signal transduction	1/65 1.54%	20/1210 1.65%	0.671536	0.803445	1	1	P62157	K02183
ko05167	Kaposi sarcoma-associated herpesvirus infection	Human Diseases	Infectious disease: viral	1/65 1.54%	21/1210 1.74%	0.689477	0.81761	1	1	P62157	K02183
ko05206	MicroRNAs in cancer	Human Diseases	Cancer: overview	1/65 1.54%	23/1210 1.9%	0.722514	0.820482	1	1	Q32LP2	K05762
ko00260	Glycine, serine and threonine metabolism	Metabolism	Amino acid metabolism	1/65 1.54%	23/1210 1.9%	0.722514	0.820482	1	1	Q2KJC9	K14085
ko00480	Glutathione metabolism	Metabolism	Metabolism of other amino acids	1/65 1.54%	23/1210 1.9%	0.722514	0.820482	1	1	Q04467	K00031
ko04915	Estrogen signaling pathway	Organismal Systems	Endocrine system	1/65 1.54%	23/1210 1.9%	0.722514	0.820482	1	1	P62157	K02183
ko04970	Salivary secretion	Organismal Systems	Digestive system	1/65 1.54%	23/1210 1.9%	0.722514	0.820482	1	1	P62157	K02183
ko04146	Peroxisome	Cellular Processes	Transport and catabolism	1/65 1.54%	24/1210 1.98%	0.737709	0.823775	1	1	Q04467	K00031
ko05133	Pertussis	Human Diseases	Infectious disease: bacterial	1/65 1.54%	24/1210 1.98%	0.737709	0.823775	1	1	P62157	K02183
ko04932	Non-alcoholic fatty liver disease	Human Diseases	Endocrine and metabolic disease	1/65 1.54%	26/1210 2.15%	0.765683	0.840996	1	1	P07552	K00420
ko05168	Herpes simplex virus 1 infection	Human Diseases	Infectious disease: viral	1/65 1.54%	26/1210 2.15%	0.765683	0.840996	1	1	Q0VCY7	K12890
ko04020	Calcium signaling pathway	Environmental Information Processing	Signal transduction	1/65 1.54%	27/1210 2.23%	0.778547	0.848173	1	1	P62157	K02183
ko04014	Ras signaling pathway	Environmental Information Processing	Signal transduction	1/65 1.54%	29/1210 2.4%	0.802223	0.859983	1	1	P62157	K02183
ko05170	Human immunodeficiency virus 1 infection	Human Diseases	Infectious disease: viral	1/65 1.54%	29/1210 2.4%	0.802223	0.859983	1	1	P62157	K02183
ko04015	Rap1 signaling pathway	Environmental Information Processing	Signal transduction	1/65 1.54%	30/1210 2.48%	0.813109	0.864735	1	1	P62157	K02183
ko05163	Human cytomegalovirus infection	Human Diseases	Infectious disease: viral	1/65 1.54%	32/1210 2.64%	0.83314	0.879061	1	1	P62157	K02183
ko03320	PPAR signaling pathway	Organismal Systems	Endocrine system	1/65 1.54%	33/1210 2.73%	0.842347	0.881832	1	1	Q0IID9	K00864
ko05132	Salmonella infection	Human Diseases	Infectious disease: bacterial	2/65 3.08%	61/1210 5.04%	0.853286	0.886359	2	2	P81948;E1BJB1	K07374+K07375
ko04145	Phagosome	Cellular Processes	Transport and catabolism	2/65 3.08%	63/1210 5.21%	0.865866	0.892508	2	2	P81948;E1BJB1	K07374+K07375
ko05169	Epstein-Barr virus infection	Human Diseases	Infectious disease: viral	1/65 1.54%	41/1210 3.39%	0.900064	0.913701	1	1	A7MBA2	K03032
ko05205	Proteoglycans in cancer	Human Diseases	Cancer: overview	1/65 1.54%	41/1210 3.39%	0.900064	0.913701	1	1	Q32LP2	K05762
ko04810	Regulation of actin cytoskeleton	Cellular Processes	Cell motility	1/65 1.54%	56/1210 4.63%	0.957857	0.960231	1	1	Q32LP2	K05762
ko04141	Protein processing in endoplasmic reticulum	Genetic Information Processing	Folding, sorting and degradation	1/65 1.54%	57/1210 4.71%	0.960231	0.960231	1	1	A6QPY0	K12670

## Sheet: DEPs in Mod-HS vs No-HS
Table S4.6 Differentially expressed proteins (DEPs) between the No-HS and Mod-HS groups
Accession	Regulation	Gene	Description	FC	log2FC	P-value	FDR
F1ML89	down	CPS1	Carbamoyl-phosphate synthase 1	0.0177443	-5.8165	0.000125121	0.0146005
P00432	down	CAT	Catalase	0.0226901	-5.46179	0.0136276	0.0815351
Q2TBV3	down	ETFB	Electron transfer flavoprotein subunit beta	0.0293362	-5.09118	0.000165346	0.0157734
P20000	down	ALDH2	Aldehyde dehydrogenase, mitochondrial	0.0357738	-4.80495	6.57923e-05	0.0140736
A5PKH3	down	FAH	Fumarylacetoacetase	0.0467134	-4.42002	0.000102057	0.0140736
P14568	down	ASS1	Argininosuccinate synthase	0.0495724	-4.33432	0.00222237	0.0445162
P19483	down	ATP5F1A	ATP synthase subunit alpha, mitochondrial	0.0503067	-4.31311	0.000101957	0.0140736
Q8SQH5	down	SLC25A5	ADP/ATP translocase 2	0.0574755	-4.12091	0.000888866	0.0250152
P00829	down	ATP5F1B	ATP synthase subunit beta, mitochondrial	0.0577481	-4.11408	0.00022002	0.0159688
P00426	down	COX5A	Cytochrome c oxidase subunit 5A, mitochondrial	0.057875	-4.11092	0.00558165	0.0553747
A0A3Q1LTP0	down	ADK	Adenosine kinase	0.0624074	-4.00214	0.000170608	0.0157734
Q3T165	down	PHB1	Prohibitin 1	0.06773	-3.88406	0.000191374	0.0157734
Q3ZC41	down	ACAA1	Acetyl-CoA acyltransferase 1	0.0694834	-3.84719	0.000203865	0.0157734
Q32LG3	down	MDH2	Malate dehydrogenase, mitochondrial	0.0706875	-3.8224	0.000205889	0.0157734
F1MUZ9	down	HSPD1	60 kDa heat shock protein, mitochondrial	0.0739213	-3.75787	0.000311031	0.0179345
Q1JPA0	down	ALDH3B1	Aldehyde dehydrogenase family 3 member B1	0.0774833	-3.68997	0.000639748	0.0233751
P12344	down	GOT2	Aspartate aminotransferase, mitochondrial	0.0781272	-3.67803	0.00841236	0.0657765
P61603	down	HSPE1	10 kDa heat shock protein, mitochondrial	0.0805815	-3.63341	0.000245277	0.0169118
P08814	down	PTMS	Parathymosin	0.0869024	-3.52446	0.00205513	0.0436003
Q3ZCH0	down	HSPA9	Stress-70 protein, mitochondrial	0.0945014	-3.40352	0.00153706	0.0353267
Q01321	down	NDUFA4	Cytochrome c oxidase subunit NDUFA4	0.10152	-3.30016	0.000940727	0.0259452
P08166	down	AK2	Adenylate kinase 2, mitochondrial	0.104515	-3.25822	0.00584681	0.0569565
Q8SPF8	down	BPIFB1	BPI fold-containing family B member 1	0.108003	-3.21085	0.0113917	0.0762412
Q3ZBD3	down	PCBD1	Pterin-4-alpha-carbinolamine dehydratase	0.114012	-3.13274	0.0134307	0.081505
A6QPY0	down	DDOST	Dolichyl-diphosphooligosaccharide--protein glycosyltransferase 48 kDa subunit	0.118214	-3.08053	2.26614e-05	0.0140736
P49410	down	TUFM	Elongation factor Tu, mitochondrial	0.120733	-3.05011	0.00626902	0.0586891
P79134	down	ANXA6	Annexin A6	0.124759	-3.00278	0.00683047	0.0596862
P35705	down	PRDX3	Thioredoxin-dependent peroxide reductase, mitochondrial	0.128957	-2.95504	0.00425479	0.0514681
E1BP41	down	CSAD	Cysteine sulfinic acid decarboxylase	0.129246	-2.9518	0.000420274	0.0199834
Q148D3	down	FH	Fumarate hydratase, mitochondrial	0.132547	-2.91542	0.00992959	0.0716906
Q17QC0	down	PGRMC1	Membrane-associated progesterone receptor component 1	0.138487	-2.85218	4.97198e-05	0.0140736
Q3T114	down	RIDA	2-iminobutanoate/2-iminopropanoate deaminase	0.13879	-2.84902	0.00681029	0.0596862
Q5E9X4	down	LRRC59	Leucine-rich repeat-containing protein 59	0.143795	-2.79791	0.000437641	0.0199834
Q2KJH9	down	ALDH9A1	4-trimethylaminobutyraldehyde dehydrogenase	0.149294	-2.74377	0.00245949	0.0445162
Q2HJ97	down	PHB2	Prohibitin-2	0.150631	-2.73091	0.0193238	0.0976102
F1MTR1	down	IQGAP2	IQ motif containing GTPase activating protein 2	0.156836	-2.67267	0.00107809	0.0283035
Q5E973	down	RPL18	60S ribosomal protein L18	0.159382	-2.64944	0.00196801	0.0429603
A6QLP7	down	SSR1	Translocon-associated protein subunit alpha	0.173276	-2.52885	0.000309368	0.0179345
Q3ZBU2	down	CISD1	CDGSH iron-sulfur domain-containing protein 1	0.17622	-2.50455	0.00838111	0.0657765
Q3T087	down	RPL11	60S ribosomal protein L11	0.179198	-2.48037	0.000351146	0.0179345
Q2KJC9	down	ALDH7A1	Alpha-aminoadipic semialdehyde dehydrogenase	0.186293	-2.42435	5.30006e-05	0.0140736
Q3SYR7	down	RPL9	60S ribosomal protein L9	0.187546	-2.41469	0.000712826	0.0239118
A0A3Q1M7E0	down	DHCR24	24-dehydrocholesterol reductase	0.188742	-2.40551	0.00252953	0.0445162
Q2TBX5	down	SSR4	Translocon-associated protein subunit delta	0.189152	-2.40238	0.00725317	0.0609885
A6QLG5	down	RPS9	40S ribosomal protein S9	0.191762	-2.38261	0.00053567	0.0217261
A0A3Q1M478	down	MTHFD1	C-1-tetrahydrofolate synthase, cytoplasmic	0.199965	-2.32218	0.00108781	0.0283035
Q3T025	down	RPL17	60S ribosomal protein L17	0.201289	-2.31266	0.000728277	0.0239118
Q24JY1	down	RPL23A	60S ribosomal protein L23a	0.20723	-2.27069	0.00066108	0.0233751
A0A3Q1MFR6	down	TMED2	Transmembrane p24 trafficking protein 2	0.209502	-2.25496	0.00424005	0.0514681
P79103	down	RPS4	40S ribosomal protein S4	0.214162	-2.22323	0.00228118	0.0445162
Q58DW0	down	RPL4	60S ribosomal protein L4	0.217935	-2.19803	0.00351286	0.04809
P07552	down	UQCR11	Cytochrome b-c1 complex subunit 10	0.227394	-2.13673	0.00140887	0.0346935
Q3MHL4	down	AHCY	Adenosylhomocysteinase	0.229329	-2.12451	0.000336632	0.0179345
Q3T199	down	RPS23	40S ribosomal protein S23	0.230728	-2.11573	8.2999e-05	0.0140736
A0A3Q1LR67	down	RPL22	Ribosomal protein L22	0.235452	-2.08649	0.000570892	0.0224931
A0A3Q1MCJ7	down	RPS14	Ribosomal protein S14	0.240017	-2.05879	0.000876734	0.0250152
F1MKF8	down	SQOR	Sulfide quinone oxidoreductase	0.24102	-2.05278	0.010385	0.072695
A0A3Q1MN33	down	GCLC	Glutamate--cysteine ligase	0.245354	-2.02706	0.00615895	0.0586003
P20004	down	ACO2	Aconitate hydratase, mitochondrial	0.248875	-2.0065	0.00406917	0.0513944
Q3T0R1	down	RPS18	40S ribosomal protein S18	0.252163	-1.98757	0.00678057	0.0596862
Q95140	down	RPLP0	60S acidic ribosomal protein P0	0.255626	-1.9679	0.00971617	0.071076
Q58DT1	down	RPL7	60S ribosomal protein L7	0.259585	-1.94572	0.0158379	0.0897112
P26452	down	RPSA	40S ribosomal protein SA	0.262206	-1.93123	0.00359193	0.04809
Q3T0X6	down	RPS16	40S ribosomal protein S16	0.267163	-1.90421	0.00332317	0.04809
A0A3Q1MK02	down	NQO1	NAD(P)H quinone dehydrogenase 1	0.267662	-1.90152	0.00535736	0.054322
A6H769	down	RPS7	40S ribosomal protein S7	0.272297	-1.87675	0.00296603	0.0454937
Q2TBQ5	down	RPL7A	60S ribosomal protein L7a	0.272449	-1.87594	0.00497273	0.0535734
P62808	down	--	Histone H2B type 1	0.275333	-1.86075	0.0118667	0.0778214
Q56JX3	down	RPL31	60S ribosomal protein L31	0.275342	-1.8607	0.000649049	0.0233751
P61257	down	RPL26	60S ribosomal protein L26	0.275769	-1.85847	0.0073949	0.0613057
Q32LP2	down	RDX	Radixin	0.277952	-1.84709	0.00088609	0.0250152
Q56JX5	down	RPS25	40S ribosomal protein S25	0.279492	-1.83912	0.000463719	0.0199834
Q5E995	down	RPS6	40S ribosomal protein S6	0.280292	-1.835	0.0119264	0.0778214
Q3T108	down	PSMB4	Proteasome subunit beta type-4	0.285008	-1.81093	0.0172874	0.0934877
Q07536	down	ALDH6A1	Methylmalonate-semialdehyde dehydrogenase [acylating], mitochondrial	0.288293	-1.79439	0.00641922	0.059014
Q3T0V4	down	RPS11	40S ribosomal protein S11	0.290672	-1.78253	0.00690432	0.0598809
Q5E9D5	down	DSTN	Destrin	0.294042	-1.76591	0.00416762	0.0513944
P05307	down	P4HB	Protein disulfide-isomerase	0.294792	-1.76223	0.00274884	0.0454937
Q1LZ72	down	CNPY2	Canopy 2 homolog (Zebrafish)	0.305028	-1.71299	0.00617025	0.0586003
Q32PD5	down	RPS19	40S ribosomal protein S19	0.306952	-1.70391	0.00484838	0.0535734
P61356	down	RPL27	60S ribosomal protein L27	0.314746	-1.66774	0.00620424	0.0586003
Q3T0Y5	down	PSMA2	Proteasome subunit alpha type-2	0.316238	-1.66092	0.000684304	0.0235914
A6QLY4	down	ISOC1	Isochorismatase domain-containing protein 1	0.316384	-1.66025	0.00275987	0.0454937
Q3T169	down	RPS3	40S ribosomal protein S3	0.317511	-1.65512	0.0175803	0.0940022
O18789	down	RPS2	40S ribosomal protein S2	0.317877	-1.65346	0.0206943	0.0994337
O77834	down	PRDX6	Peroxiredoxin-6	0.318873	-1.64895	0.00870155	0.0670359
Q28007	down	DPYD	Dihydropyrimidine dehydrogenase [NADP(+)]	0.323469	-1.6283	0.00245877	0.0445162
Q95M18	down	HSP90B1	Endoplasmin	0.324549	-1.62349	0.00258252	0.0445162
Q0IID9	down	GK	Glycerol kinase	0.327917	-1.6086	0.00286998	0.0454937
A0A3Q1LUR7	down	KATNAL2	Katanin p60 ATPase-containing subunit A-like 2	0.329421	-1.60199	0.00435336	0.0517524
P05980	down	--	Prostaglandin F synthase 1	0.332906	-1.58681	0.00671034	0.0596862
Q3MHL7	down	CCT6A	T-complex protein 1 subunit zeta	0.335676	-1.57486	0.00115857	0.0295866
Q5E947	down	PRDX1	Peroxiredoxin-1	0.336024	-1.57337	0.000338882	0.0179345
Q3T0L7	down	RPL28	60S ribosomal protein L28	0.338847	-1.56129	0.000462515	0.0199834
Q28009	down	FUS	RNA-binding protein FUS	0.341514	-1.54998	0.000341435	0.0179345
P62157	down	CALM	Calmodulin	0.34165	-1.54941	0.0142497	0.0839755
P48644	down	ALDH1A1	Aldehyde dehydrogenase 1A1	0.346577	-1.52875	0.00213376	0.0445162
Q3T0K2	down	CCT3	T-complex protein 1 subunit gamma	0.352096	-1.50596	0.0051369	0.0540747
Q5E958	down	RPS8	40S ribosomal protein S8	0.352147	-1.50575	0.000336289	0.0179345
P62866	down	FAU	40S ribosomal protein S30	0.353131	-1.50173	0.00100481	0.0271694
E1BF00	up	PAPPA2	Pappalysin 2	2.99583	1.58295	0.000880413	0.0250152
Q3ZCJ8	up	CTSC	Dipeptidyl peptidase 1	3.02013	1.59461	0.00480924	0.0535734
P31096	up	SPP1	Osteopontin	3.29875	1.72192	0.00926386	0.0690533
A0A3Q1LRA9	up	SLPI	Secretory leukocyte peptidase inhibitor	3.34617	1.74251	0.0122104	0.0781201
P24627	up	LTF	Lactotransferrin	3.35321	1.74554	0.00244364	0.0445162
Q03247	up	APOE	Apolipoprotein E	3.36394	1.75015	0.0156809	0.0897112
Q3T0A3	up	CFD	Complement factor D	3.41036	1.76993	0.00453274	0.0525576
A0A3Q1MQV3	up	THBS1	Thrombospondin 1	3.55855	1.83129	0.00748637	0.0614507
P29392	up	SPADH1	Spermadhesin-1	3.75658	1.90942	0.00237476	0.0445162
Q2KJ51	up	ANGPTL4	Angiopoietin-related protein 4	3.76002	1.91074	0.00681526	0.0596862
P17697	up	CLU	Clusterin	3.81358	1.93115	0.00298479	0.0454937
Q3T149	up	HSPB1	Heat shock protein beta-1	3.93686	1.97705	0.00553706	0.0553305
E1BN25	up	BAZ1A	Bromodomain adjacent to zinc finger domain 1A	4.28539	2.09943	0.00924862	0.0690533
P48035	up	FABP4	Fatty acid-binding protein, adipocyte	4.35829	2.12376	0.00272481	0.0454937
A0A3Q1LRN7	up	H6PD	Hexose-6-phosphate dehydrogenase/glucose 1-dehydrogenase	4.51107	2.17347	0.0125317	0.0784629
E1BKS1	up	SDC4	Syndecan	4.5845	2.19677	0.00281263	0.0454937
F6QPI1	up	NDNF	Protein NDNF	4.64442	2.2155	0.000801677	0.0245982
P35541	up	SAA1	Serum amyloid A protein	4.98611	2.31792	0.0103273	0.072695
P30922	up	CHI3L1	Chitinase-3-like protein 1	5.2605	2.3952	0.00407801	0.0513944
A0A3Q1MT29	up	CHI3L1	Chitinase 3 like 1	5.44644	2.44531	0.014597	0.0852935
P79105	up	S100A12	Protein S100-A12	5.97256	2.57835	0.0179559	0.0945085
Q8SPP7	up	PGLYRP1	Peptidoglycan recognition protein 1	7.12023	2.83192	0.0168198	0.0916781
Q863C3	up	GRP	Gastrin-releasing peptide	10.1466	3.34293	0.00309332	0.0458676

## Sheet: Up-Go(Mod-HS vs No-HS)
Table S4.7 GO enrichment analysis of upregulated DEPs between No-HS and Mod-HS groups
Ontology	GO	Description	DiffRatio	BgRatio	P-value	FDR	Up	Count	Proteins
Biological process	GO:0045766	positive regulation of angiogenesis	3/19 15.79%	10/1332 0.75%	0.000277683	0.0385979	3	3	A0A3Q1MQV3;A0A3Q1MT29;P30922
Biological process	GO:2000352	negative regulation of endothelial cell apoptotic process	2/19 10.53%	4/1332 0.3%	0.00113779	0.0388771	2	2	F6QPI1;Q2KJ51
Cellular component	GO:0034364	high-density lipoprotein particle	2/20 10%	7/1474 0.47%	0.00352815	0.0542741	2	2	P35541;Q03247
Biological process	GO:0051897	positive regulation of protein kinase B signaling	2/19 10.53%	7/1332 0.53%	0.0038815	0.0388771	2	2	A0A3Q1MQV3;P30922
Molecular function	GO:0036041	long-chain fatty acid binding	1/18 5.56%	1/1467 0.07%	0.0122699	0.0564194	1	1	P48035
Biological process	GO:0006915	apoptotic process	2/19 10.53%	13/1332 0.98%	0.0136982	0.0388771	2	2	A0A3Q1MT29;P30922
Molecular function	GO:0008061	chitin binding	2/18 11.11%	3/1467 0.2%	0.000423745	0.0156786	2	2	A0A3Q1MT29;P30922
Biological process	GO:0060349	bone morphogenesis	2/19 10.53%	3/1332 0.23%	0.000573784	0.0388771	2	2	E1BF00;P24627
Biological process	GO:0031640	killing of cells of another organism	2/19 10.53%	5/1332 0.38%	0.00188018	0.0388771	2	2	P24627;Q8SPP7
Molecular function	GO:0008201	heparin binding	3/18 16.67%	25/1467 1.7%	0.00301613	0.0557983	3	3	A0A3Q1MQV3;F6QPI1;P24627
Cellular component	GO:0005576	extracellular region	6/20 30%	126/1474 8.55%	0.00493342	0.0542741	6	6	A0A3Q1LRA9;P17697;P29392;P30922;P31096;Q863C3
Biological process	GO:0001503	ossification	2/19 10.53%	8/1332 0.6%	0.00513134	0.0388771	2	2	P24627;P31096
Biological process	GO:0061844	antimicrobial humoral immune response mediated by antimicrobial peptide	2/19 10.53%	9/1332 0.68%	0.0065414	0.0388771	2	2	P24627;Q8SPP7
Molecular function	GO:0005184	neuropeptide hormone activity	1/18 5.56%	1/1467 0.07%	0.0122699	0.0564194	1	1	Q863C3
Molecular function	GO:0008745	N-acetylmuramoyl-L-alanine amidase activity	1/18 5.56%	1/1467 0.07%	0.0122699	0.0564194	1	1	Q8SPP7
Molecular function	GO:0016019	peptidoglycan immune receptor activity	1/18 5.56%	1/1467 0.07%	0.0122699	0.0564194	1	1	Q8SPP7
Molecular function	GO:0070052	collagen V binding	1/18 5.56%	1/1467 0.07%	0.0122699	0.0564194	1	1	A0A3Q1MQV3
Cellular component	GO:0000228	nuclear chromosome	1/20 5%	1/1474 0.07%	0.0135685	0.0542741	1	1	E1BN25
Cellular component	GO:0005721	pericentric heterochromatin	1/20 5%	1/1474 0.07%	0.0135685	0.0542741	1	1	E1BN25
Cellular component	GO:0008623	CHRAC	1/20 5%	1/1474 0.07%	0.0135685	0.0542741	1	1	E1BN25
Cellular component	GO:0016590	ACF complex	1/20 5%	1/1474 0.07%	0.0135685	0.0542741	1	1	E1BN25
Biological process	GO:0001816	cytokine production	1/19 5.26%	1/1332 0.08%	0.0142643	0.0388771	1	1	P48035
Biological process	GO:0001953	negative regulation of cell-matrix adhesion	1/19 5.26%	1/1332 0.08%	0.0142643	0.0388771	1	1	A0A3Q1MQV3
Biological process	GO:0002581	negative regulation of antigen processing and presentation of peptide or polysaccharide antigen via MHC class II	1/19 5.26%	1/1332 0.08%	0.0142643	0.0388771	1	1	A0A3Q1MQV3
Biological process	GO:0002605	negative regulation of dendritic cell antigen processing and presentation	1/19 5.26%	1/1332 0.08%	0.0142643	0.0388771	1	1	A0A3Q1MQV3
Biological process	GO:0006032	chitin catabolic process	1/19 5.26%	1/1332 0.08%	0.0142643	0.0388771	1	1	P30922
Biological process	GO:0006261	DNA-templated DNA replication	1/19 5.26%	1/1332 0.08%	0.0142643	0.0388771	1	1	E1BN25
Biological process	GO:0007218	neuropeptide signaling pathway	1/19 5.26%	1/1332 0.08%	0.0142643	0.0388771	1	1	Q863C3
Biological process	GO:0007250	activation of NF-kappaB-inducing kinase activity	1/19 5.26%	1/1332 0.08%	0.0142643	0.0388771	1	1	P30922
Biological process	GO:0007263	nitric oxide mediated signal transduction	1/19 5.26%	1/1332 0.08%	0.0142643	0.0388771	1	1	F6QPI1
Biological process	GO:0009253	peptidoglycan catabolic process	1/19 5.26%	1/1332 0.08%	0.0142643	0.0388771	1	1	Q8SPP7
Biological process	GO:0010748	negative regulation of long-chain fatty acid import across plasma membrane	1/19 5.26%	1/1332 0.08%	0.0142643	0.0388771	1	1	A0A3Q1MQV3
Biological process	GO:0010751	negative regulation of nitric oxide mediated signal transduction	1/19 5.26%	1/1332 0.08%	0.0142643	0.0388771	1	1	A0A3Q1MQV3
Biological process	GO:0010754	negative regulation of cGMP-mediated signaling	1/19 5.26%	1/1332 0.08%	0.0142643	0.0388771	1	1	A0A3Q1MQV3
Biological process	GO:0015909	long-chain fatty acid transport	1/19 5.26%	1/1332 0.08%	0.0142643	0.0388771	1	1	P48035
Biological process	GO:0016045	detection of bacterium	1/19 5.26%	1/1332 0.08%	0.0142643	0.0388771	1	1	Q8SPP7
Biological process	GO:0019732	antifungal humoral response	1/19 5.26%	1/1332 0.08%	0.0142643	0.0388771	1	1	P24627
Biological process	GO:0019800	peptide cross-linking via chondroitin 4-sulfate glycosaminoglycan	1/19 5.26%	1/1332 0.08%	0.0142643	0.0388771	1	1	F6QPI1
Biological process	GO:0021828	gonadotrophin-releasing hormone neuronal migration to the hypothalamus	1/19 5.26%	1/1332 0.08%	0.0142643	0.0388771	1	1	F6QPI1
Biological process	GO:0031445	regulation of heterochromatin assembly	1/19 5.26%	1/1332 0.08%	0.0142643	0.0388771	1	1	E1BN25
Biological process	GO:0032026	response to magnesium ion	1/19 5.26%	1/1332 0.08%	0.0142643	0.0388771	1	1	A0A3Q1MQV3
Biological process	GO:0032680	regulation of tumor necrosis factor production	1/19 5.26%	1/1332 0.08%	0.0142643	0.0388771	1	1	P24627
Biological process	GO:0032689	negative regulation of interferon-gamma production	1/19 5.26%	1/1332 0.08%	0.0142643	0.0388771	1	1	Q8SPP7
Biological process	GO:0032695	negative regulation of interleukin-12 production	1/19 5.26%	1/1332 0.08%	0.0142643	0.0388771	1	1	A0A3Q1MQV3
Biological process	GO:0032827	negative regulation of natural killer cell differentiation involved in immune response	1/19 5.26%	1/1332 0.08%	0.0142643	0.0388771	1	1	Q8SPP7
Biological process	GO:0043335	protein unfolding	1/19 5.26%	1/1332 0.08%	0.0142643	0.0388771	1	1	Q2KJ51
Biological process	GO:0043652	engulfment of apoptotic cell	1/19 5.26%	1/1332 0.08%	0.0142643	0.0388771	1	1	A0A3Q1MQV3
Biological process	GO:0044344	cellular response to fibroblast growth factor stimulus	1/19 5.26%	1/1332 0.08%	0.0142643	0.0388771	1	1	F6QPI1
Biological process	GO:0044793	negative regulation by host of viral process	1/19 5.26%	1/1332 0.08%	0.0142643	0.0388771	1	1	P24627
Biological process	GO:0045071	negative regulation of viral genome replication	1/19 5.26%	1/1332 0.08%	0.0142643	0.0388771	1	1	P24627
Biological process	GO:0045740	positive regulation of DNA replication	1/19 5.26%	1/1332 0.08%	0.0142643	0.0388771	1	1	E1BN25
Biological process	GO:0050872	white fat cell differentiation	1/19 5.26%	1/1332 0.08%	0.0142643	0.0388771	1	1	P48035
Biological process	GO:0051673	membrane disruption in another organism	1/19 5.26%	1/1332 0.08%	0.0142643	0.0388771	1	1	P24627
Biological process	GO:0051701	biological process involved in interaction with host	1/19 5.26%	1/1332 0.08%	0.0142643	0.0388771	1	1	Q8SPP7
Biological process	GO:0060122	inner ear receptor cell stereocilium organization	1/19 5.26%	1/1332 0.08%	0.0142643	0.0388771	1	1	E1BKS1
Biological process	GO:0061042	vascular wound healing	1/19 5.26%	1/1332 0.08%	0.0142643	0.0388771	1	1	F6QPI1
Biological process	GO:0070741	response to interleukin-6	1/19 5.26%	1/1332 0.08%	0.0142643	0.0388771	1	1	P30922
Biological process	GO:0071285	cellular response to lithium ion	1/19 5.26%	1/1332 0.08%	0.0142643	0.0388771	1	1	P48035
Biological process	GO:0072577	endothelial cell apoptotic process	1/19 5.26%	1/1332 0.08%	0.0142643	0.0388771	1	1	Q2KJ51
Biological process	GO:1900229	negative regulation of single-species biofilm formation in or on host organism	1/19 5.26%	1/1332 0.08%	0.0142643	0.0388771	1	1	P24627
Biological process	GO:1902043	positive regulation of extrinsic apoptotic signaling pathway via death domain receptors	1/19 5.26%	1/1332 0.08%	0.0142643	0.0388771	1	1	A0A3Q1MQV3
Biological process	GO:1903553	positive regulation of extracellular exosome assembly	1/19 5.26%	1/1332 0.08%	0.0142643	0.0388771	1	1	E1BKS1
Biological process	GO:2000117	negative regulation of cysteine-type endopeptidase activity	1/19 5.26%	1/1332 0.08%	0.0142643	0.0388771	1	1	P24627
Biological process	GO:2000353	positive regulation of endothelial cell apoptotic process	1/19 5.26%	1/1332 0.08%	0.0142643	0.0388771	1	1	A0A3Q1MQV3
Cellular component	GO:0005615	extracellular space	7/20 35%	214/1474 14.52%	0.0178197	0.055962	7	7	A0A3Q1MT29;E1BF00;F6QPI1;P24627;P30922;Q2KJ51;Q3T0A3
Cellular component	GO:0048471	perinuclear region of cytoplasm	3/20 15%	43/1474 2.92%	0.018654	0.055962	3	3	A0A3Q1MT29;P17697;P30922
Cellular component	GO:0031012	extracellular matrix	2/20 10%	17/1474 1.15%	0.021062	0.0561652	2	2	A0A3Q1MQV3;F6QPI1
Molecular function	GO:0030246	carbohydrate binding	2/18 11.11%	20/1467 1.36%	0.0237132	0.0564194	2	2	A0A3Q1MT29;P30922
Molecular function	GO:0001786	phosphatidylserine binding	1/18 5.56%	2/1467 0.14%	0.0243976	0.0564194	1	1	A0A3Q1MQV3
Molecular function	GO:0004345	glucose-6-phosphate dehydrogenase activity	1/18 5.56%	2/1467 0.14%	0.0243976	0.0564194	1	1	A0A3Q1LRN7
Molecular function	GO:0004857	enzyme inhibitor activity	1/18 5.56%	2/1467 0.14%	0.0243976	0.0564194	1	1	Q2KJ51
Molecular function	GO:0017057	6-phosphogluconolactonase activity	1/18 5.56%	2/1467 0.14%	0.0243976	0.0564194	1	1	A0A3Q1LRN7
Molecular function	GO:0042834	peptidoglycan binding	1/18 5.56%	2/1467 0.14%	0.0243976	0.0564194	1	1	Q8SPP7
Molecular function	GO:0043539	protein serine/threonine kinase activator activity	1/18 5.56%	2/1467 0.14%	0.0243976	0.0564194	1	1	P24627
Molecular function	GO:0070051	fibrinogen binding	1/18 5.56%	2/1467 0.14%	0.0243976	0.0564194	1	1	A0A3Q1MQV3
Molecular function	GO:0070053	thrombospondin receptor activity	1/18 5.56%	2/1467 0.14%	0.0243976	0.0564194	1	1	E1BKS1
Biological process	GO:0005975	carbohydrate metabolic process	2/19 10.53%	18/1332 1.35%	0.0257518	0.0566689	2	2	A0A3Q1MT29;P30922
Biological process	GO:0002040	sprouting angiogenesis	1/19 5.26%	2/1332 0.15%	0.0283356	0.0566689	1	1	A0A3Q1MQV3
Biological process	GO:0002544	chronic inflammatory response	1/19 5.26%	2/1332 0.15%	0.0283356	0.0566689	1	1	A0A3Q1MQV3
Biological process	GO:0009612	response to mechanical stimulus	1/19 5.26%	2/1332 0.15%	0.0283356	0.0566689	1	1	P30922
Biological process	GO:0010762	regulation of fibroblast migration	1/19 5.26%	2/1332 0.15%	0.0283356	0.0566689	1	1	E1BKS1
Biological process	GO:0010800	positive regulation of peptidyl-threonine phosphorylation	1/19 5.26%	2/1332 0.15%	0.0283356	0.0566689	1	1	P30922
Biological process	GO:0031665	negative regulation of lipopolysaccharide-mediated signaling pathway	1/19 5.26%	2/1332 0.15%	0.0283356	0.0566689	1	1	P24627
Biological process	GO:0032780	negative regulation of ATP-dependent activity	1/19 5.26%	2/1332 0.15%	0.0283356	0.0566689	1	1	P24627
Biological process	GO:0034145	positive regulation of toll-like receptor 4 signaling pathway	1/19 5.26%	2/1332 0.15%	0.0283356	0.0566689	1	1	P24627
Biological process	GO:0042130	negative regulation of T cell proliferation	1/19 5.26%	2/1332 0.15%	0.0283356	0.0566689	1	1	E1BKS1
Biological process	GO:0043032	positive regulation of macrophage activation	1/19 5.26%	2/1332 0.15%	0.0283356	0.0566689	1	1	A0A3Q1MQV3
Biological process	GO:0043154	negative regulation of cysteine-type endopeptidase activity involved in apoptotic process	1/19 5.26%	2/1332 0.15%	0.0283356	0.0566689	1	1	A0A3Q1MQV3
Biological process	GO:0051005	negative regulation of lipoprotein lipase activity	1/19 5.26%	2/1332 0.15%	0.0283356	0.0566689	1	1	Q2KJ51
Biological process	GO:0070555	response to interleukin-1	1/19 5.26%	2/1332 0.15%	0.0283356	0.0566689	1	1	P30922
Biological process	GO:0090051	negative regulation of cell migration involved in sprouting angiogenesis	1/19 5.26%	2/1332 0.15%	0.0283356	0.0566689	1	1	A0A3Q1MQV3
Biological process	GO:1902732	positive regulation of chondrocyte proliferation	1/19 5.26%	2/1332 0.15%	0.0283356	0.0566689	1	1	P24627
Biological process	GO:1903588	negative regulation of blood vessel endothelial cell proliferation involved in sprouting angiogenesis	1/19 5.26%	2/1332 0.15%	0.0283356	0.0566689	1	1	A0A3Q1MQV3
Biological process	GO:1903671	negative regulation of sprouting angiogenesis	1/19 5.26%	2/1332 0.15%	0.0283356	0.0566689	1	1	A0A3Q1MQV3
Biological process	GO:0006954	inflammatory response	2/19 10.53%	19/1332 1.43%	0.0285383	0.0566689	2	2	A0A3Q1MT29;P30922
Molecular function	GO:0005324	long-chain fatty acid transporter activity	1/18 5.56%	3/1467 0.2%	0.0363845	0.0747904	1	1	P48035
Molecular function	GO:0008239	dipeptidyl-peptidase activity	1/18 5.56%	3/1467 0.2%	0.0363845	0.0747904	1	1	Q3ZCJ8
Biological process	GO:0006508	proteolysis	3/19 15.79%	54/1332 4.05%	0.03853	0.0674494	3	3	E1BF00;P24627;Q3T0A3
Cellular component	GO:0031091	platelet alpha granule	1/20 5%	3/1474 0.2%	0.0401826	0.0964384	1	1	A0A3Q1MQV3
Biological process	GO:0002931	response to ischemia	1/19 5.26%	3/1332 0.23%	0.0422165	0.0674494	1	1	F6QPI1
Biological process	GO:0006098	pentose-phosphate shunt	1/19 5.26%	3/1332 0.23%	0.0422165	0.0674494	1	1	A0A3Q1LRN7
Biological process	GO:0007219	Notch signaling pathway	1/19 5.26%	3/1332 0.23%	0.0422165	0.0674494	1	1	Q3T0A3
Biological process	GO:0010757	negative regulation of plasminogen activation	1/19 5.26%	3/1332 0.23%	0.0422165	0.0674494	1	1	A0A3Q1MQV3
Biological process	GO:0010763	positive regulation of fibroblast migration	1/19 5.26%	3/1332 0.23%	0.0422165	0.0674494	1	1	A0A3Q1MQV3
Biological process	GO:0030511	positive regulation of transforming growth factor beta receptor signaling pathway	1/19 5.26%	3/1332 0.23%	0.0422165	0.0674494	1	1	A0A3Q1MQV3
Biological process	GO:0033690	positive regulation of osteoblast proliferation	1/19 5.26%	3/1332 0.23%	0.0422165	0.0674494	1	1	P24627
Biological process	GO:0045669	positive regulation of osteoblast differentiation	1/19 5.26%	3/1332 0.23%	0.0422165	0.0674494	1	1	P24627
Biological process	GO:0048661	positive regulation of smooth muscle cell proliferation	1/19 5.26%	3/1332 0.23%	0.0422165	0.0674494	1	1	A0A3Q1MQV3
Biological process	GO:0050873	brown fat cell differentiation	1/19 5.26%	3/1332 0.23%	0.0422165	0.0674494	1	1	P48035
Biological process	GO:0051918	negative regulation of fibrinolysis	1/19 5.26%	3/1332 0.23%	0.0422165	0.0674494	1	1	A0A3Q1MQV3
Biological process	GO:0070328	triglyceride homeostasis	1/19 5.26%	3/1332 0.23%	0.0422165	0.0674494	1	1	Q2KJ51
Biological process	GO:0071456	cellular response to hypoxia	1/19 5.26%	3/1332 0.23%	0.0422165	0.0674494	1	1	F6QPI1
Biological process	GO:1903543	positive regulation of exosomal secretion	1/19 5.26%	3/1332 0.23%	0.0422165	0.0674494	1	1	E1BKS1
Biological process	GO:2000379	positive regulation of reactive oxygen species metabolic process	1/19 5.26%	3/1332 0.23%	0.0422165	0.0674494	1	1	A0A3Q1MQV3
Biological process	GO:2001027	negative regulation of endothelial cell chemotaxis	1/19 5.26%	3/1332 0.23%	0.0422165	0.0674494	1	1	A0A3Q1MQV3
Molecular function	GO:0030169	low-density lipoprotein particle binding	1/18 5.56%	4/1467 0.27%	0.0482322	0.0924111	1	1	A0A3Q1MQV3
Biological process	GO:0007155	cell adhesion	2/19 10.53%	26/1332 1.95%	0.0511196	0.0793002	2	2	A0A3Q1MQV3;P31096
Cellular component	GO:0042581	specific granule	1/20 5%	4/1474 0.27%	0.0532325	0.106465	1	1	P24627
Cellular component	GO:0042583	chromaffin granule	1/20 5%	4/1474 0.27%	0.0532325	0.106465	1	1	P17697
Biological process	GO:0001843	neural tube closure	1/19 5.26%	4/1332 0.3%	0.0559095	0.0793002	1	1	E1BKS1
Biological process	GO:0002227	innate immune response in mucosa	1/19 5.26%	4/1332 0.3%	0.0559095	0.0793002	1	1	P24627
Biological process	GO:0006355	regulation of transcription, DNA-templated	1/19 5.26%	4/1332 0.3%	0.0559095	0.0793002	1	1	E1BN25
Biological process	GO:0010976	positive regulation of neuron projection development	1/19 5.26%	4/1332 0.3%	0.0559095	0.0793002	1	1	F6QPI1
Biological process	GO:0030324	lung development	1/19 5.26%	4/1332 0.3%	0.0559095	0.0793002	1	1	P30922
Biological process	GO:0034612	response to tumor necrosis factor	1/19 5.26%	4/1332 0.3%	0.0559095	0.0793002	1	1	P30922
Biological process	GO:0040037	negative regulation of fibroblast growth factor receptor signaling pathway	1/19 5.26%	4/1332 0.3%	0.0559095	0.0793002	1	1	A0A3Q1MQV3
Biological process	GO:0043536	positive regulation of blood vessel endothelial cell migration	1/19 5.26%	4/1332 0.3%	0.0559095	0.0793002	1	1	A0A3Q1MQV3
Biological process	GO:0045727	positive regulation of translation	1/19 5.26%	4/1332 0.3%	0.0559095	0.0793002	1	1	A0A3Q1MQV3
Biological process	GO:0050921	positive regulation of chemotaxis	1/19 5.26%	4/1332 0.3%	0.0559095	0.0793002	1	1	A0A3Q1MQV3
Molecular function	GO:0004252	serine-type endopeptidase activity	2/18 11.11%	32/1467 2.18%	0.0567586	0.0924111	2	2	P24627;Q3T0A3
Molecular function	GO:0001968	fibronectin binding	1/18 5.56%	5/1467 0.34%	0.0599423	0.0924111	1	1	A0A3Q1MQV3
Molecular function	GO:0008234	cysteine-type peptidase activity	1/18 5.56%	5/1467 0.34%	0.0599423	0.0924111	1	1	Q3ZCJ8
Molecular function	GO:0017134	fibroblast growth factor binding	1/18 5.56%	5/1467 0.34%	0.0599423	0.0924111	1	1	A0A3Q1MQV3
Molecular function	GO:0030414	peptidase inhibitor activity	1/18 5.56%	5/1467 0.34%	0.0599423	0.0924111	1	1	A0A3Q1LRA9
Cellular component	GO:0009986	cell surface	2/20 10%	30/1474 2.04%	0.0606426	0.111956	2	2	E1BKS1;P24627
Biological process	GO:0006469	negative regulation of protein kinase activity	1/19 5.26%	5/1332 0.38%	0.0694168	0.0877176	1	1	P48035
Biological process	GO:0009410	response to xenobiotic stimulus	1/19 5.26%	5/1332 0.38%	0.0694168	0.0877176	1	1	A0A3Q1MQV3
Biological process	GO:0009749	response to glucose	1/19 5.26%	5/1332 0.38%	0.0694168	0.0877176	1	1	A0A3Q1MQV3
Biological process	GO:0018149	peptide cross-linking	1/19 5.26%	5/1332 0.38%	0.0694168	0.0877176	1	1	A0A3Q1MQV3
Biological process	GO:0019731	antibacterial humoral response	1/19 5.26%	5/1332 0.38%	0.0694168	0.0877176	1	1	P24627
Biological process	GO:0032760	positive regulation of tumor necrosis factor production	1/19 5.26%	5/1332 0.38%	0.0694168	0.0877176	1	1	A0A3Q1MQV3
Biological process	GO:0042060	wound healing	1/19 5.26%	5/1332 0.38%	0.0694168	0.0877176	1	1	E1BKS1
Biological process	GO:0043123	positive regulation of I-kappaB kinase/NF-kappaB signaling	1/19 5.26%	5/1332 0.38%	0.0694168	0.0877176	1	1	P24627
Biological process	GO:0043406	positive regulation of MAP kinase activity	1/19 5.26%	5/1332 0.38%	0.0694168	0.0877176	1	1	A0A3Q1MQV3
Biological process	GO:0050729	positive regulation of inflammatory response	1/19 5.26%	5/1332 0.38%	0.0694168	0.0877176	1	1	P48035
Biological process	GO:0051592	response to calcium ion	1/19 5.26%	5/1332 0.38%	0.0694168	0.0877176	1	1	A0A3Q1MQV3
Biological process	GO:0071356	cellular response to tumor necrosis factor	1/19 5.26%	5/1332 0.38%	0.0694168	0.0877176	1	1	P30922
Molecular function	GO:0001530	lipopolysaccharide binding	1/18 5.56%	6/1467 0.41%	0.0715162	0.101773	1	1	P24627
Molecular function	GO:0004222	metalloendopeptidase activity	1/18 5.56%	6/1467 0.41%	0.0715162	0.101773	1	1	E1BF00
Cellular component	GO:0005819	spindle	1/20 5%	6/1474 0.41%	0.0788283	0.135134	1	1	Q3T149
Biological process	GO:0007166	cell surface receptor signaling pathway	1/19 5.26%	6/1332 0.45%	0.0827409	0.100886	1	1	E1BF00
Biological process	GO:0010811	positive regulation of cell-substrate adhesion	1/19 5.26%	6/1332 0.45%	0.0827409	0.100886	1	1	F6QPI1
Biological process	GO:0042157	lipoprotein metabolic process	1/19 5.26%	6/1332 0.45%	0.0827409	0.100886	1	1	Q03247
Biological process	GO:0043524	negative regulation of neuron apoptotic process	1/19 5.26%	6/1332 0.45%	0.0827409	0.100886	1	1	F6QPI1
Molecular function	GO:0008270	zinc ion binding	2/18 11.11%	41/1467 2.79%	0.0879523	0.120527	2	2	E1BF00;Q8SPP7
Cellular component	GO:0005577	fibrinogen complex	1/20 5%	7/1474 0.47%	0.0913783	0.137067	1	1	A0A3Q1MQV3
Cellular component	GO:0031966	mitochondrial membrane	1/20 5%	7/1474 0.47%	0.0913783	0.137067	1	1	P17697
Molecular function	GO:0043236	laminin binding	1/18 5.56%	8/1467 0.55%	0.0942615	0.12456	1	1	A0A3Q1MQV3
Biological process	GO:0007338	single fertilization	1/19 5.26%	7/1332 0.53%	0.0958841	0.113914	1	1	P29392
Biological process	GO:0032757	positive regulation of interleukin-8 production	1/19 5.26%	7/1332 0.53%	0.0958841	0.113914	1	1	P30922
Biological process	GO:0045892	negative regulation of transcription, DNA-templated	1/19 5.26%	7/1332 0.53%	0.0958841	0.113914	1	1	P48035
Cellular component	GO:0005783	endoplasmic reticulum	3/20 15%	85/1474 5.77%	0.103832	0.146586	3	3	A0A3Q1MT29;P17697;P30922
Biological process	GO:0006334	nucleosome assembly	1/19 5.26%	8/1332 0.6%	0.108849	0.123008	1	1	E1BN25
Biological process	GO:0031638	zymogen activation	1/19 5.26%	8/1332 0.6%	0.108849	0.123008	1	1	Q3ZCJ8
Biological process	GO:0042632	cholesterol homeostasis	1/19 5.26%	8/1332 0.6%	0.108849	0.123008	1	1	P48035
Biological process	GO:0050728	negative regulation of inflammatory response	1/19 5.26%	8/1332 0.6%	0.108849	0.123008	1	1	Q8SPP7
Biological process	GO:0050829	defense response to Gram-negative bacterium	1/19 5.26%	8/1332 0.6%	0.108849	0.123008	1	1	P24627
Biological process	GO:0051092	positive regulation of NF-kappaB transcription factor activity	1/19 5.26%	8/1332 0.6%	0.108849	0.123008	1	1	P24627
Molecular function	GO:0004869	cysteine-type endopeptidase inhibitor activity	1/18 5.56%	10/1467 0.68%	0.11648	0.148612	1	1	P24627
Biological process	GO:0006006	glucose metabolic process	1/19 5.26%	9/1332 0.68%	0.121637	0.135261	1	1	A0A3Q1LRN7
Biological process	GO:0006953	acute-phase response	1/19 5.26%	9/1332 0.68%	0.121637	0.135261	1	1	P35541
Biological process	GO:0006631	fatty acid metabolic process	1/19 5.26%	10/1332 0.75%	0.134252	0.145789	1	1	P48035
Biological process	GO:0006869	lipid transport	1/19 5.26%	10/1332 0.75%	0.134252	0.145789	1	1	Q03247
Biological process	GO:0006957	complement activation, alternative pathway	1/19 5.26%	10/1332 0.75%	0.134252	0.145789	1	1	Q3T0A3
Biological process	GO:0030198	extracellular matrix organization	1/19 5.26%	11/1332 0.83%	0.146694	0.158066	1	1	F6QPI1
Biological process	GO:0001525	angiogenesis	1/19 5.26%	12/1332 0.9%	0.158967	0.166139	1	1	Q2KJ51
Biological process	GO:0010628	positive regulation of gene expression	1/19 5.26%	12/1332 0.9%	0.158967	0.166139	1	1	P48035
Biological process	GO:0010629	negative regulation of gene expression	1/19 5.26%	12/1332 0.9%	0.158967	0.166139	1	1	P48035
Biological process	GO:0050830	defense response to Gram-positive bacterium	1/19 5.26%	12/1332 0.9%	0.158967	0.166139	1	1	Q8SPP7
Molecular function	GO:0050661	NADP binding	1/18 5.56%	14/1467 0.95%	0.159381	0.19657	1	1	A0A3Q1LRN7
Biological process	GO:0008284	positive regulation of cell population proliferation	1/19 5.26%	13/1332 0.98%	0.171073	0.176142	1	1	P48035
Biological process	GO:0070374	positive regulation of ERK1 and ERK2 cascade	1/19 5.26%	13/1332 0.98%	0.171073	0.176142	1	1	P30922
Molecular function	GO:0005178	integrin binding	1/18 5.56%	16/1467 1.09%	0.180087	0.214942	1	1	A0A3Q1MQV3
Molecular function	GO:0008289	lipid binding	1/18 5.56%	19/1467 1.3%	0.210244	0.243095	1	1	Q03247
Molecular function	GO:0042802	identical protein binding	2/18 11.11%	72/1467 4.91%	0.219903	0.246557	2	2	E1BKS1;Q2KJ51
Biological process	GO:0006629	lipid metabolic process	1/19 5.26%	18/1332 1.35%	0.229166	0.234221	1	1	Q2KJ51
Molecular function	GO:0005506	iron ion binding	1/18 5.56%	21/1467 1.43%	0.229763	0.250037	1	1	P24627
Biological process	GO:0016477	cell migration	1/19 5.26%	20/1332 1.5%	0.251305	0.254974	1	1	A0A3Q1MQV3
Molecular function	GO:0003677	DNA binding	1/18 5.56%	25/1467 1.7%	0.267444	0.282726	1	1	E1BN25
Biological process	GO:0006955	immune response	1/19 5.26%	22/1332 1.65%	0.272841	0.274818	1	1	A0A3Q1MQV3
Cellular component	GO:0005634	nucleus	3/20 15%	138/1474 9.36%	0.286454	0.380352	3	3	P17697;P48035;Q3T149
Cellular component	GO:0032991	protein-containing complex	1/20 5%	26/1474 1.76%	0.301112	0.380352	1	1	P24627
Molecular function	GO:0005509	calcium ion binding	2/18 11.11%	99/1467 6.75%	0.345654	0.355255	2	2	A0A3Q1MQV3;P79105
Cellular component	GO:0009897	external side of plasma membrane	1/20 5%	32/1474 2.17%	0.357161	0.428429	1	1	A0A3Q1MQV3
Cellular component	GO:0005764	lysosome	1/20 5%	34/1474 2.31%	0.374876	0.428429	1	1	Q3ZCJ8
Biological process	GO:0045087	innate immune response	1/19 5.26%	33/1332 2.48%	0.381181	0.381181	1	1	Q8SPP7
Molecular function	GO:0046872	metal ion binding	1/18 5.56%	101/1467 6.88%	0.725215	0.725215	1	1	E1BN25
Cellular component	GO:0005737	cytoplasm	2/20 10%	204/1474 13.84%	0.787872	0.841747	2	2	P30922;P48035
Cellular component	GO:0005829	cytosol	2/20 10%	212/1474 14.38%	0.806674	0.841747	2	2	P17697;P48035
Cellular component	GO:0016021	integral component of membrane	1/20 5%	224/1474 15.2%	0.963849	0.963849	1	1	E1BKS1

## Sheet: Down-Go(Mod-HS vs No-HS)
Table S4.8 GO enrichment analysis of downregulated DEPs between No-HS and Mod-HS groups
Ontology	GO	Description	DiffRatio	BgRatio	P-value	FDR	Down	Count	Proteins
Molecular function	GO:0003735	structural constituent of ribosome	28/89 31.46%	66/1467 4.5%	6.31142e-19	8.45731e-17	28	28	A0A3Q1LR67;A0A3Q1MCJ7;A6H769;A6QLG5;O18789;P26452;P61257;P61356;P62866;P79103;Q24JY1;Q32PD5;Q3SYR7;Q3T025;Q3T087;Q3T0L7;Q3T0R1;Q3T0V4;Q3T0X6;Q3T169;Q3T199;Q56JX3;Q56JX5;Q58DT1;Q58DW0;Q5E958;Q5E973;Q5E995
Biological process	GO:0006412	translation	24/81 29.63%	56/1332 4.2%	1.98003e-16	4.77188e-14	24	24	A0A3Q1MCJ7;A6H769;A6QLG5;O18789;P26452;P61257;P61356;P62866;P79103;Q24JY1;Q32PD5;Q3SYR7;Q3T025;Q3T087;Q3T0L7;Q3T0R1;Q3T0V4;Q3T0X6;Q3T169;Q3T199;Q58DW0;Q5E958;Q5E973;Q5E995
Cellular component	GO:0022627	cytosolic small ribosomal subunit	11/84 13.1%	14/1474 0.95%	3.41131e-12	2.96784e-10	11	11	A6H769;A6QLG5;O18789;P26452;P79103;Q32PD5;Q3T0R1;Q3T0X6;Q56JX5;Q5E958;Q5E995
Cellular component	GO:0005840	ribosome	10/84 11.9%	26/1474 1.76%	5.33327e-07	2.31997e-05	10	10	A0A3Q1LR67;A0A3Q1MCJ7;P61356;P62866;Q3SYR7;Q3T087;Q3T0L7;Q3T0V4;Q5E973;Q95140
Molecular function	GO:0019843	rRNA binding	4/89 4.49%	4/1467 0.27%	1.27042e-05	0.000851182	4	4	A6QLG5;P79103;Q24JY1;Q3SYR7
Biological process	GO:0006364	rRNA processing	4/81 4.94%	5/1332 0.38%	6.07548e-05	0.00488064	4	4	A6H769;Q3T0X6;Q56JX5;Q5E995
Biological process	GO:0042274	ribosomal small subunit biogenesis	4/81 4.94%	5/1332 0.38%	6.07548e-05	0.00488064	4	4	A6H769;Q3T0X6;Q56JX5;Q5E995
Cellular component	GO:0042645	mitochondrial nucleoid	4/84 4.76%	7/1474 0.47%	0.000301708	0.00874954	4	4	P00829;P49410;Q5E9X4;Q8SQH5
Cellular component	GO:0005730	nucleolus	7/84 8.33%	35/1474 2.37%	0.00277335	0.0558736	7	7	A6H769;A6QLG5;O18789;Q32PD5;Q3T169;Q56JX5;Q5E995
Cellular component	GO:0035632	mitochondrial prohibitin complex	2/84 2.38%	2/1474 0.14%	0.00321112	0.0558736	2	2	Q2HJ97;Q3T165
Molecular function	GO:0043532	angiostatin binding	2/89 2.25%	2/1467 0.14%	0.00364174	0.12904	2	2	P00829;P19483
Biological process	GO:0000028	ribosomal small subunit assembly	2/81 2.47%	2/1332 0.15%	0.00365504	0.0880866	2	2	P26452;Q32PD5
Biological process	GO:0000462	maturation of SSU-rRNA from tricistronic rRNA transcript (SSU-rRNA, 5.8S rRNA, LSU-rRNA)	2/81 2.47%	2/1332 0.15%	0.00365504	0.0880866	2	2	Q32PD5;Q5E958
Biological process	GO:0006210	thymine catabolic process	2/81 2.47%	2/1332 0.15%	0.00365504	0.0880866	2	2	Q07536;Q28007
Biological process	GO:0023035	CD40 signaling pathway	2/81 2.47%	2/1332 0.15%	0.00365504	0.0880866	2	2	Q2HJ97;Q3T165
Biological process	GO:0039529	RIG-I signaling pathway	2/81 2.47%	2/1332 0.15%	0.00365504	0.0880866	2	2	Q2HJ97;Q3T165
Biological process	GO:0042113	B cell activation	2/81 2.47%	2/1332 0.15%	0.00365504	0.0880866	2	2	Q2HJ97;Q3T165
Biological process	GO:1990051	activation of protein kinase C activity	2/81 2.47%	2/1332 0.15%	0.00365504	0.0880866	2	2	Q2HJ97;Q3T165
Molecular function	GO:0140662	ATP-dependent protein folding chaperone	5/89 5.62%	20/1467 1.36%	0.00550925	0.12904	5	5	F1MUZ9;P61603;Q3MHL7;Q3T0K2;Q3ZCH0
Biological process	GO:0043066	negative regulation of apoptotic process	5/81 6.17%	20/1332 1.5%	0.00552581	0.119633	5	5	A0A3Q1MN33;P00432;P08814;Q2HJ97;Q5E995
Biological process	GO:0008284	positive regulation of cell population proliferation	4/81 4.94%	13/1332 0.98%	0.00595685	0.119633	4	4	A6QLG5;P79103;Q5E995;Q8SQH5
Cellular component	GO:0005741	mitochondrial outer membrane	4/84 4.76%	15/1474 1.02%	0.00826885	0.100872	4	4	Q0IID9;Q17QC0;Q2HJ97;Q3ZBU2
Cellular component	GO:0000922	spindle pole	2/84 2.38%	3/1474 0.2%	0.00927561	0.100872	2	2	A0A3Q1LUR7;P62157
Cellular component	GO:0045261	proton-transporting ATP synthase complex, catalytic core F(1)	2/84 2.38%	3/1474 0.2%	0.00927561	0.100872	2	2	P00829;P19483
Molecular function	GO:0008379	thioredoxin peroxidase activity	2/89 2.25%	3/1467 0.2%	0.0104927	0.12904	2	2	O77834;Q5E947
Molecular function	GO:0042288	MHC class I protein binding	2/89 2.25%	3/1467 0.2%	0.0104927	0.12904	2	2	P00829;P19483
Biological process	GO:0006108	malate metabolic process	2/81 2.47%	3/1332 0.23%	0.0105309	0.129694	2	2	Q148D3;Q32LG3
Biological process	GO:0007202	activation of phospholipase C activity	2/81 2.47%	3/1332 0.23%	0.0105309	0.129694	2	2	Q2HJ97;Q3T165
Biological process	GO:0042776	proton motive force-driven mitochondrial ATP synthesis	2/81 2.47%	3/1332 0.23%	0.0105309	0.129694	2	2	P00829;P19483
Biological process	GO:0140374	antiviral innate immune response	2/81 2.47%	3/1332 0.23%	0.0105309	0.129694	2	2	Q2HJ97;Q3T165
Biological process	GO:1901224	positive regulation of NIK/NF-kappaB signaling	2/81 2.47%	3/1332 0.23%	0.0105309	0.129694	2	2	Q2HJ97;Q3T165
Cellular component	GO:0005832	chaperonin-containing T-complex	3/84 3.57%	9/1474 0.61%	0.0116845	0.11102	3	3	F1MUZ9;Q3MHL7;Q3T0K2
Cellular component	GO:0022625	cytosolic large ribosomal subunit	4/84 4.76%	17/1474 1.15%	0.0132096	0.11102	4	4	Q2TBQ5;Q56JX3;Q58DT1;Q58DW0
Molecular function	GO:0005524	ATP binding	16/89 17.98%	150/1467 10.22%	0.0148781	0.12904	16	16	A0A3Q1LTP0;A0A3Q1LUR7;A0A3Q1M478;A0A3Q1MN33;F1ML89;F1MUZ9;P00829;P08166;P14568;P19483;P61603;Q0IID9;Q3MHL7;Q3T0K2;Q3ZCH0;Q95M18
Cellular component	GO:0014069	postsynaptic density	3/84 3.57%	10/1474 0.68%	0.0160128	0.11102	3	3	Q32PD5;Q3T0R1;Q56JX5
Cellular component	GO:0005753	mitochondrial proton-transporting ATP synthase complex	2/84 2.38%	4/1474 0.27%	0.0178653	0.11102	2	2	P00829;P19483
Cellular component	GO:0005844	polysome	2/84 2.38%	4/1474 0.27%	0.0178653	0.11102	2	2	P79103;Q5E995
Cellular component	GO:0015934	large ribosomal subunit	2/84 2.38%	4/1474 0.27%	0.0178653	0.11102	2	2	P61257;Q3T025
Biological process	GO:0016310	phosphorylation	3/81 3.7%	10/1332 0.75%	0.0190574	0.129694	3	3	A0A3Q1LTP0;P08166;Q0IID9
Molecular function	GO:0004029	aldehyde dehydrogenase (NAD+) activity	2/89 2.25%	4/1467 0.27%	0.0201584	0.12904	2	2	P20000;Q2KJC9
Biological process	GO:0002639	positive regulation of immunoglobulin production	2/81 2.47%	4/1332 0.3%	0.0202317	0.129694	2	2	Q2HJ97;Q3T165
Biological process	GO:0008202	steroid metabolic process	2/81 2.47%	4/1332 0.3%	0.0202317	0.129694	2	2	A0A3Q1M7E0;P05980
Biological process	GO:0042177	negative regulation of protein catabolic process	2/81 2.47%	4/1332 0.3%	0.0202317	0.129694	2	2	A0A3Q1MK02;Q3T165
Biological process	GO:0042254	ribosome biogenesis	2/81 2.47%	4/1332 0.3%	0.0202317	0.129694	2	2	Q2TBQ5;Q95140
Biological process	GO:0043536	positive regulation of blood vessel endothelial cell migration	2/81 2.47%	4/1332 0.3%	0.0202317	0.129694	2	2	P00829;P19483
Biological process	GO:1990830	cellular response to leukemia inhibitory factor	2/81 2.47%	4/1332 0.3%	0.0202317	0.129694	2	2	Q3T0X6;Q8SQH5
Molecular function	GO:0019901	protein kinase binding	4/89 4.49%	19/1467 1.3%	0.0243109	0.12904	4	4	A6H769;P62157;Q32PD5;Q5E995
Biological process	GO:0050821	protein stabilization	4/81 4.94%	19/1332 1.43%	0.0244116	0.129694	4	4	A6H769;Q2HJ97;Q3T0K2;Q3T165
Cellular component	GO:0015935	small ribosomal subunit	2/84 2.38%	5/1474 0.34%	0.0286792	0.16634	2	2	Q3T169;Q3T199
Molecular function	GO:0016620	oxidoreductase activity, acting on the aldehyde or oxo group of donors, NAD or NADP as acceptor	2/89 2.25%	5/1467 0.34%	0.0322796	0.12904	2	2	Q1JPA0;Q2KJH9
Molecular function	GO:0046933	proton-transporting ATP synthase activity, rotational mechanism	2/89 2.25%	5/1467 0.34%	0.0322796	0.12904	2	2	P00829;P19483
Biological process	GO:0030218	erythrocyte differentiation	2/81 2.47%	5/1332 0.38%	0.0323965	0.129694	2	2	Q32PD5;Q8SQH5
Biological process	GO:0042744	hydrogen peroxide catabolic process	2/81 2.47%	5/1332 0.38%	0.0323965	0.129694	2	2	P00432;Q5E947
Molecular function	GO:0003723	RNA binding	8/89 8.99%	63/1467 4.29%	0.0328485	0.12904	8	8	A0A3Q1LR67;O18789;P61257;Q28009;Q2TBQ5;Q3T0R1;Q3T0X6;Q3T169
Molecular function	GO:0046982	protein heterodimerization activity	4/89 4.49%	21/1467 1.43%	0.0342164	0.12904	4	4	P05307;P62808;Q2HJ97;Q3T165
Cellular component	GO:0005791	rough endoplasmic reticulum	2/84 2.38%	6/1474 0.41%	0.0414422	0.195332	2	2	P61356;Q5E973
Molecular function	GO:0051082	unfolded protein binding	4/89 4.49%	23/1467 1.57%	0.0461608	0.12904	4	4	Q3MHL7;Q3T0K2;Q3ZCH0;Q95M18
Biological process	GO:0019430	removal of superoxide radicals	2/81 2.47%	6/1332 0.45%	0.0466974	0.129694	2	2	A0A3Q1MK02;Q5E947
Cellular component	GO:0000775	chromosome, centromeric region	1/84 1.19%	1/1474 0.07%	0.0569878	0.195332	1	1	Q17QC0
Cellular component	GO:0005778	peroxisomal membrane	1/84 1.19%	1/1474 0.07%	0.0569878	0.195332	1	1	P00432
Cellular component	GO:0030868	smooth endoplasmic reticulum membrane	1/84 1.19%	1/1474 0.07%	0.0569878	0.195332	1	1	Q17QC0
Cellular component	GO:0034704	calcium channel complex	1/84 1.19%	1/1474 0.07%	0.0569878	0.195332	1	1	P62157
Cellular component	GO:0036064	ciliary basal body	1/84 1.19%	1/1474 0.07%	0.0569878	0.195332	1	1	Q3T108
Cellular component	GO:0045239	tricarboxylic acid cycle enzyme complex	1/84 1.19%	1/1474 0.07%	0.0569878	0.195332	1	1	Q148D3
Cellular component	GO:0062151	catalase complex	1/84 1.19%	1/1474 0.07%	0.0569878	0.195332	1	1	P00432
Cellular component	GO:0071817	MMXD complex	1/84 1.19%	1/1474 0.07%	0.0569878	0.195332	1	1	Q8SQH5
Cellular component	GO:1990385	meiotic spindle midzone	1/84 1.19%	1/1474 0.07%	0.0569878	0.195332	1	1	Q17QC0
Cellular component	GO:0031090	organelle membrane	3/84 3.57%	16/1474 1.09%	0.058375	0.195332	3	3	P61257;P61356;Q3T199
Molecular function	GO:0000246	delta24(24-1) sterol reductase activity	1/89 1.12%	1/1467 0.07%	0.060668	0.12904	1	1	A0A3Q1M7E0
Molecular function	GO:0000268	peroxisome targeting sequence binding	1/89 1.12%	1/1467 0.07%	0.060668	0.12904	1	1	P00432
Molecular function	GO:0001850	complement component C3a binding	1/89 1.12%	1/1467 0.07%	0.060668	0.12904	1	1	Q3T165
Molecular function	GO:0003955	NAD(P)H dehydrogenase (quinone) activity	1/89 1.12%	1/1467 0.07%	0.060668	0.12904	1	1	A0A3Q1MK02
Molecular function	GO:0004001	adenosine kinase activity	1/89 1.12%	1/1467 0.07%	0.060668	0.12904	1	1	A0A3Q1LTP0
Molecular function	GO:0004013	adenosylhomocysteinase activity	1/89 1.12%	1/1467 0.07%	0.060668	0.12904	1	1	Q3MHL4
Molecular function	GO:0004032	alditol:NADP+ 1-oxidoreductase activity	1/89 1.12%	1/1467 0.07%	0.060668	0.12904	1	1	P05980
Molecular function	GO:0004055	argininosuccinate synthase activity	1/89 1.12%	1/1467 0.07%	0.060668	0.12904	1	1	P14568
Molecular function	GO:0004088	carbamoyl-phosphate synthase (glutamine-hydrolyzing) activity	1/89 1.12%	1/1467 0.07%	0.060668	0.12904	1	1	F1ML89
Molecular function	GO:0004096	catalase activity	1/89 1.12%	1/1467 0.07%	0.060668	0.12904	1	1	P00432
Molecular function	GO:0004329	formate-tetrahydrofolate ligase activity	1/89 1.12%	1/1467 0.07%	0.060668	0.12904	1	1	A0A3Q1M478
Molecular function	GO:0004333	fumarate hydratase activity	1/89 1.12%	1/1467 0.07%	0.060668	0.12904	1	1	Q148D3
Molecular function	GO:0004334	fumarylacetoacetase activity	1/89 1.12%	1/1467 0.07%	0.060668	0.12904	1	1	A5PKH3
Molecular function	GO:0004370	glycerol kinase activity	1/89 1.12%	1/1467 0.07%	0.060668	0.12904	1	1	Q0IID9
Molecular function	GO:0004477	methenyltetrahydrofolate cyclohydrolase activity	1/89 1.12%	1/1467 0.07%	0.060668	0.12904	1	1	A0A3Q1M478
Molecular function	GO:0004488	methylenetetrahydrofolate dehydrogenase (NADP+) activity	1/89 1.12%	1/1467 0.07%	0.060668	0.12904	1	1	A0A3Q1M478
Molecular function	GO:0004491	methylmalonate-semialdehyde dehydrogenase (acylating) activity	1/89 1.12%	1/1467 0.07%	0.060668	0.12904	1	1	Q07536
Molecular function	GO:0005055	laminin receptor activity	1/89 1.12%	1/1467 0.07%	0.060668	0.12904	1	1	P26452
Molecular function	GO:0005471	ATP:ADP antiporter activity	1/89 1.12%	1/1467 0.07%	0.060668	0.12904	1	1	Q8SQH5
Molecular function	GO:0005547	phosphatidylinositol-3,4,5-trisphosphate binding	1/89 1.12%	1/1467 0.07%	0.060668	0.12904	1	1	F1MTR1
Molecular function	GO:0008124	4-alpha-hydroxytetrahydrobiopterin dehydratase activity	1/89 1.12%	1/1467 0.07%	0.060668	0.12904	1	1	Q3ZBD3
Molecular function	GO:0008179	adenylate cyclase binding	1/89 1.12%	1/1467 0.07%	0.060668	0.12904	1	1	P62157
Molecular function	GO:0008568	microtubule-severing ATPase activity	1/89 1.12%	1/1467 0.07%	0.060668	0.12904	1	1	A0A3Q1LUR7
Molecular function	GO:0010856	adenylate cyclase activator activity	1/89 1.12%	1/1467 0.07%	0.060668	0.12904	1	1	P62157
Molecular function	GO:0016595	glutamate binding	1/89 1.12%	1/1467 0.07%	0.060668	0.12904	1	1	A0A3Q1MN33
Molecular function	GO:0016853	isomerase activity	1/89 1.12%	1/1467 0.07%	0.060668	0.12904	1	1	A0A3Q1LUR7
Molecular function	GO:0017077	oxidative phosphorylation uncoupler activity	1/89 1.12%	1/1467 0.07%	0.060668	0.12904	1	1	Q8SQH5
Molecular function	GO:0017113	dihydropyrimidine dehydrogenase (NADP+) activity	1/89 1.12%	1/1467 0.07%	0.060668	0.12904	1	1	Q28007
Molecular function	GO:0018478	malonate-semialdehyde dehydrogenase (acetylating) activity	1/89 1.12%	1/1467 0.07%	0.060668	0.12904	1	1	Q07536
Molecular function	GO:0018547	nitroglycerin reductase activity	1/89 1.12%	1/1467 0.07%	0.060668	0.12904	1	1	P20000
Molecular function	GO:0031432	titin binding	1/89 1.12%	1/1467 0.07%	0.060668	0.12904	1	1	P62157
Molecular function	GO:0031871	proteinase activated receptor binding	1/89 1.12%	1/1467 0.07%	0.060668	0.12904	1	1	Q3T165
Molecular function	GO:0031997	N-terminal myristoylation domain binding	1/89 1.12%	1/1467 0.07%	0.060668	0.12904	1	1	P62157
Molecular function	GO:0032052	bile acid binding	1/89 1.12%	1/1467 0.07%	0.060668	0.12904	1	1	P05980
Molecular function	GO:0033218	amide binding	1/89 1.12%	1/1467 0.07%	0.060668	0.12904	1	1	Q2HJ97
Molecular function	GO:0036131	prostaglandin D2 11-ketoreductase activity	1/89 1.12%	1/1467 0.07%	0.060668	0.12904	1	1	P05980
Molecular function	GO:0042605	peptide antigen binding	1/89 1.12%	1/1467 0.07%	0.060668	0.12904	1	1	A0A3Q1M7E0
Molecular function	GO:0043531	ADP binding	1/89 1.12%	1/1467 0.07%	0.060668	0.12904	1	1	A0A3Q1MN33
Molecular function	GO:0043878	glyceraldehyde-3-phosphate dehydrogenase (NAD+) (non-phosphorylating) activity	1/89 1.12%	1/1467 0.07%	0.060668	0.12904	1	1	Q2KJC9
Molecular function	GO:0046625	sphingolipid binding	1/89 1.12%	1/1467 0.07%	0.060668	0.12904	1	1	Q2HJ97
Molecular function	GO:0047023	androsterone dehydrogenase activity	1/89 1.12%	1/1467 0.07%	0.060668	0.12904	1	1	P05980
Molecular function	GO:0047086	ketosteroid monooxygenase activity	1/89 1.12%	1/1467 0.07%	0.060668	0.12904	1	1	P05980
Molecular function	GO:0050136	NADH dehydrogenase (quinone) activity	1/89 1.12%	1/1467 0.07%	0.060668	0.12904	1	1	A0A3Q1MK02
Molecular function	GO:0050614	delta24-sterol reductase activity	1/89 1.12%	1/1467 0.07%	0.060668	0.12904	1	1	A0A3Q1M7E0
Molecular function	GO:0102662	malonate-semialdehyde dehydrogenase (acetylating, NAD+) activity	1/89 1.12%	1/1467 0.07%	0.060668	0.12904	1	1	Q07536
Molecular function	GO:0106373	3-deoxyglucosone dehydrogenase activity	1/89 1.12%	1/1467 0.07%	0.060668	0.12904	1	1	P48644
Molecular function	GO:0120241	2-iminobutanoate/2-iminopropanoate deaminase	1/89 1.12%	1/1467 0.07%	0.060668	0.12904	1	1	Q3T114
Molecular function	GO:0140078	class I DNA-(apurinic or apyrimidinic site) endonuclease activity	1/89 1.12%	1/1467 0.07%	0.060668	0.12904	1	1	Q3T169
Molecular function	GO:1990948	ubiquitin ligase inhibitor activity	1/89 1.12%	1/1467 0.07%	0.060668	0.12904	1	1	A6H769
Biological process	GO:0000082	G1/S transition of mitotic cell cycle	1/81 1.23%	1/1332 0.08%	0.0608108	0.129694	1	1	Q5E995
Biological process	GO:0000086	G2/M transition of mitotic cell cycle	1/81 1.23%	1/1332 0.08%	0.0608108	0.129694	1	1	P62157
Biological process	GO:0002027	regulation of heart rate	1/81 1.23%	1/1332 0.08%	0.0608108	0.129694	1	1	P62157
Biological process	GO:0002309	T cell proliferation involved in immune response	1/81 1.23%	1/1332 0.08%	0.0608108	0.129694	1	1	Q5E995
Biological process	GO:0005513	detection of calcium ion	1/81 1.23%	1/1332 0.08%	0.0608108	0.129694	1	1	P62157
Biological process	GO:0006072	glycerol-3-phosphate metabolic process	1/81 1.23%	1/1332 0.08%	0.0608108	0.129694	1	1	Q0IID9
Biological process	GO:0006106	fumarate metabolic process	1/81 1.23%	1/1332 0.08%	0.0608108	0.129694	1	1	Q148D3
Biological process	GO:0006214	thymidine catabolic process	1/81 1.23%	1/1332 0.08%	0.0608108	0.129694	1	1	Q28007
Biological process	GO:0006526	arginine biosynthetic process	1/81 1.23%	1/1332 0.08%	0.0608108	0.129694	1	1	P14568
Biological process	GO:0006573	valine metabolic process	1/81 1.23%	1/1332 0.08%	0.0608108	0.129694	1	1	Q07536
Biological process	GO:0006693	prostaglandin metabolic process	1/81 1.23%	1/1332 0.08%	0.0608108	0.129694	1	1	P05980
Biological process	GO:0006743	ubiquinone metabolic process	1/81 1.23%	1/1332 0.08%	0.0608108	0.129694	1	1	A0A3Q1MK02
Biological process	GO:0006783	heme biosynthetic process	1/81 1.23%	1/1332 0.08%	0.0608108	0.129694	1	1	Q17QC0
Biological process	GO:0006924	activation-induced cell death of T cells	1/81 1.23%	1/1332 0.08%	0.0608108	0.129694	1	1	Q5E995
Biological process	GO:0006933	negative regulation of cell adhesion involved in substrate-bound cell migration	1/81 1.23%	1/1332 0.08%	0.0608108	0.129694	1	1	P00829
Biological process	GO:0007000	nucleolus organization	1/81 1.23%	1/1332 0.08%	0.0608108	0.129694	1	1	Q32PD5
Biological process	GO:0007062	sister chromatid cohesion	1/81 1.23%	1/1332 0.08%	0.0608108	0.129694	1	1	Q2HJ97
Biological process	GO:0009060	aerobic respiration	1/81 1.23%	1/1332 0.08%	0.0608108	0.129694	1	1	P00432
Biological process	GO:0009650	UV protection	1/81 1.23%	1/1332 0.08%	0.0608108	0.129694	1	1	P00432
Biological process	GO:0010124	phenylacetate catabolic process	1/81 1.23%	1/1332 0.08%	0.0608108	0.129694	1	1	Q3ZC41
Biological process	GO:0010880	regulation of release of sequestered calcium ion into cytosol by sarcoplasmic reticulum	1/81 1.23%	1/1332 0.08%	0.0608108	0.129694	1	1	P62157
Biological process	GO:0010944	negative regulation of transcription by competitive promoter binding	1/81 1.23%	1/1332 0.08%	0.0608108	0.129694	1	1	Q3T165
Biological process	GO:0016575	histone deacetylation	1/81 1.23%	1/1332 0.08%	0.0608108	0.129694	1	1	Q3T165
Biological process	GO:0019483	beta-alanine biosynthetic process	1/81 1.23%	1/1332 0.08%	0.0608108	0.129694	1	1	Q28007
Biological process	GO:0019563	glycerol catabolic process	1/81 1.23%	1/1332 0.08%	0.0608108	0.129694	1	1	Q0IID9
Biological process	GO:0019859	thymine metabolic process	1/81 1.23%	1/1332 0.08%	0.0608108	0.129694	1	1	Q07536
Biological process	GO:0022605	mammalian oogenesis stage	1/81 1.23%	1/1332 0.08%	0.0608108	0.129694	1	1	Q5E995
Biological process	GO:0030101	natural killer cell activation	1/81 1.23%	1/1332 0.08%	0.0608108	0.129694	1	1	Q5E947
Biological process	GO:0030183	B cell differentiation	1/81 1.23%	1/1332 0.08%	0.0608108	0.129694	1	1	Q8SQH5
Biological process	GO:0030392	fructosamine catabolic process	1/81 1.23%	1/1332 0.08%	0.0608108	0.129694	1	1	P48644
Biological process	GO:0031536	positive regulation of exit from mitosis	1/81 1.23%	1/1332 0.08%	0.0608108	0.129694	1	1	Q2HJ97
Biological process	GO:0031929	TOR signaling	1/81 1.23%	1/1332 0.08%	0.0608108	0.129694	1	1	Q5E995
Biological process	GO:0032465	regulation of cytokinesis	1/81 1.23%	1/1332 0.08%	0.0608108	0.129694	1	1	P62157
Biological process	GO:0032516	positive regulation of phosphoprotein phosphatase activity	1/81 1.23%	1/1332 0.08%	0.0608108	0.129694	1	1	P62157
Biological process	GO:0032872	regulation of stress-activated MAPK cascade	1/81 1.23%	1/1332 0.08%	0.0608108	0.129694	1	1	Q5E947
Biological process	GO:0033147	negative regulation of intracellular estrogen receptor signaling pathway	1/81 1.23%	1/1332 0.08%	0.0608108	0.129694	1	1	Q2HJ97
Biological process	GO:0033489	cholesterol biosynthetic process via desmosterol	1/81 1.23%	1/1332 0.08%	0.0608108	0.129694	1	1	A0A3Q1M7E0
Biological process	GO:0033598	mammary gland epithelial cell proliferation	1/81 1.23%	1/1332 0.08%	0.0608108	0.129694	1	1	Q2HJ97
Biological process	GO:0033600	negative regulation of mammary gland epithelial cell proliferation	1/81 1.23%	1/1332 0.08%	0.0608108	0.129694	1	1	Q2HJ97
Biological process	GO:0042267	natural killer cell mediated cytotoxicity	1/81 1.23%	1/1332 0.08%	0.0608108	0.129694	1	1	Q5E947
Biological process	GO:0042373	vitamin K metabolic process	1/81 1.23%	1/1332 0.08%	0.0608108	0.129694	1	1	A0A3Q1MK02
Biological process	GO:0042987	amyloid precursor protein catabolic process	1/81 1.23%	1/1332 0.08%	0.0608108	0.129694	1	1	A0A3Q1M7E0
Biological process	GO:0043086	negative regulation of catalytic activity	1/81 1.23%	1/1332 0.08%	0.0608108	0.129694	1	1	A0A3Q1MK02
Biological process	GO:0044597	daunorubicin metabolic process	1/81 1.23%	1/1332 0.08%	0.0608108	0.129694	1	1	P05980
Biological process	GO:0044598	doxorubicin metabolic process	1/81 1.23%	1/1332 0.08%	0.0608108	0.129694	1	1	P05980
Biological process	GO:0044830	modulation by host of viral RNA genome replication	1/81 1.23%	1/1332 0.08%	0.0608108	0.129694	1	1	Q3T165
Biological process	GO:0045917	positive regulation of complement activation	1/81 1.23%	1/1332 0.08%	0.0608108	0.129694	1	1	Q3T165
Biological process	GO:0046931	pore complex assembly	1/81 1.23%	1/1332 0.08%	0.0608108	0.129694	1	1	Q3T0K2
Biological process	GO:0048821	erythrocyte development	1/81 1.23%	1/1332 0.08%	0.0608108	0.129694	1	1	Q5E995
Biological process	GO:0050847	progesterone receptor signaling pathway	1/81 1.23%	1/1332 0.08%	0.0608108	0.129694	1	1	Q3T165
Biological process	GO:0050848	regulation of calcium-mediated signaling	1/81 1.23%	1/1332 0.08%	0.0608108	0.129694	1	1	P62157
Biological process	GO:0051013	microtubule severing	1/81 1.23%	1/1332 0.08%	0.0608108	0.129694	1	1	A0A3Q1LUR7
Biological process	GO:0051179	localization	1/81 1.23%	1/1332 0.08%	0.0608108	0.129694	1	1	P79134
Biological process	GO:0051343	positive regulation of cyclic-nucleotide phosphodiesterase activity	1/81 1.23%	1/1332 0.08%	0.0608108	0.129694	1	1	P62157
Biological process	GO:0055117	regulation of cardiac muscle contraction	1/81 1.23%	1/1332 0.08%	0.0608108	0.129694	1	1	P62157
Biological process	GO:0060265	positive regulation of respiratory burst involved in inflammatory response	1/81 1.23%	1/1332 0.08%	0.0608108	0.129694	1	1	Q32PD5
Biological process	GO:0060315	negative regulation of ryanodine-sensitive calcium-release channel activity	1/81 1.23%	1/1332 0.08%	0.0608108	0.129694	1	1	P62157
Biological process	GO:0060316	positive regulation of ryanodine-sensitive calcium-release channel activity	1/81 1.23%	1/1332 0.08%	0.0608108	0.129694	1	1	P62157
Biological process	GO:0060744	mammary gland branching involved in thelarche	1/81 1.23%	1/1332 0.08%	0.0608108	0.129694	1	1	Q2HJ97
Biological process	GO:0060749	mammary gland alveolus development	1/81 1.23%	1/1332 0.08%	0.0608108	0.129694	1	1	Q2HJ97
Biological process	GO:0060762	regulation of branching involved in mammary gland duct morphogenesis	1/81 1.23%	1/1332 0.08%	0.0608108	0.129694	1	1	Q2HJ97
Biological process	GO:0060766	negative regulation of androgen receptor signaling pathway	1/81 1.23%	1/1332 0.08%	0.0608108	0.129694	1	1	Q3T165
Biological process	GO:0061024	membrane organization	1/81 1.23%	1/1332 0.08%	0.0608108	0.129694	1	1	A0A3Q1M7E0
Biological process	GO:0061692	cellular detoxification of hydrogen peroxide	1/81 1.23%	1/1332 0.08%	0.0608108	0.129694	1	1	P00432
Biological process	GO:0070493	thrombin-activated receptor signaling pathway	1/81 1.23%	1/1332 0.08%	0.0608108	0.129694	1	1	F1MTR1
Biological process	GO:0071354	cellular response to interleukin-6	1/81 1.23%	1/1332 0.08%	0.0608108	0.129694	1	1	Q3T165
Biological process	GO:0071897	DNA biosynthetic process	1/81 1.23%	1/1332 0.08%	0.0608108	0.129694	1	1	Q3T165
Biological process	GO:0072538	T-helper 17 type immune response	1/81 1.23%	1/1332 0.08%	0.0608108	0.129694	1	1	Q3T165
Biological process	GO:0098901	regulation of cardiac muscle cell action potential	1/81 1.23%	1/1332 0.08%	0.0608108	0.129694	1	1	P62157
Biological process	GO:0140021	mitochondrial ADP transmembrane transport	1/81 1.23%	1/1332 0.08%	0.0608108	0.129694	1	1	Q8SQH5
Biological process	GO:1900208	regulation of cardiolipin metabolic process	1/81 1.23%	1/1332 0.08%	0.0608108	0.129694	1	1	Q2HJ97
Biological process	GO:1901029	negative regulation of mitochondrial outer membrane permeabilization involved in apoptotic signaling pathway	1/81 1.23%	1/1332 0.08%	0.0608108	0.129694	1	1	Q8SQH5
Biological process	GO:1901222	regulation of NIK/NF-kappaB signaling	1/81 1.23%	1/1332 0.08%	0.0608108	0.129694	1	1	Q5E947
Biological process	GO:1901526	positive regulation of mitophagy	1/81 1.23%	1/1332 0.08%	0.0608108	0.129694	1	1	Q8SQH5
Biological process	GO:1901842	negative regulation of high voltage-gated calcium channel activity	1/81 1.23%	1/1332 0.08%	0.0608108	0.129694	1	1	P62157
Biological process	GO:1902000	homogentisate catabolic process	1/81 1.23%	1/1332 0.08%	0.0608108	0.129694	1	1	A5PKH3
Biological process	GO:1902255	positive regulation of intrinsic apoptotic signaling pathway by p53 class mediator	1/81 1.23%	1/1332 0.08%	0.0608108	0.129694	1	1	A6H769
Biological process	GO:1903179	regulation of dopamine biosynthetic process	1/81 1.23%	1/1332 0.08%	0.0608108	0.129694	1	1	P20000
Biological process	GO:1903537	meiotic cell cycle process involved in oocyte maturation	1/81 1.23%	1/1332 0.08%	0.0608108	0.129694	1	1	Q17QC0
Biological process	GO:1904959	regulation of cytochrome-c oxidase activity	1/81 1.23%	1/1332 0.08%	0.0608108	0.129694	1	1	Q2HJ97
Biological process	GO:1905627	regulation of serotonin biosynthetic process	1/81 1.23%	1/1332 0.08%	0.0608108	0.129694	1	1	P20000
Biological process	GO:1990544	mitochondrial ATP transmembrane transport	1/81 1.23%	1/1332 0.08%	0.0608108	0.129694	1	1	Q8SQH5
Biological process	GO:1990845	adaptive thermogenesis	1/81 1.23%	1/1332 0.08%	0.0608108	0.129694	1	1	Q8SQH5
Biological process	GO:2000059	negative regulation of ubiquitin-dependent protein catabolic process	1/81 1.23%	1/1332 0.08%	0.0608108	0.129694	1	1	A6H769
Biological process	GO:2000323	negative regulation of glucocorticoid receptor signaling pathway	1/81 1.23%	1/1332 0.08%	0.0608108	0.129694	1	1	Q3T165
Biological process	GO:0002181	cytoplasmic translation	2/81 2.47%	7/1332 0.53%	0.062836	0.131682	2	2	A0A3Q1LR67;Q56JX3
Biological process	GO:0045892	negative regulation of transcription, DNA-templated	2/81 2.47%	7/1332 0.53%	0.062836	0.131682	2	2	A0A3Q1MN33;Q2HJ97
Biological process	GO:0006099	tricarboxylic acid cycle	3/81 3.7%	16/1332 1.2%	0.068358	0.14202	3	3	P20004;Q148D3;Q32LG3
Cellular component	GO:0036464	cytoplasmic ribonucleoprotein granule	2/84 2.38%	8/1474 0.54%	0.0718292	0.223184	2	2	P79103;Q5E995
Cellular component	GO:0044297	cell body	2/84 2.38%	8/1474 0.54%	0.0718292	0.223184	2	2	Q3T0K2;Q5E995
Molecular function	GO:0051539	4 iron, 4 sulfur cluster binding	2/89 2.25%	8/1467 0.55%	0.0802551	0.168034	2	2	P20004;Q28007
Biological process	GO:0045454	cell redox homeostasis	2/81 2.47%	8/1332 0.6%	0.0805417	0.165902	2	2	A0A3Q1MK02;A0A3Q1MN33
Cellular component	GO:0009986	cell surface	4/84 4.76%	30/1474 2.04%	0.0867877	0.260363	4	4	F1MTR1;P00829;Q2HJ97;Q3T165
Biological process	GO:0006629	lipid metabolic process	3/81 3.7%	18/1332 1.35%	0.09134	0.18461	3	3	A5PKH3;P00829;P19483
Biological process	GO:0006979	response to oxidative stress	2/81 2.47%	9/1332 0.68%	0.0995695	0.18461	2	2	A0A3Q1M7E0;A0A3Q1MN33
Cellular component	GO:0002199	zona pellucida receptor complex	1/84 1.19%	2/1474 0.14%	0.110764	0.260446	1	1	Q3T0K2
Cellular component	GO:0005750	mitochondrial respiratory chain complex III	1/84 1.19%	2/1474 0.14%	0.110764	0.260446	1	1	P07552
Cellular component	GO:0005751	mitochondrial respiratory chain complex IV	1/84 1.19%	2/1474 0.14%	0.110764	0.260446	1	1	P00426
Cellular component	GO:0005757	mitochondrial permeability transition pore complex	1/84 1.19%	2/1474 0.14%	0.110764	0.260446	1	1	Q8SQH5
Cellular component	GO:0005876	spindle microtubule	1/84 1.19%	2/1474 0.14%	0.110764	0.260446	1	1	P62157
Cellular component	GO:0008076	voltage-gated potassium channel complex	1/84 1.19%	2/1474 0.14%	0.110764	0.260446	1	1	P62157
Cellular component	GO:0017109	glutamate-cysteine ligase complex	1/84 1.19%	2/1474 0.14%	0.110764	0.260446	1	1	A0A3Q1MN33
Cellular component	GO:0042585	germinal vesicle	1/84 1.19%	2/1474 0.14%	0.110764	0.260446	1	1	Q17QC0
Molecular function	GO:0001851	complement component C3b binding	1/89 1.12%	2/1467 0.14%	0.117694	0.183384	1	1	Q3T165
Molecular function	GO:0003712	transcription coregulator activity	1/89 1.12%	2/1467 0.14%	0.117694	0.183384	1	1	Q28009
Molecular function	GO:0003988	acetyl-CoA C-acyltransferase activity	1/89 1.12%	2/1467 0.14%	0.117694	0.183384	1	1	Q3ZC41
Molecular function	GO:0003994	aconitate hydratase activity	1/89 1.12%	2/1467 0.14%	0.117694	0.183384	1	1	P20004
Molecular function	GO:0004017	adenylate kinase activity	1/89 1.12%	2/1467 0.14%	0.117694	0.183384	1	1	P08166
Molecular function	GO:0004046	aminoacylase activity	1/89 1.12%	2/1467 0.14%	0.117694	0.183384	1	1	P00432
Molecular function	GO:0004069	L-aspartate:2-oxoglutarate aminotransferase activity	1/89 1.12%	2/1467 0.14%	0.117694	0.183384	1	1	P12344
Molecular function	GO:0004298	threonine-type endopeptidase activity	1/89 1.12%	2/1467 0.14%	0.117694	0.183384	1	1	Q3T108
Molecular function	GO:0004357	glutamate-cysteine ligase activity	1/89 1.12%	2/1467 0.14%	0.117694	0.183384	1	1	A0A3Q1MN33
Molecular function	GO:0004505	phenylalanine 4-monooxygenase activity	1/89 1.12%	2/1467 0.14%	0.117694	0.183384	1	1	Q3ZBD3
Molecular function	GO:0005496	steroid binding	1/89 1.12%	2/1467 0.14%	0.117694	0.183384	1	1	Q17QC0
Molecular function	GO:0015078	proton transmembrane transporter activity	1/89 1.12%	2/1467 0.14%	0.117694	0.183384	1	1	Q8SQH5
Molecular function	GO:0016229	steroid dehydrogenase activity	1/89 1.12%	2/1467 0.14%	0.117694	0.183384	1	1	P05980
Molecular function	GO:0016401	palmitoyl-CoA oxidase activity	1/89 1.12%	2/1467 0.14%	0.117694	0.183384	1	1	Q3ZC41
Molecular function	GO:0016628	oxidoreductase activity, acting on the CH-CH group of donors, NAD or NADP as acceptor	1/89 1.12%	2/1467 0.14%	0.117694	0.183384	1	1	A0A3Q1M7E0
Molecular function	GO:0016831	carboxy-lyase activity	1/89 1.12%	2/1467 0.14%	0.117694	0.183384	1	1	E1BP41
Molecular function	GO:0019855	calcium channel inhibitor activity	1/89 1.12%	2/1467 0.14%	0.117694	0.183384	1	1	P62157
Molecular function	GO:0030060	L-malate dehydrogenase activity	1/89 1.12%	2/1467 0.14%	0.117694	0.183384	1	1	Q32LG3
Molecular function	GO:0045182	translation regulator activity	1/89 1.12%	2/1467 0.14%	0.117694	0.183384	1	1	A6QLG5
Molecular function	GO:0047017	prostaglandin-F synthase activity	1/89 1.12%	2/1467 0.14%	0.117694	0.183384	1	1	P05980
Molecular function	GO:0047780	citrate dehydratase activity	1/89 1.12%	2/1467 0.14%	0.117694	0.183384	1	1	P20004
Molecular function	GO:0072542	protein phosphatase activator activity	1/89 1.12%	2/1467 0.14%	0.117694	0.183384	1	1	P62157
Biological process	GO:0000423	mitophagy	1/81 1.23%	2/1332 0.15%	0.117967	0.18461	1	1	Q2HJ97
Biological process	GO:0000463	maturation of LSU-rRNA from tricistronic rRNA transcript (SSU-rRNA, 5.8S rRNA, LSU-rRNA)	1/81 1.23%	2/1332 0.15%	0.117967	0.18461	1	1	Q58DT1
Biological process	GO:0001890	placenta development	1/81 1.23%	2/1332 0.15%	0.117967	0.18461	1	1	Q5E995
Biological process	GO:0006081	cellular aldehyde metabolic process	1/81 1.23%	2/1332 0.15%	0.117967	0.18461	1	1	Q1JPA0
Biological process	GO:0006122	mitochondrial electron transport, ubiquinol to cytochrome c	1/81 1.23%	2/1332 0.15%	0.117967	0.18461	1	1	P07552
Biological process	GO:0006123	mitochondrial electron transport, cytochrome c to oxygen	1/81 1.23%	2/1332 0.15%	0.117967	0.18461	1	1	P00426
Biological process	GO:0006172	ADP biosynthetic process	1/81 1.23%	2/1332 0.15%	0.117967	0.18461	1	1	P08166
Biological process	GO:0006207	'de novo' pyrimidine nucleobase biosynthetic process	1/81 1.23%	2/1332 0.15%	0.117967	0.18461	1	1	F1ML89
Biological process	GO:0006212	uracil catabolic process	1/81 1.23%	2/1332 0.15%	0.117967	0.18461	1	1	Q28007
Biological process	GO:0006534	cysteine metabolic process	1/81 1.23%	2/1332 0.15%	0.117967	0.18461	1	1	A0A3Q1MN33
Biological process	GO:0006572	tyrosine catabolic process	1/81 1.23%	2/1332 0.15%	0.117967	0.18461	1	1	A5PKH3
Biological process	GO:0006574	valine catabolic process	1/81 1.23%	2/1332 0.15%	0.117967	0.18461	1	1	Q07536
Biological process	GO:0006641	triglyceride metabolic process	1/81 1.23%	2/1332 0.15%	0.117967	0.18461	1	1	P00432
Biological process	GO:0006729	tetrahydrobiopterin biosynthetic process	1/81 1.23%	2/1332 0.15%	0.117967	0.18461	1	1	Q3ZBD3
Biological process	GO:0008206	bile acid metabolic process	1/81 1.23%	2/1332 0.15%	0.117967	0.18461	1	1	Q3ZC41
Biological process	GO:0014033	neural crest cell differentiation	1/81 1.23%	2/1332 0.15%	0.117967	0.18461	1	1	A6H769
Biological process	GO:0030520	intracellular estrogen receptor signaling pathway	1/81 1.23%	2/1332 0.15%	0.117967	0.18461	1	1	Q2HJ97
Biological process	GO:0030539	male genitalia development	1/81 1.23%	2/1332 0.15%	0.117967	0.18461	1	1	A0A3Q1M7E0
Biological process	GO:0031639	plasminogen activation	1/81 1.23%	2/1332 0.15%	0.117967	0.18461	1	1	A0A3Q1M7E0
Biological process	GO:0032740	positive regulation of interleukin-17 production	1/81 1.23%	2/1332 0.15%	0.117967	0.18461	1	1	Q3T165
Biological process	GO:0034101	erythrocyte homeostasis	1/81 1.23%	2/1332 0.15%	0.117967	0.18461	1	1	Q5E947
Biological process	GO:0034144	negative regulation of toll-like receptor 4 signaling pathway	1/81 1.23%	2/1332 0.15%	0.117967	0.18461	1	1	Q8SPF8
Biological process	GO:0042360	vitamin E metabolic process	1/81 1.23%	2/1332 0.15%	0.117967	0.18461	1	1	A0A3Q1MK02
Biological process	GO:0042448	progesterone metabolic process	1/81 1.23%	2/1332 0.15%	0.117967	0.18461	1	1	P05980
Biological process	GO:0043154	negative regulation of cysteine-type endopeptidase activity involved in apoptotic process	1/81 1.23%	2/1332 0.15%	0.117967	0.18461	1	1	A0A3Q1M7E0
Biological process	GO:0043433	negative regulation of DNA-binding transcription factor activity	1/81 1.23%	2/1332 0.15%	0.117967	0.18461	1	1	Q2HJ97
Biological process	GO:0044209	AMP salvage	1/81 1.23%	2/1332 0.15%	0.117967	0.18461	1	1	A0A3Q1LTP0
Biological process	GO:0045745	positive regulation of G protein-coupled receptor signaling pathway	1/81 1.23%	2/1332 0.15%	0.117967	0.18461	1	1	Q3T165
Biological process	GO:0046033	AMP metabolic process	1/81 1.23%	2/1332 0.15%	0.117967	0.18461	1	1	P08166
Biological process	GO:0046185	aldehyde catabolic process	1/81 1.23%	2/1332 0.15%	0.117967	0.18461	1	1	P20000
Biological process	GO:0051453	regulation of intracellular pH	1/81 1.23%	2/1332 0.15%	0.117967	0.18461	1	1	P00829
Biological process	GO:0060266	negative regulation of respiratory burst involved in inflammatory response	1/81 1.23%	2/1332 0.15%	0.117967	0.18461	1	1	Q32PD5
Biological process	GO:0110095	cellular detoxification of aldehyde	1/81 1.23%	2/1332 0.15%	0.117967	0.18461	1	1	P48644
Biological process	GO:1902808	positive regulation of cell cycle G1/S phase transition	1/81 1.23%	2/1332 0.15%	0.117967	0.18461	1	1	Q2HJ97
Biological process	GO:1905913	negative regulation of calcium ion export across plasma membrane	1/81 1.23%	2/1332 0.15%	0.117967	0.18461	1	1	P62157
Molecular function	GO:0008022	protein C-terminus binding	2/89 2.25%	10/1467 0.68%	0.119277	0.183713	2	2	Q2HJ97;Q3T165
Cellular component	GO:0042470	melanosome	3/84 3.57%	23/1474 1.56%	0.13915	0.31858	3	3	P05307;P79134;Q95M18
Molecular function	GO:0019899	enzyme binding	2/89 2.25%	11/1467 0.75%	0.140234	0.213538	2	2	A0A3Q1M7E0;P00432
Cellular component	GO:0005902	microvillus	2/84 2.38%	12/1474 0.81%	0.146282	0.319347	2	2	F1MTR1;Q32LP2
Cellular component	GO:0030017	sarcomere	1/84 1.19%	3/1474 0.2%	0.161509	0.319347	1	1	P62157
Cellular component	GO:0033116	endoplasmic reticulum-Golgi intermediate compartment membrane	1/84 1.19%	3/1474 0.2%	0.161509	0.319347	1	1	A0A3Q1MFR6
Cellular component	GO:0043209	myelin sheath	1/84 1.19%	3/1474 0.2%	0.161509	0.319347	1	1	P62157
Cellular component	GO:0044391	ribosomal subunit	1/84 1.19%	3/1474 0.2%	0.161509	0.319347	1	1	Q24JY1
Cellular component	GO:0097225	sperm midpiece	1/84 1.19%	3/1474 0.2%	0.161509	0.319347	1	1	P62157
Molecular function	GO:0000062	fatty-acyl-CoA binding	1/89 1.12%	3/1467 0.2%	0.171295	0.246812	1	1	Q07536
Molecular function	GO:0004656	procollagen-proline 4-dioxygenase activity	1/89 1.12%	3/1467 0.2%	0.171295	0.246812	1	1	P05307
Molecular function	GO:0048027	mRNA 5'-UTR binding	1/89 1.12%	3/1467 0.2%	0.171295	0.246812	1	1	A6H769
Molecular function	GO:0052689	carboxylic ester hydrolase activity	1/89 1.12%	3/1467 0.2%	0.171295	0.246812	1	1	P20000
Molecular function	GO:0071933	Arp2/3 complex binding	1/89 1.12%	3/1467 0.2%	0.171295	0.246812	1	1	F1MTR1
Biological process	GO:0000038	very long-chain fatty acid metabolic process	1/81 1.23%	3/1332 0.23%	0.171684	0.237793	1	1	Q3ZC41
Biological process	GO:0002376	immune system process	1/81 1.23%	3/1332 0.23%	0.171684	0.237793	1	1	P08814
Biological process	GO:0002548	monocyte chemotaxis	1/81 1.23%	3/1332 0.23%	0.171684	0.237793	1	1	Q32PD5
Biological process	GO:0006417	regulation of translation	1/81 1.23%	3/1332 0.23%	0.171684	0.237793	1	1	Q3T169
Biological process	GO:0006536	glutamate metabolic process	1/81 1.23%	3/1332 0.23%	0.171684	0.237793	1	1	A0A3Q1MN33
Biological process	GO:0007369	gastrulation	1/81 1.23%	3/1332 0.23%	0.171684	0.237793	1	1	Q5E995
Biological process	GO:0008104	protein localization	1/81 1.23%	3/1332 0.23%	0.171684	0.237793	1	1	A0A3Q1M7E0
Biological process	GO:0008152	metabolic process	1/81 1.23%	3/1332 0.23%	0.171684	0.237793	1	1	O77834
Biological process	GO:0010942	positive regulation of cell death	1/81 1.23%	3/1332 0.23%	0.171684	0.237793	1	1	Q3T165
Biological process	GO:0014068	positive regulation of phosphatidylinositol 3-kinase signaling	1/81 1.23%	3/1332 0.23%	0.171684	0.237793	1	1	P00432
Biological process	GO:0018401	peptidyl-proline hydroxylation to 4-hydroxy-L-proline	1/81 1.23%	3/1332 0.23%	0.171684	0.237793	1	1	P05307
Biological process	GO:0020027	hemoglobin metabolic process	1/81 1.23%	3/1332 0.23%	0.171684	0.237793	1	1	P00432
Biological process	GO:0030836	positive regulation of actin filament depolymerization	1/81 1.23%	3/1332 0.23%	0.171684	0.237793	1	1	Q5E9D5
Biological process	GO:0042026	protein refolding	1/81 1.23%	3/1332 0.23%	0.171684	0.237793	1	1	F1MUZ9
Biological process	GO:0043588	skin development	1/81 1.23%	3/1332 0.23%	0.171684	0.237793	1	1	A0A3Q1M7E0
Biological process	GO:0048144	fibroblast proliferation	1/81 1.23%	3/1332 0.23%	0.171684	0.237793	1	1	Q5E947
Biological process	GO:0048873	homeostasis of number of cells within a tissue	1/81 1.23%	3/1332 0.23%	0.171684	0.237793	1	1	Q148D3
Biological process	GO:0051091	positive regulation of DNA-binding transcription factor activity	1/81 1.23%	3/1332 0.23%	0.171684	0.237793	1	1	Q2HJ97
Biological process	GO:0097746	blood vessel diameter maintenance	1/81 1.23%	3/1332 0.23%	0.171684	0.237793	1	1	A0A3Q1MN33
Biological process	GO:0098761	cellular response to interleukin-7	1/81 1.23%	3/1332 0.23%	0.171684	0.237793	1	1	P00829
Biological process	GO:0070374	positive regulation of ERK1 and ERK2 cascade	2/81 2.47%	13/1332 0.98%	0.184778	0.254465	2	2	Q2HJ97;Q3T165
Molecular function	GO:0003677	DNA binding	3/89 3.37%	25/1467 1.7%	0.190163	0.271083	3	3	P62808;Q28009;Q3T169
Molecular function	GO:0050661	NADP binding	2/89 2.25%	14/1467 0.95%	0.206786	0.291219	2	2	P00432;Q28007
Cellular component	GO:0005839	proteasome core complex	1/84 1.19%	4/1474 0.27%	0.20939	0.39602	1	1	Q3T108
Cellular component	GO:1902494	catalytic complex	1/84 1.19%	4/1474 0.27%	0.20939	0.39602	1	1	P62157
Molecular function	GO:0016887	ATP hydrolysis activity	4/89 4.49%	40/1467 2.73%	0.22106	0.291219	4	4	A0A3Q1LUR7;Q3MHL7;Q3T0K2;Q95M18
Molecular function	GO:0003714	transcription corepressor activity	1/89 1.12%	4/1467 0.27%	0.221674	0.291219	1	1	Q3T165
Molecular function	GO:0009055	electron transfer activity	1/89 1.12%	4/1467 0.27%	0.221674	0.291219	1	1	Q2TBV3
Molecular function	GO:0042393	histone binding	1/89 1.12%	4/1467 0.27%	0.221674	0.291219	1	1	P08814
Molecular function	GO:0046961	proton-transporting ATPase activity, rotational mechanism	1/89 1.12%	4/1467 0.27%	0.221674	0.291219	1	1	P00829
Molecular function	GO:0047485	protein N-terminus binding	1/89 1.12%	4/1467 0.27%	0.221674	0.291219	1	1	Q2HJ97
Molecular function	GO:0051920	peroxiredoxin activity	1/89 1.12%	4/1467 0.27%	0.221674	0.291219	1	1	P35705
Biological process	GO:0000050	urea cycle	1/81 1.23%	4/1332 0.3%	0.222169	0.275993	1	1	P14568
Biological process	GO:0001843	neural tube closure	1/81 1.23%	4/1332 0.3%	0.222169	0.275993	1	1	A6H769
Biological process	GO:0001937	negative regulation of endothelial cell proliferation	1/81 1.23%	4/1332 0.3%	0.222169	0.275993	1	1	P19483
Biological process	GO:0002227	innate immune response in mucosa	1/81 1.23%	4/1332 0.3%	0.222169	0.275993	1	1	Q8SPF8
Biological process	GO:0006101	citrate metabolic process	1/81 1.23%	4/1332 0.3%	0.222169	0.275993	1	1	P20004
Biological process	GO:0006520	cellular amino acid metabolic process	1/81 1.23%	4/1332 0.3%	0.222169	0.275993	1	1	P12344
Biological process	GO:0006559	L-phenylalanine catabolic process	1/81 1.23%	4/1332 0.3%	0.222169	0.275993	1	1	A5PKH3
Biological process	GO:0006750	glutathione biosynthetic process	1/81 1.23%	4/1332 0.3%	0.222169	0.275993	1	1	A0A3Q1MN33
Biological process	GO:0009725	response to hormone	1/81 1.23%	4/1332 0.3%	0.222169	0.275993	1	1	A0A3Q1MN33
Biological process	GO:0009888	tissue development	1/81 1.23%	4/1332 0.3%	0.222169	0.275993	1	1	A0A3Q1M7E0
Biological process	GO:0010506	regulation of autophagy	1/81 1.23%	4/1332 0.3%	0.222169	0.275993	1	1	Q3ZBU2
Biological process	GO:0019752	carboxylic acid metabolic process	1/81 1.23%	4/1332 0.3%	0.222169	0.275993	1	1	E1BP41
Biological process	GO:0032088	negative regulation of NF-kappaB transcription factor activity	1/81 1.23%	4/1332 0.3%	0.222169	0.275993	1	1	P00432
Biological process	GO:0035999	tetrahydrofolate interconversion	1/81 1.23%	4/1332 0.3%	0.222169	0.275993	1	1	A0A3Q1M478
Biological process	GO:0043087	regulation of GTPase activity	1/81 1.23%	4/1332 0.3%	0.222169	0.275993	1	1	F1MTR1
Biological process	GO:0043388	positive regulation of DNA binding	1/81 1.23%	4/1332 0.3%	0.222169	0.275993	1	1	P62157
Biological process	GO:0045727	positive regulation of translation	1/81 1.23%	4/1332 0.3%	0.222169	0.275993	1	1	P79103
Biological process	GO:0070373	negative regulation of ERK1 and ERK2 cascade	1/81 1.23%	4/1332 0.3%	0.222169	0.275993	1	1	Q3T165
Biological process	GO:1904851	positive regulation of establishment of protein localization to telomere	1/81 1.23%	4/1332 0.3%	0.222169	0.275993	1	1	Q3T0K2
Cellular component	GO:0005777	peroxisome	2/84 2.38%	16/1474 1.09%	0.23046	0.426596	2	2	Q3T114;Q3ZC41
Cellular component	GO:0005813	centrosome	2/84 2.38%	17/1474 1.15%	0.252114	0.452752	2	2	A6H769;P62157
Cellular component	GO:0005634	nucleus	10/84 11.9%	138/1474 9.36%	0.254998	0.452752	10	10	A0A3Q1LTP0;A0A3Q1M7E0;P08814;P26452;P62808;Q28009;Q3T0R1;Q3T0Y5;Q5E947;Q95140
Molecular function	GO:0046872	metal ion binding	8/89 8.99%	101/1467 6.88%	0.264889	0.336907	8	8	A5PKH3;F1ML89;P00426;P00432;Q17QC0;Q28007;Q28009;Q3ZBU2
Molecular function	GO:0004601	peroxidase activity	1/89 1.12%	5/1467 0.34%	0.269023	0.336907	1	1	P35705
Molecular function	GO:0017134	fibroblast growth factor binding	1/89 1.12%	5/1467 0.34%	0.269023	0.336907	1	1	Q32PD5
Molecular function	GO:0042826	histone deacetylase binding	1/89 1.12%	5/1467 0.34%	0.269023	0.336907	1	1	Q3T165
Molecular function	GO:0097718	disordered domain specific binding	1/89 1.12%	5/1467 0.34%	0.269023	0.336907	1	1	P62157
Biological process	GO:0001516	prostaglandin biosynthetic process	1/81 1.23%	5/1332 0.38%	0.269612	0.310892	1	1	P05980
Biological process	GO:0006281	DNA repair	1/81 1.23%	5/1332 0.38%	0.269612	0.310892	1	1	Q3T169
Biological process	GO:0006541	glutamine metabolic process	1/81 1.23%	5/1332 0.38%	0.269612	0.310892	1	1	F1ML89
Biological process	GO:0006606	protein import into nucleus	1/81 1.23%	5/1332 0.38%	0.269612	0.310892	1	1	Q2HJ97
Biological process	GO:0009408	response to heat	1/81 1.23%	5/1332 0.38%	0.269612	0.310892	1	1	A0A3Q1MN33
Biological process	GO:0030042	actin filament depolymerization	1/81 1.23%	5/1332 0.38%	0.269612	0.310892	1	1	Q5E9D5
Biological process	GO:0030308	negative regulation of cell growth	1/81 1.23%	5/1332 0.38%	0.269612	0.310892	1	1	Q3T165
Biological process	GO:0031640	killing of cells of another organism	1/81 1.23%	5/1332 0.38%	0.269612	0.310892	1	1	Q32PD5
Biological process	GO:0032212	positive regulation of telomere maintenance via telomerase	1/81 1.23%	5/1332 0.38%	0.269612	0.310892	1	1	Q3T0K2
Biological process	GO:0033077	T cell differentiation in thymus	1/81 1.23%	5/1332 0.38%	0.269612	0.310892	1	1	Q5E995
Biological process	GO:0042593	glucose homeostasis	1/81 1.23%	5/1332 0.38%	0.269612	0.310892	1	1	Q5E995
Biological process	GO:0046718	viral entry into host cell	1/81 1.23%	5/1332 0.38%	0.269612	0.310892	1	1	Q3T165
Biological process	GO:0051014	actin filament severing	1/81 1.23%	5/1332 0.38%	0.269612	0.310892	1	1	Q5E9D5
Biological process	GO:0051781	positive regulation of cell division	1/81 1.23%	5/1332 0.38%	0.269612	0.310892	1	1	P00432
Biological process	GO:2000249	regulation of actin cytoskeleton reorganization	1/81 1.23%	5/1332 0.38%	0.269612	0.310892	1	1	F1MTR1
Cellular component	GO:0045202	synapse	2/84 2.38%	18/1474 1.22%	0.273827	0.45361	2	2	A6H769;A6QLG5
Cellular component	GO:0005819	spindle	1/84 1.19%	6/1474 0.41%	0.297193	0.45361	1	1	Q3T169
Cellular component	GO:0008250	oligosaccharyltransferase complex	1/84 1.19%	6/1474 0.41%	0.297193	0.45361	1	1	A6QPY0
Cellular component	GO:0012505	endomembrane system	1/84 1.19%	6/1474 0.41%	0.297193	0.45361	1	1	Q17QC0
Cellular component	GO:0019773	proteasome core complex, alpha-subunit complex	1/84 1.19%	6/1474 0.41%	0.297193	0.45361	1	1	Q3T0Y5
Cellular component	GO:0030175	filopodium	1/84 1.19%	6/1474 0.41%	0.297193	0.45361	1	1	F1MTR1
Cellular component	GO:0031982	vesicle	1/84 1.19%	6/1474 0.41%	0.297193	0.45361	1	1	P62157
Cellular component	GO:0042788	polysomal ribosome	1/84 1.19%	6/1474 0.41%	0.297193	0.45361	1	1	Q56JX3
Molecular function	GO:0003730	mRNA 3'-UTR binding	1/89 1.12%	6/1467 0.41%	0.313521	0.38543	1	1	A6H769
Molecular function	GO:0051537	2 iron, 2 sulfur cluster binding	1/89 1.12%	6/1467 0.41%	0.313521	0.38543	1	1	Q3ZBU2
Biological process	GO:0006166	purine ribonucleoside salvage	1/81 1.23%	6/1332 0.45%	0.314195	0.348944	1	1	A0A3Q1LTP0
Biological process	GO:0007005	mitochondrion organization	1/81 1.23%	6/1332 0.45%	0.314195	0.348944	1	1	Q3T165
Biological process	GO:0018279	protein N-linked glycosylation via asparagine	1/81 1.23%	6/1332 0.45%	0.314195	0.348944	1	1	A6QPY0
Biological process	GO:0046034	ATP metabolic process	1/81 1.23%	6/1332 0.45%	0.314195	0.348944	1	1	P08166
Biological process	GO:0051603	proteolysis involved in cellular protein catabolic process	1/81 1.23%	6/1332 0.45%	0.314195	0.348944	1	1	Q3T108
Biological process	GO:0061077	chaperone-mediated protein folding	1/81 1.23%	6/1332 0.45%	0.314195	0.348944	1	1	Q3T0K2
Biological process	GO:0120162	positive regulation of cold-induced thermogenesis	1/81 1.23%	6/1332 0.45%	0.314195	0.348944	1	1	Q148D3
Biological process	GO:1901998	toxin transport	1/81 1.23%	6/1332 0.45%	0.314195	0.348944	1	1	Q3T0K2
Cellular component	GO:0005758	mitochondrial intermembrane space	1/84 1.19%	7/1474 0.47%	0.337408	0.506112	1	1	P08166
Molecular function	GO:0003746	translation elongation factor activity	1/89 1.12%	7/1467 0.48%	0.35534	0.432868	1	1	P49410
Biological process	GO:0007339	binding of sperm to zona pellucida	1/81 1.23%	7/1332 0.53%	0.356088	0.390078	1	1	Q3T0K2
Biological process	GO:0009058	biosynthetic process	1/81 1.23%	7/1332 0.53%	0.356088	0.390078	1	1	P12344
Biological process	GO:0034976	response to endoplasmic reticulum stress	1/81 1.23%	7/1332 0.53%	0.356088	0.390078	1	1	P05307
Molecular function	GO:0020037	heme binding	2/89 2.25%	21/1467 1.43%	0.367521	0.443674	2	2	P00432;Q17QC0
Cellular component	GO:0008180	COP9 signalosome	1/84 1.19%	8/1474 0.54%	0.375348	0.544254	1	1	P19483
Cellular component	GO:0016363	nuclear matrix	1/84 1.19%	8/1474 0.54%	0.375348	0.544254	1	1	Q2HJ97
Molecular function	GO:0003756	protein disulfide isomerase activity	1/89 1.12%	8/1467 0.55%	0.394637	0.459838	1	1	P05307
Molecular function	GO:0008017	microtubule binding	1/89 1.12%	8/1467 0.55%	0.394637	0.459838	1	1	A0A3Q1LUR7
Molecular function	GO:0043236	laminin binding	1/89 1.12%	8/1467 0.55%	0.394637	0.459838	1	1	P26452
Molecular function	GO:0044325	transmembrane transporter binding	1/89 1.12%	8/1467 0.55%	0.394637	0.459838	1	1	P62157
Biological process	GO:0006730	one-carbon metabolic process	1/81 1.23%	8/1332 0.6%	0.395451	0.425463	1	1	Q3MHL4
Biological process	GO:0008203	cholesterol metabolic process	1/81 1.23%	8/1332 0.6%	0.395451	0.425463	1	1	P00432
Biological process	GO:0050829	defense response to Gram-negative bacterium	1/81 1.23%	8/1332 0.6%	0.395451	0.425463	1	1	Q32PD5
Biological process	GO:0051092	positive regulation of NF-kappaB transcription factor activity	1/81 1.23%	8/1332 0.6%	0.395451	0.425463	1	1	P00432
Cellular component	GO:0005874	microtubule	2/84 2.38%	24/1474 1.63%	0.401616	0.572796	2	2	A0A3Q1LUR7;Q3T0K2
Cellular component	GO:0030425	dendrite	1/84 1.19%	9/1474 0.61%	0.41114	0.576922	1	1	Q5E995
Molecular function	GO:0030170	pyridoxal phosphate binding	2/89 2.25%	23/1467 1.57%	0.411763	0.475657	2	2	E1BP41;P12344
Biological process	GO:0006457	protein folding	2/81 2.47%	23/1332 1.73%	0.413045	0.442417	2	2	P05307;Q95M18
Cellular component	GO:0005759	mitochondrial matrix	2/84 2.38%	25/1474 1.7%	0.422027	0.582799	2	2	Q2TBV3;Q32LG3
Molecular function	GO:0005516	calmodulin binding	1/89 1.12%	9/1467 0.61%	0.431565	0.494271	1	1	F1MTR1
Biological process	GO:0006511	ubiquitin-dependent protein catabolic process	1/81 1.23%	9/1332 0.68%	0.432437	0.457093	1	1	Q3T0Y5
Biological process	GO:0034314	Arp2/3 complex-mediated actin nucleation	1/81 1.23%	9/1332 0.68%	0.432437	0.457093	1	1	F1MTR1
Biological process	GO:0061844	antimicrobial humoral immune response mediated by antimicrobial peptide	1/81 1.23%	9/1332 0.68%	0.432437	0.457093	1	1	Q32PD5
Cellular component	GO:0005789	endoplasmic reticulum membrane	3/84 3.57%	42/1474 2.85%	0.432893	0.586464	3	3	A0A3Q1MFR6;A6QLP7;Q2TBX5
Cellular component	GO:0015629	actin cytoskeleton	1/84 1.19%	10/1474 0.68%	0.444904	0.586464	1	1	Q5E9D5
Cellular component	GO:1990904	ribonucleoprotein complex	1/84 1.19%	10/1474 0.68%	0.444904	0.586464	1	1	Q95140
Molecular function	GO:0048306	calcium-dependent protein binding	1/89 1.12%	10/1467 0.68%	0.466264	0.529486	1	1	P62157
Biological process	GO:0000122	negative regulation of transcription by RNA polymerase II	1/81 1.23%	10/1332 0.75%	0.467185	0.489529	1	1	Q3T165
Biological process	GO:0006094	gluconeogenesis	1/81 1.23%	10/1332 0.75%	0.467185	0.489529	1	1	Q32LG3
Molecular function	GO:0005544	calcium-dependent phospholipid binding	1/89 1.12%	11/1467 0.75%	0.498867	0.557068	1	1	P79134
Molecular function	GO:0030527	structural constituent of chromatin	1/89 1.12%	11/1467 0.75%	0.498867	0.557068	1	1	P62808
Biological process	GO:0008285	negative regulation of cell population proliferation	1/81 1.23%	11/1332 0.83%	0.499831	0.516993	1	1	Q3T165
Biological process	GO:0045893	positive regulation of transcription, DNA-templated	1/81 1.23%	11/1332 0.83%	0.499831	0.516993	1	1	Q3T165
Biological process	GO:0051301	cell division	1/81 1.23%	11/1332 0.83%	0.499831	0.516993	1	1	Q3T169
Cellular component	GO:0000786	nucleosome	1/84 1.19%	12/1474 0.81%	0.506796	0.658079	1	1	P62808
Biological process	GO:0001525	angiogenesis	1/81 1.23%	12/1332 0.9%	0.5305	0.544045	1	1	P00829
Biological process	GO:0010628	positive regulation of gene expression	1/81 1.23%	12/1332 0.9%	0.5305	0.544045	1	1	A6H769
Cellular component	GO:0005743	mitochondrial inner membrane	2/84 2.38%	31/1474 2.1%	0.536305	0.679196	2	2	Q3T169;Q8SQH5
Cellular component	GO:0005783	endoplasmic reticulum	5/84 5.95%	85/1474 5.77%	0.540561	0.679196	5	5	A0A3Q1M7E0;P05307;Q5E958;Q5E995;Q5E9X4
Molecular function	GO:0071949	FAD binding	1/89 1.12%	13/1467 0.89%	0.558279	0.618259	1	1	A0A3Q1M7E0
Biological process	GO:0006915	apoptotic process	1/81 1.23%	13/1332 0.98%	0.55931	0.57116	1	1	Q3T169
Cellular component	GO:0030496	midbody	1/84 1.19%	14/1474 0.95%	0.561861	0.679196	1	1	Q17QC0
Cellular component	GO:0070062	extracellular exosome	1/84 1.19%	14/1474 0.95%	0.561861	0.679196	1	1	Q17QC0
Cellular component	GO:0005739	mitochondrion	5/84 5.95%	87/1474 5.9%	0.562093	0.679196	5	5	P20004;Q07536;Q148D3;Q2KJC9;Q3T108
Cellular component	GO:0016020	membrane	4/84 4.76%	71/1474 4.82%	0.586297	0.698737	4	4	A0A3Q1M7E0;P79134;Q17QC0;Q32LG3
Biological process	GO:0043065	positive regulation of apoptotic process	1/81 1.23%	14/1332 1.05%	0.586373	0.59627	1	1	Q5E995
Cellular component	GO:0005769	early endosome	1/84 1.19%	16/1474 1.09%	0.610843	0.718153	1	1	Q3T165
Biological process	GO:0006635	fatty acid beta-oxidation	1/81 1.23%	15/1332 1.13%	0.611793	0.619505	1	1	Q3ZC41
Molecular function	GO:0042803	protein homodimerization activity	4/89 4.49%	69/1467 4.7%	0.614138	0.674545	4	4	P00432;Q17QC0;Q28007;Q2HJ97
Cellular component	GO:0030027	lamellipodium	1/84 1.19%	17/1474 1.15%	0.633264	0.734586	1	1	F1MTR1
Molecular function	GO:0003779	actin binding	2/89 2.25%	35/1467 2.39%	0.638638	0.695752	2	2	Q32LP2;Q5E9D5
Molecular function	GO:0042802	identical protein binding	4/89 4.49%	72/1467 4.91%	0.648483	0.70078	4	4	A0A3Q1MK02;Q32PD5;Q3ZBD3;Q5E947
Cellular component	GO:0005856	cytoskeleton	1/84 1.19%	18/1474 1.22%	0.654407	0.749124	1	1	Q32LP2
Molecular function	GO:0031267	small GTPase binding	1/89 1.12%	18/1467 1.23%	0.678046	0.726865	1	1	F1MTR1
Biological process	GO:0045944	positive regulation of transcription by RNA polymerase II	1/81 1.23%	18/1332 1.35%	0.679154	0.684838	1	1	P08814
Molecular function	GO:0008289	lipid binding	1/89 1.12%	19/1467 1.3%	0.697821	0.742127	1	1	Q8SPF8
Biological process	GO:0016477	cell migration	1/81 1.23%	20/1332 1.5%	0.717506	0.720495	1	1	Q2HJ97
Cellular component	GO:0005654	nucleoplasm	4/84 4.76%	85/1474 5.77%	0.728517	0.823129	4	4	Q32PD5;Q3T108;Q3T165;Q3ZBD3
Molecular function	GO:0005506	iron ion binding	1/89 1.12%	21/1467 1.43%	0.733837	0.774285	1	1	P20004
Molecular function	GO:0000287	magnesium ion binding	1/89 1.12%	22/1467 1.5%	0.75022	0.779298	1	1	A0A3Q1MN33
Molecular function	GO:0031625	ubiquitin protein ligase binding	1/89 1.12%	22/1467 1.5%	0.75022	0.779298	1	1	Q8SQH5
Cellular component	GO:0005788	endoplasmic reticulum lumen	1/84 1.19%	24/1474 1.63%	0.758205	0.84569	1	1	P05307
Molecular function	GO:0016491	oxidoreductase activity	1/89 1.12%	23/1467 1.57%	0.765604	0.789161	1	1	F1MKF8
Cellular component	GO:0005887	integral component of plasma membrane	1/84 1.19%	26/1474 1.76%	0.785418	0.864954	1	1	Q3T165
Cellular component	GO:0005737	cytoplasm	9/84 10.71%	204/1474 13.84%	0.846131	0.913148	9	9	A0A3Q1LUR7;A0A3Q1M7E0;F1MTR1;Q28007;Q28009;Q32LP2;Q3T0Y5;Q5E947;Q95140
Cellular component	GO:0009897	external side of plasma membrane	1/84 1.19%	32/1474 2.17%	0.850173	0.913148	1	1	P05307
Molecular function	GO:0051015	actin filament binding	1/89 1.12%	31/1467 2.11%	0.859275	0.878953	1	1	F1MTR1
Biological process	GO:0015031	protein transport	1/81 1.23%	37/1332 2.78%	0.905042	0.905042	1	1	A0A3Q1MFR6
Cellular component	GO:0048471	perinuclear region of cytoplasm	1/84 1.19%	43/1474 2.92%	0.92276	0.978448	1	1	Q5E995
Cellular component	GO:0005886	plasma membrane	5/84 5.95%	146/1474 9.91%	0.933462	0.978448	5	5	P00829;P19483;P26452;Q2HJ97;Q32LP2
Cellular component	GO:0016021	integral component of membrane	8/84 9.52%	224/1474 15.2%	0.957261	0.991449	8	8	A0A3Q1M7E0;A0A3Q1MFR6;A6QLP7;A6QPY0;Q01321;Q17QC0;Q2TBX5;Q3ZBU2
Cellular component	GO:0005794	Golgi apparatus	1/84 1.19%	61/1474 4.14%	0.974176	0.997098	1	1	A0A3Q1MFR6
Molecular function	GO:0003924	GTPase activity	1/89 1.12%	59/1467 4.02%	0.976949	0.991751	1	1	P49410
Molecular function	GO:0005509	calcium ion binding	2/89 2.25%	99/1467 6.75%	0.987161	0.994583	2	2	P62157;P79134
Cellular component	GO:0005829	cytosol	6/84 7.14%	212/1474 14.38%	0.988404	0.999897	6	6	A0A3Q1MK02;P05980;P48644;Q2KJC9;Q3MHL4;Q3ZBD3
Molecular function	GO:0005525	GTP binding	1/89 1.12%	84/1467 5.73%	0.99556	0.99556	1	1	P49410
Cellular component	GO:0005615	extracellular space	1/84 1.19%	214/1474 14.52%	0.999999	0.999999	1	1	Q8SPF8

## Sheet: Up-KEGG (Mod-HS vs No-HS)
Table S4.9 KEGG pathway enrichment analysis of down-regulated DEPs between No-HS and Mod-HS groups
ko_ID	KEGG_Pathway	KEGG_level_1	KEGG_level_2	DiffRatio	BgRatio	P-value	FDR	Up	Count	Proteins	K_ids
ko04979	Cholesterol metabolism	Organismal Systems	Digestive system	2/14 14.29%	22/1210 1.82%	0.0251701	0.238106	2	2	Q03247;Q2KJ51	K04524+K08767
ko04929	GnRH secretion	Organismal Systems	Endocrine system	1/14 7.14%	3/1210 0.25%	0.0343387	0.238106	1	1	P31096	K06250
ko04923	Regulation of lipolysis in adipocytes	Organismal Systems	Endocrine system	1/14 7.14%	4/1210 0.33%	0.0455395	0.238106	1	1	P48035	K08753
ko04512	ECM-receptor interaction	Environmental Information Processing	Signaling molecules and interaction	3/14 21.43%	20/1210 1.65%	0.00125361	0.0476371	3	3	A0A3Q1MQV3;E1BKS1;P31096	K16857+K16338+K06250
ko03320	PPAR signaling pathway	Organismal Systems	Endocrine system	2/14 14.29%	33/1210 2.73%	0.053501	0.238106	2	2	P48035;Q2KJ51	K08753+K08767
ko04115	p53 signaling pathway	Cellular Processes	Cell growth and death	1/14 7.14%	5/1210 0.41%	0.0566194	0.238106	1	1	A0A3Q1MQV3	K16857
ko04370	VEGF signaling pathway	Environmental Information Processing	Signal transduction	1/14 7.14%	5/1210 0.41%	0.0566194	0.238106	1	1	Q3T149	K04455
ko03082	ATP-dependent chromatin remodeling	Genetic Information Processing	Chromosome	1/14 7.14%	5/1210 0.41%	0.0566194	0.238106	1	1	E1BN25	K11655
ko05219	Bladder cancer	Human Diseases	Cancer: specific types	1/14 7.14%	5/1210 0.41%	0.0566194	0.238106	1	1	A0A3Q1MQV3	K16857
ko04510	Focal adhesion	Cellular Processes	Cellular community - eukaryotes	2/14 14.29%	37/1210 3.06%	0.065729	0.238106	2	2	A0A3Q1MQV3;P31096	K16857+K06250
ko05165	Human papillomavirus infection	Human Diseases	Infectious disease: viral	2/14 14.29%	38/1210 3.14%	0.0689254	0.238106	2	2	A0A3Q1MQV3;P31096	K16857+K06250
ko05205	Proteoglycans in cancer	Human Diseases	Cancer: overview	2/14 14.29%	41/1210 3.39%	0.0788254	0.249614	2	2	A0A3Q1MQV3;E1BKS1	K16857+K16338
ko04151	PI3K-Akt signaling pathway	Environmental Information Processing	Signal transduction	2/14 14.29%	56/1210 4.63%	0.134167	0.318991	2	2	A0A3Q1MQV3;P31096	K16857+K06250
ko04610	Complement and coagulation cascades	Organismal Systems	Immune system	2/14 14.29%	56/1210 4.63%	0.134167	0.318991	2	2	P17697;Q3T0A3	K17252+K01334
ko04350	TGF-beta signaling pathway	Environmental Information Processing	Signal transduction	1/14 7.14%	13/1210 1.07%	0.141055	0.318991	1	1	A0A3Q1MQV3	K16857
ko04620	Toll-like receptor signaling pathway	Organismal Systems	Immune system	1/14 7.14%	13/1210 1.07%	0.141055	0.318991	1	1	P31096	K06250
ko04080	Neuroactive ligand-receptor interaction	Environmental Information Processing	Signaling molecules and interaction	1/14 7.14%	14/1210 1.16%	0.151101	0.318991	1	1	Q863C3	K05224
ko04371	Apelin signaling pathway	Environmental Information Processing	Signal transduction	1/14 7.14%	14/1210 1.16%	0.151101	0.318991	1	1	P31096	K06250
ko05144	Malaria	Human Diseases	Infectious disease: parasitic	1/14 7.14%	15/1210 1.24%	0.161038	0.322076	1	1	A0A3Q1MQV3	K16857
ko00030	Pentose phosphate pathway	Metabolism	Carbohydrate metabolism	1/14 7.14%	16/1210 1.32%	0.170867	0.324647	1	1	A0A3Q1LRN7	K00036
ko04514	Cell adhesion molecules	Environmental Information Processing	Signaling molecules and interaction	1/14 7.14%	18/1210 1.49%	0.190204	0.328535	1	1	E1BKS1	K16338
ko05230	Central carbon metabolism in cancer	Human Diseases	Cancer: overview	1/14 7.14%	18/1210 1.49%	0.190204	0.328535	1	1	A0A3Q1LRN7	K00036
ko05206	MicroRNAs in cancer	Human Diseases	Cancer: overview	1/14 7.14%	23/1210 1.9%	0.236732	0.35915	1	1	A0A3Q1MQV3	K16857
ko00480	Glutathione metabolism	Metabolism	Metabolism of other amino acids	1/14 7.14%	23/1210 1.9%	0.236732	0.35915	1	1	A0A3Q1LRN7	K00036
ko04970	Salivary secretion	Organismal Systems	Digestive system	1/14 7.14%	23/1210 1.9%	0.236732	0.35915	1	1	P29392	K13912
ko04210	Apoptosis	Cellular Processes	Cell growth and death	1/14 7.14%	24/1210 1.98%	0.245734	0.35915	1	1	Q3ZCJ8	K01275
ko04010	MAPK signaling pathway	Environmental Information Processing	Signal transduction	1/14 7.14%	30/1210 2.48%	0.29771	0.404036	1	1	Q3T149	K04455
ko04015	Rap1 signaling pathway	Environmental Information Processing	Signal transduction	1/14 7.14%	30/1210 2.48%	0.29771	0.404036	1	1	A0A3Q1MQV3	K16857
ko05418	Fluid shear stress and atherosclerosis	Human Diseases	Cardiovascular disease	1/14 7.14%	32/1210 2.64%	0.314283	0.411819	1	1	E1BKS1	K16338
ko05146	Amoebiasis	Human Diseases	Infectious disease: parasitic	1/14 7.14%	42/1210 3.47%	0.391835	0.496325	1	1	Q3T149	K04455
ko05415	Diabetic cardiomyopathy	Human Diseases	Cardiovascular disease	1/14 7.14%	45/1210 3.72%	0.413462	0.506824	1	1	A0A3Q1LRN7	K00036
ko04142	Lysosome	Cellular Processes	Transport and catabolism	1/14 7.14%	50/1210 4.13%	0.447925	0.531911	1	1	Q3ZCJ8	K01275
ko05150	Staphylococcus aureus infection	Human Diseases	Infectious disease: bacterial	1/14 7.14%	54/1210 4.46%	0.474132	0.54597	1	1	Q3T0A3	K01334
ko04145	Phagosome	Cellular Processes	Transport and catabolism	1/14 7.14%	63/1210 5.21%	0.528931	0.591158	1	1	A0A3Q1MQV3	K16857
ko01200	Carbon metabolism	Metabolism	Global and overview maps	1/14 7.14%	73/1210 6.03%	0.583574	0.632046	1	1	A0A3Q1LRN7	K00036
ko05010	Alzheimer disease	Human Diseases	Neurodegenerative disease	1/14 7.14%	76/1210 6.28%	0.598781	0.632046	1	1	Q03247	K04524
ko05171	Coronavirus disease - COVID-19	Human Diseases	Infectious disease: viral	1/14 7.14%	111/1210 9.17%	0.741983	0.762037	1	1	Q3T0A3	K01334
ko01100	Metabolic pathways	Metabolism	Global and overview maps	1/14 7.14%	385/1210 31.82%	0.995471	0.995471	1	1	A0A3Q1LRN7	K00036

## Sheet: Down-KEGG(Mod-HS vs No-HS)
Table S4.10 KEGG pathway enrichment analysis of down-regulated DEPs between No-HS and Mod-HS groups
ko_ID	KEGG_Pathway	KEGG_level_1	KEGG_level_2	DiffRatio	BgRatio	P-value	FDR	Down	Count	Proteins	K_ids
ko03010	Ribosome	Genetic Information Processing	Translation	30/81 37.04%	69/1210 5.7%	1.02741e-19	1.52057e-17	30	30	A0A3Q1LR67;A0A3Q1MCJ7;A6H769;A6QLG5;O18789;P26452;P61257;P61356;P62866;P79103;Q24JY1;Q2TBQ5;Q32PD5;Q3SYR7;Q3T025;Q3T087;Q3T0L7;Q3T0R1;Q3T0V4;Q3T0X6;Q3T169;Q3T199;Q56JX3;Q56JX5;Q58DT1;Q58DW0;Q5E958;Q5E973;Q5E995;Q95140	K02891+K02955+K02993+K02997+K02981+K02998+K02898+K02901+K02983+K02987+K02893+K02936+K02966+K02940+K02880+K02868+K02903+K02964+K02949+K02960+K02985+K02973+K02910+K02975+K02937+K02930+K02995+K02883+K02991+K02941
ko00410	beta-Alanine metabolism	Metabolism	Metabolism of other amino acids	7/81 8.64%	19/1210 1.57%	0.000121912	0.00601433	7	7	E1BP41;P20000;Q07536;Q1JPA0;Q28007;Q2KJC9;Q2KJH9	K18966+K00128+K00140+K00129+K00207+K14085+K00149
ko00340	Histidine metabolism	Metabolism	Amino acid metabolism	4/81 4.94%	10/1210 0.83%	0.00287393	0.0708902	4	4	P20000;Q1JPA0;Q2KJC9;Q2KJH9	K00128+K00129+K14085+K00149
ko00561	Glycerolipid metabolism	Metabolism	Lipid metabolism	4/81 4.94%	10/1210 0.83%	0.00287393	0.0708902	4	4	P20000;Q0IID9;Q2KJC9;Q2KJH9	K00128+K00864+K14085+K00149
ko01100	Metabolic pathways	Metabolism	Global and overview maps	35/81 43.21%	385/1210 31.82%	0.0170978	0.284201	35	35	A0A3Q1LTP0;A0A3Q1M478;A0A3Q1M7E0;A0A3Q1MK02;A0A3Q1MN33;A5PKH3;A6QPY0;E1BP41;F1MKF8;F1ML89;O77834;P00426;P00432;P00829;P05980;P07552;P08166;P12344;P14568;P19483;P20000;P20004;P48644;Q01321;Q07536;Q0IID9;Q148D3;Q1JPA0;Q28007;Q2KJC9;Q2KJH9;Q32LG3;Q3MHL4;Q3ZBD3;Q3ZC41	K00856+K00288+K09828+K00355+K11204+K01555+K12670+K18966+K22470+K01948+K11188+K02264+K03781+K02133+K04119+K00420+K00939+K14455+K01940+K02132+K00128+K01681+K07249+K03948+K00140+K00864+K01679+K00129+K00207+K14085+K00149+K00026+K01251+K01724+K07513
ko00330	Arginine and proline metabolism	Metabolism	Amino acid metabolism	4/81 4.94%	16/1210 1.32%	0.0182695	0.284201	4	4	P12344;P20000;Q2KJC9;Q2KJH9	K14455+K00128+K14085+K00149
ko04714	Thermogenesis	Organismal Systems	Environmental adaptation	6/81 7.41%	33/1210 2.73%	0.0192028	0.284201	6	6	P00426;P00829;P07552;P19483;Q01321;Q5E995	K02264+K02133+K00420+K02132+K03948+K02991
ko00380	Tryptophan metabolism	Metabolism	Amino acid metabolism	4/81 4.94%	17/1210 1.4%	0.0226962	0.291399	4	4	P00432;P20000;Q2KJC9;Q2KJH9	K03781+K00128+K14085+K00149
ko00190	Oxidative phosphorylation	Metabolism	Energy metabolism	5/81 6.17%	27/1210 2.23%	0.0298141	0.315178	5	5	P00426;P00829;P07552;P19483;Q01321	K02264+K02133+K00420+K02132+K03948
ko00620	Pyruvate metabolism	Metabolism	Carbohydrate metabolism	5/81 6.17%	27/1210 2.23%	0.0298141	0.315178	5	5	P20000;Q148D3;Q2KJC9;Q2KJH9;Q32LG3	K00128+K01679+K14085+K00149+K00026
ko05022	Pathways of neurodegeneration - multiple diseases	Human Diseases	Neurodegenerative disease	11/81 13.58%	86/1210 7.11%	0.023627	0.291399	11	11	P00426;P00432;P00829;P07552;P19483;P62157;Q01321;Q28009;Q3T0Y5;Q3T108;Q8SQH5	K02264+K03781+K02133+K00420+K02132+K02183+K03948+K13098+K02726+K02736+K05863
ko00770	Pantothenate and CoA biosynthesis	Metabolism	Metabolism of cofactors and vitamins	3/81 3.7%	8/1210 0.66%	0.0126721	0.267924	3	3	E1BP41;P20000;Q28007	K18966+K00128+K00207
ko05208	Chemical carcinogenesis - reactive oxygen species	Human Diseases	Cancer: overview	9/81 11.11%	44/1210 3.64%	0.00177887	0.0658182	9	9	A0A3Q1MK02;P00426;P00432;P00829;P05980;P07552;P19483;Q01321;Q8SQH5	K00355+K02264+K03781+K02133+K04119+K00420+K02132+K03948+K05863
ko05171	Coronavirus disease - COVID-19	Human Diseases	Infectious disease: viral	30/81 37.04%	111/1210 9.17%	5.66874e-13	4.19487e-11	30	30	A0A3Q1LR67;A0A3Q1MCJ7;A6H769;A6QLG5;O18789;P26452;P61257;P61356;P62866;P79103;Q24JY1;Q2TBQ5;Q32PD5;Q3SYR7;Q3T025;Q3T087;Q3T0L7;Q3T0R1;Q3T0V4;Q3T0X6;Q3T169;Q3T199;Q56JX3;Q56JX5;Q58DT1;Q58DW0;Q5E958;Q5E973;Q5E995;Q95140	K02891+K02955+K02993+K02997+K02981+K02998+K02898+K02901+K02983+K02987+K02893+K02936+K02966+K02940+K02880+K02868+K02903+K02964+K02949+K02960+K02985+K02973+K02910+K02975+K02937+K02930+K02995+K02883+K02991+K02941
ko00053	Ascorbate and aldarate metabolism	Metabolism	Carbohydrate metabolism	3/81 3.7%	11/1210 0.91%	0.0322519	0.318219	3	3	P20000;Q2KJC9;Q2KJH9	K00128+K14085+K00149
ko00220	Arginine biosynthesis	Metabolism	Amino acid metabolism	3/81 3.7%	13/1210 1.07%	0.050744	0.424711	3	3	F1ML89;P12344;P14568	K01948+K14455+K01940
ko00280	Valine, leucine and isoleucine degradation	Metabolism	Amino acid metabolism	5/81 6.17%	31/1210 2.56%	0.050867	0.424711	5	5	P20000;Q07536;Q2KJC9;Q2KJH9;Q3ZC41	K00128+K00140+K14085+K00149+K07513
ko05012	Parkinson disease	Human Diseases	Neurodegenerative disease	9/81 11.11%	75/1210 6.2%	0.0565994	0.424711	9	9	P00426;P00829;P07552;P19483;P62157;Q01321;Q3T0Y5;Q3T108;Q8SQH5	K02264+K02133+K00420+K02132+K02183+K03948+K02726+K02736+K05863
ko05010	Alzheimer disease	Human Diseases	Neurodegenerative disease	9/81 11.11%	76/1210 6.28%	0.0607617	0.424711	9	9	P00426;P00829;P07552;P19483;P62157;Q01321;Q3T0Y5;Q3T108;Q8SQH5	K02264+K02133+K00420+K02132+K02183+K03948+K02726+K02736+K05863
ko00350	Tyrosine metabolism	Metabolism	Amino acid metabolism	3/81 3.7%	14/1210 1.16%	0.0615458	0.424711	3	3	A5PKH3;P12344;Q1JPA0	K01555+K14455+K00129
ko00270	Cysteine and methionine metabolism	Metabolism	Amino acid metabolism	4/81 4.94%	23/1210 1.9%	0.062213	0.424711	4	4	A0A3Q1MN33;P12344;Q32LG3;Q3MHL4	K11204+K14455+K00026+K01251
ko04913	Ovarian steroidogenesis	Organismal Systems	Endocrine system	1/81 1.23%	1/1210 0.08%	0.0669421	0.424711	1	1	P05980	K04119
ko00071	Fatty acid degradation	Metabolism	Lipid metabolism	4/81 4.94%	24/1210 1.98%	0.0709778	0.424711	4	4	P20000;Q2KJC9;Q2KJH9;Q3ZC41	K00128+K14085+K00149+K07513
ko00310	Lysine degradation	Metabolism	Amino acid metabolism	3/81 3.7%	15/1210 1.24%	0.073326	0.424711	3	3	P20000;Q2KJC9;Q2KJH9	K00128+K14085+K00149
ko05415	Diabetic cardiomyopathy	Human Diseases	Cardiovascular disease	6/81 7.41%	45/1210 3.72%	0.0743066	0.424711	6	6	P00426;P00829;P07552;P19483;Q01321;Q8SQH5	K02264+K02133+K00420+K02132+K03948+K05863
ko03018	RNA degradation	Genetic Information Processing	Folding, sorting and degradation	2/81 2.47%	7/1210 0.58%	0.0746113	0.424711	2	2	F1MUZ9;Q3ZCH0	K04077+K04043
ko05016	Huntington disease	Human Diseases	Neurodegenerative disease	8/81 9.88%	68/1210 5.62%	0.0777597	0.426238	8	8	P00426;P00829;P07552;P19483;Q01321;Q3T0Y5;Q3T108;Q8SQH5	K02264+K02133+K00420+K02132+K03948+K02726+K02736+K05863
ko05014	Amyotrophic lateral sclerosis	Human Diseases	Neurodegenerative disease	9/81 11.11%	82/1210 6.78%	0.0898683	0.475018	9	9	P00426;P00432;P00829;P07552;P19483;Q01321;Q28009;Q3T0Y5;Q3T108	K02264+K03781+K02133+K00420+K02132+K03948+K13098+K02726+K02736
ko00250	Alanine, aspartate and glutamate metabolism	Metabolism	Amino acid metabolism	3/81 3.7%	18/1210 1.49%	0.113979	0.560027	3	3	F1ML89;P12344;P14568	K01948+K14455+K01940
ko00360	Phenylalanine metabolism	Metabolism	Amino acid metabolism	2/81 2.47%	9/1210 0.74%	0.117303	0.560027	2	2	P12344;Q1JPA0	K14455+K00129
ko00790	Folate biosynthesis	Metabolism	Metabolism of cofactors and vitamins	2/81 2.47%	9/1210 0.74%	0.117303	0.560027	2	2	P05980;Q3ZBD3	K04119+K01724
ko04070	Phosphatidylinositol signaling system	Environmental Information Processing	Signal transduction	1/81 1.23%	2/1210 0.17%	0.129455	0.563509	1	1	P62157	K02183
ko00130	Ubiquinone and other terpenoid-quinone biosynthesis	Metabolism	Metabolism of cofactors and vitamins	1/81 1.23%	2/1210 0.17%	0.129455	0.563509	1	1	A0A3Q1MK02	K00355
ko04744	Phototransduction	Organismal Systems	Sensory system	1/81 1.23%	2/1210 0.17%	0.129455	0.563509	1	1	P62157	K02183
ko01210	2-Oxocarboxylic acid metabolism	Metabolism	Global and overview maps	2/81 2.47%	10/1210 0.83%	0.140472	0.593997	2	2	P12344;P20004	K14455+K01681
ko05020	Prion disease	Human Diseases	Neurodegenerative disease	8/81 9.88%	79/1210 6.53%	0.151101	0.612	8	8	P00426;P00829;P07552;P19483;Q01321;Q3T0Y5;Q3T108;Q8SQH5	K02264+K02133+K00420+K02132+K03948+K02726+K02736+K05863
ko01240	Biosynthesis of cofactors	Metabolism	Global and overview maps	5/81 6.17%	43/1210 3.55%	0.154828	0.612	5	5	A0A3Q1M478;A0A3Q1MK02;A0A3Q1MN33;P08166;P20000	K00288+K00355+K11204+K00939+K00128
ko05418	Fluid shear stress and atherosclerosis	Human Diseases	Cardiovascular disease	4/81 4.94%	32/1210 2.64%	0.161066	0.612	4	4	A0A3Q1MK02;P14568;P62157;Q95M18	K00355+K01940+K02183+K09487
ko00630	Glyoxylate and dicarboxylate metabolism	Metabolism	Carbohydrate metabolism	3/81 3.7%	21/1210 1.74%	0.16127	0.612	3	3	P00432;P20004;Q32LG3	K03781+K01681+K00026
ko00400	Phenylalanine, tyrosine and tryptophan biosynthesis	Metabolism	Amino acid metabolism	1/81 1.23%	3/1210 0.25%	0.187827	0.678011	1	1	P12344	K14455
ko00592	alpha-Linolenic acid metabolism	Metabolism	Lipid metabolism	1/81 1.23%	3/1210 0.25%	0.187827	0.678011	1	1	Q3ZC41	K07513
ko01200	Carbon metabolism	Metabolism	Global and overview maps	7/81 8.64%	73/1210 6.03%	0.210359	0.7173	7	7	F1ML89;P00432;P12344;P20004;Q07536;Q148D3;Q32LG3	K01948+K03781+K14455+K01681+K00140+K01679+K00026
ko04146	Peroxisome	Cellular Processes	Transport and catabolism	3/81 3.7%	24/1210 1.98%	0.213398	0.7173	3	3	P00432;Q3ZC41;Q5E947	K03781+K07513+K13279
ko00020	Citrate cycle (TCA cycle)	Metabolism	Carbohydrate metabolism	3/81 3.7%	24/1210 1.98%	0.213398	0.7173	3	3	P20004;Q148D3;Q32LG3	K01681+K01679+K00026
ko04371	Apelin signaling pathway	Environmental Information Processing	Signal transduction	2/81 2.47%	14/1210 1.16%	0.239889	0.7173	2	2	P62157;Q5E995	K02183+K02991
ko04260	Cardiac muscle contraction	Organismal Systems	Circulatory system	2/81 2.47%	14/1210 1.16%	0.239889	0.7173	2	2	P00426;P07552	K02264+K00420
ko05031	Amphetamine addiction	Human Diseases	Substance dependence	1/81 1.23%	4/1210 0.33%	0.242331	0.7173	1	1	P62157	K02183
ko05214	Glioma	Human Diseases	Cancer: specific types	1/81 1.23%	4/1210 0.33%	0.242331	0.7173	1	1	P62157	K02183
ko00100	Steroid biosynthesis	Metabolism	Lipid metabolism	1/81 1.23%	4/1210 0.33%	0.242331	0.7173	1	1	A0A3Q1M7E0	K09828
ko00562	Inositol phosphate metabolism	Metabolism	Carbohydrate metabolism	1/81 1.23%	4/1210 0.33%	0.242331	0.7173	1	1	Q07536	K00140
ko04932	Non-alcoholic fatty liver disease	Human Diseases	Endocrine and metabolic disease	3/81 3.7%	26/1210 2.15%	0.249965	0.725389	3	3	P00426;P07552;Q01321	K02264+K00420+K03948
ko00010	Glycolysis / Gluconeogenesis	Metabolism	Carbohydrate metabolism	4/81 4.94%	41/1210 3.39%	0.292379	0.774937	4	4	P20000;Q1JPA0;Q2KJC9;Q2KJH9	K00128+K00129+K14085+K00149
ko00430	Taurine and hypotaurine metabolism	Metabolism	Metabolism of other amino acids	1/81 1.23%	5/1210 0.41%	0.293219	0.774937	1	1	E1BP41	K18966
ko00730	Thiamine metabolism	Metabolism	Metabolism of cofactors and vitamins	1/81 1.23%	5/1210 0.41%	0.293219	0.774937	1	1	P08166	K00939
ko04740	Olfactory transduction	Organismal Systems	Sensory system	1/81 1.23%	5/1210 0.41%	0.293219	0.774937	1	1	P62157	K02183
ko04912	GnRH signaling pathway	Organismal Systems	Endocrine system	1/81 1.23%	5/1210 0.41%	0.293219	0.774937	1	1	P62157	K02183
ko04936	Alcoholic liver disease	Human Diseases	Endocrine and metabolic disease	3/81 3.7%	29/1210 2.4%	0.306334	0.787936	3	3	P20000;Q2KJC9;Q2KJH9	K00128+K14085+K00149
ko04218	Cellular senescence	Cellular Processes	Cell growth and death	2/81 2.47%	17/1210 1.4%	0.316695	0.787936	2	2	P62157;Q8SQH5	K02183+K05863
ko01230	Biosynthesis of amino acids	Metabolism	Global and overview maps	4/81 4.94%	43/1210 3.55%	0.323705	0.787936	4	4	F1ML89;P12344;P14568;P20004	K01948+K14455+K01940+K01681
ko04141	Protein processing in endoplasmic reticulum	Genetic Information Processing	Folding, sorting and degradation	5/81 6.17%	57/1210 4.71%	0.332596	0.787936	5	5	A6QLP7;A6QPY0;P05307;Q2TBX5;Q95M18	K13249+K12670+K09580+K04571+K09487
ko01521	EGFR tyrosine kinase inhibitor resistance	Human Diseases	Drug resistance: antineoplastic	1/81 1.23%	6/1210 0.5%	0.340729	0.787936	1	1	Q5E995	K02991
ko00910	Nitrogen metabolism	Metabolism	Energy metabolism	1/81 1.23%	6/1210 0.5%	0.340729	0.787936	1	1	F1ML89	K01948
ko04625	C-type lectin receptor signaling pathway	Organismal Systems	Immune system	1/81 1.23%	6/1210 0.5%	0.340729	0.787936	1	1	P62157	K02183
ko04720	Long-term potentiation	Organismal Systems	Nervous system	1/81 1.23%	6/1210 0.5%	0.340729	0.787936	1	1	P62157	K02183
ko01232	Nucleotide metabolism	Metabolism	Global and overview maps	2/81 2.47%	19/1210 1.57%	0.367087	0.788998	2	2	A0A3Q1LTP0;P08166	K00856+K00939
ko04910	Insulin signaling pathway	Organismal Systems	Endocrine system	2/81 2.47%	19/1210 1.57%	0.367087	0.788998	2	2	P62157;Q5E995	K02183+K02991
ko00920	Sulfur metabolism	Metabolism	Energy metabolism	1/81 1.23%	7/1210 0.58%	0.385082	0.788998	1	1	F1MKF8	K22470
ko01040	Biosynthesis of unsaturated fatty acids	Metabolism	Lipid metabolism	1/81 1.23%	7/1210 0.58%	0.385082	0.788998	1	1	Q3ZC41	K07513
ko04213	Longevity regulating pathway - multiple species	Organismal Systems	Aging	1/81 1.23%	7/1210 0.58%	0.385082	0.788998	1	1	P00432	K03781
ko04924	Renin secretion	Organismal Systems	Endocrine system	1/81 1.23%	7/1210 0.58%	0.385082	0.788998	1	1	P62157	K02183
ko04925	Aldosterone synthesis and secretion	Organismal Systems	Endocrine system	1/81 1.23%	7/1210 0.58%	0.385082	0.788998	1	1	P62157	K02183
ko04022	cGMP-PKG signaling pathway	Environmental Information Processing	Signal transduction	2/81 2.47%	20/1210 1.65%	0.391776	0.788998	2	2	P62157;Q8SQH5	K02183+K05863
ko05034	Alcoholism	Human Diseases	Substance dependence	2/81 2.47%	20/1210 1.65%	0.391776	0.788998	2	2	P62157;P62808	K02183+K11252
ko05017	Spinocerebellar ataxia	Human Diseases	Neurodegenerative disease	3/81 3.7%	34/1210 2.81%	0.400902	0.788998	3	3	Q3T0Y5;Q3T108;Q8SQH5	K02726+K02736+K05863
ko04068	FoxO signaling pathway	Environmental Information Processing	Signal transduction	1/81 1.23%	8/1210 0.66%	0.426485	0.788998	1	1	P00432	K03781
ko04940	Type I diabetes mellitus	Human Diseases	Endocrine and metabolic disease	1/81 1.23%	8/1210 0.66%	0.426485	0.788998	1	1	F1MUZ9	K04077
ko00670	One carbon pool by folate	Metabolism	Metabolism of cofactors and vitamins	1/81 1.23%	8/1210 0.66%	0.426485	0.788998	1	1	A0A3Q1M478	K00288
ko04211	Longevity regulating pathway	Organismal Systems	Aging	1/81 1.23%	8/1210 0.66%	0.426485	0.788998	1	1	P00432	K03781
ko04713	Circadian entrainment	Organismal Systems	Environmental adaptation	1/81 1.23%	8/1210 0.66%	0.426485	0.788998	1	1	P62157	K02183
ko04750	Inflammatory mediator regulation of TRP channels	Organismal Systems	Sensory system	1/81 1.23%	8/1210 0.66%	0.426485	0.788998	1	1	P62157	K02183
ko00480	Glutathione metabolism	Metabolism	Metabolism of other amino acids	2/81 2.47%	23/1210 1.9%	0.463084	0.81952	2	2	A0A3Q1MN33;O77834	K11204+K11188
ko04915	Estrogen signaling pathway	Organismal Systems	Endocrine system	2/81 2.47%	23/1210 1.9%	0.463084	0.81952	2	2	P62157;Q95M18	K02183+K09487
ko04916	Melanogenesis	Organismal Systems	Endocrine system	1/81 1.23%	9/1210 0.74%	0.465133	0.81952	1	1	P62157	K02183
ko04971	Gastric acid secretion	Organismal Systems	Digestive system	1/81 1.23%	9/1210 0.74%	0.465133	0.81952	1	1	P62157	K02183
ko00230	Purine metabolism	Metabolism	Nucleotide metabolism	2/81 2.47%	24/1210 1.98%	0.485783	0.824599	2	2	A0A3Q1LTP0;P08166	K00856+K00939
ko05417	Lipid and atherosclerosis	Human Diseases	Cardiovascular disease	3/81 3.7%	39/1210 3.22%	0.491875	0.824599	3	3	F1MUZ9;P62157;Q95M18	K04077+K02183+K09487
ko03015	mRNA surveillance pathway	Genetic Information Processing	Translation	1/81 1.23%	10/1210 0.83%	0.501207	0.824599	1	1	Q28009	K13098
ko04934	Cushing syndrome	Human Diseases	Endocrine and metabolic disease	1/81 1.23%	10/1210 0.83%	0.501207	0.824599	1	1	Q148D3	K01679
ko04921	Oxytocin signaling pathway	Organismal Systems	Endocrine system	1/81 1.23%	10/1210 0.83%	0.501207	0.824599	1	1	P62157	K02183
ko05200	Pathways in cancer	Human Diseases	Cancer: overview	4/81 4.94%	56/1210 4.63%	0.524815	0.824599	4	4	A0A3Q1MK02;P62157;Q148D3;Q95M18	K00355+K02183+K01679+K09487
ko03050	Proteasome	Genetic Information Processing	Folding, sorting and degradation	2/81 2.47%	26/1210 2.15%	0.529385	0.824599	2	2	Q3T0Y5;Q3T108	K02726+K02736
ko04114	Oocyte meiosis	Cellular Processes	Cell growth and death	1/81 1.23%	11/1210 0.91%	0.534875	0.824599	1	1	P62157	K02183
ko04150	mTOR signaling pathway	Environmental Information Processing	Signal transduction	1/81 1.23%	11/1210 0.91%	0.534875	0.824599	1	1	Q5E995	K02991
ko00140	Steroid hormone biosynthesis	Metabolism	Lipid metabolism	1/81 1.23%	11/1210 0.91%	0.534875	0.824599	1	1	P05980	K04119
ko00240	Pyrimidine metabolism	Metabolism	Nucleotide metabolism	1/81 1.23%	11/1210 0.91%	0.534875	0.824599	1	1	Q28007	K00207
ko04975	Fat digestion and absorption	Organismal Systems	Digestive system	1/81 1.23%	11/1210 0.91%	0.534875	0.824599	1	1	P12344	K14455
ko04020	Calcium signaling pathway	Environmental Information Processing	Signal transduction	2/81 2.47%	27/1210 2.23%	0.550247	0.829822	2	2	P62157;Q8SQH5	K02183+K05863
ko05215	Prostate cancer	Human Diseases	Cancer: specific types	1/81 1.23%	12/1210 0.99%	0.566297	0.829822	1	1	Q95M18	K09487
ko00830	Retinol metabolism	Metabolism	Metabolism of cofactors and vitamins	1/81 1.23%	12/1210 0.99%	0.566297	0.829822	1	1	P48644	K07249
ko04270	Vascular smooth muscle contraction	Organismal Systems	Circulatory system	1/81 1.23%	12/1210 0.99%	0.566297	0.829822	1	1	P62157	K02183
ko04722	Neurotrophin signaling pathway	Organismal Systems	Nervous system	1/81 1.23%	12/1210 0.99%	0.566297	0.829822	1	1	P62157	K02183
ko05152	Tuberculosis	Human Diseases	Infectious disease: bacterial	3/81 3.7%	45/1210 3.72%	0.591565	0.839542	3	3	F1MUZ9;P62157;Q3ZCH0	K04077+K02183+K04043
ko05211	Renal cell carcinoma	Human Diseases	Cancer: specific types	1/81 1.23%	13/1210 1.07%	0.595621	0.839542	1	1	Q148D3	K01679
ko00590	Arachidonic acid metabolism	Metabolism	Lipid metabolism	1/81 1.23%	13/1210 1.07%	0.595621	0.839542	1	1	P05980	K04119
ko04728	Dopaminergic synapse	Organismal Systems	Nervous system	1/81 1.23%	13/1210 1.07%	0.595621	0.839542	1	1	P62157	K02183
ko04080	Neuroactive ligand-receptor interaction	Environmental Information Processing	Signaling molecules and interaction	1/81 1.23%	14/1210 1.16%	0.622985	0.861699	1	1	Q17QC0	K17278
ko05164	Influenza A	Human Diseases	Infectious disease: viral	1/81 1.23%	14/1210 1.16%	0.622985	0.861699	1	1	Q8SQH5	K05863
ko00513	Various types of N-glycan biosynthesis	Metabolism	Glycan biosynthesis and metabolism	1/81 1.23%	15/1210 1.24%	0.648519	0.872866	1	1	A6QPY0	K12670
ko04918	Thyroid hormone synthesis	Organismal Systems	Endocrine system	1/81 1.23%	15/1210 1.24%	0.648519	0.872866	1	1	Q95M18	K09487
ko03320	PPAR signaling pathway	Organismal Systems	Endocrine system	2/81 2.47%	33/1210 2.73%	0.66173	0.872866	2	2	Q0IID9;Q3ZC41	K00864+K07513
ko04024	cAMP signaling pathway	Environmental Information Processing	Signal transduction	1/81 1.23%	16/1210 1.32%	0.672343	0.872866	1	1	P62157	K02183
ko00980	Metabolism of xenobiotics by cytochrome P450	Metabolism	Xenobiotics biodegradation and metabolism	1/81 1.23%	16/1210 1.32%	0.672343	0.872866	1	1	Q1JPA0	K00129
ko04261	Adrenergic signaling in cardiomyocytes	Organismal Systems	Circulatory system	1/81 1.23%	16/1210 1.32%	0.672343	0.872866	1	1	P62157	K02183
ko04723	Retrograde endocannabinoid signaling	Organismal Systems	Nervous system	1/81 1.23%	16/1210 1.32%	0.672343	0.872866	1	1	Q01321	K03948
ko00510	N-Glycan biosynthesis	Metabolism	Glycan biosynthesis and metabolism	1/81 1.23%	17/1210 1.4%	0.694571	0.886177	1	1	A6QPY0	K12670
ko00982	Drug metabolism - cytochrome P450	Metabolism	Xenobiotics biodegradation and metabolism	1/81 1.23%	17/1210 1.4%	0.694571	0.886177	1	1	Q1JPA0	K00129
ko05134	Legionellosis	Human Diseases	Infectious disease: bacterial	1/81 1.23%	18/1210 1.49%	0.715308	0.889627	1	1	F1MUZ9	K04077
ko05225	Hepatocellular carcinoma	Human Diseases	Cancer: specific types	1/81 1.23%	18/1210 1.49%	0.715308	0.889627	1	1	A0A3Q1MK02	K00355
ko04922	Glucagon signaling pathway	Organismal Systems	Endocrine system	1/81 1.23%	18/1210 1.49%	0.715308	0.889627	1	1	P62157	K02183
ko04216	Ferroptosis	Cellular Processes	Cell growth and death	1/81 1.23%	19/1210 1.57%	0.734654	0.898585	1	1	A0A3Q1MN33	K11204
ko04657	IL-17 signaling pathway	Organismal Systems	Immune system	1/81 1.23%	19/1210 1.57%	0.734654	0.898585	1	1	Q95M18	K09487
ko05207	Chemical carcinogenesis - receptor activation	Human Diseases	Cancer: overview	1/81 1.23%	20/1210 1.65%	0.7527	0.910401	1	1	Q95M18	K09487
ko04066	HIF-1 signaling pathway	Environmental Information Processing	Signal transduction	1/81 1.23%	21/1210 1.74%	0.769533	0.910401	1	1	Q5E995	K02991
ko05166	Human T-cell leukemia virus 1 infection	Human Diseases	Infectious disease: viral	1/81 1.23%	21/1210 1.74%	0.769533	0.910401	1	1	Q8SQH5	K05863
ko05167	Kaposi sarcoma-associated herpesvirus infection	Human Diseases	Infectious disease: viral	1/81 1.23%	21/1210 1.74%	0.769533	0.910401	1	1	P62157	K02183
ko05205	Proteoglycans in cancer	Human Diseases	Cancer: overview	2/81 2.47%	41/1210 3.39%	0.775071	0.910401	2	2	Q32LP2;Q5E995	K05762+K02991
ko05206	MicroRNAs in cancer	Human Diseases	Cancer: overview	1/81 1.23%	23/1210 1.9%	0.799877	0.917688	1	1	Q32LP2	K05762
ko00260	Glycine, serine and threonine metabolism	Metabolism	Amino acid metabolism	1/81 1.23%	23/1210 1.9%	0.799877	0.917688	1	1	Q2KJC9	K14085
ko04970	Salivary secretion	Organismal Systems	Digestive system	1/81 1.23%	23/1210 1.9%	0.799877	0.917688	1	1	P62157	K02183
ko05133	Pertussis	Human Diseases	Infectious disease: bacterial	1/81 1.23%	24/1210 1.98%	0.813533	0.919456	1	1	P62157	K02183
ko05202	Transcriptional misregulation in cancer	Human Diseases	Cancer: overview	1/81 1.23%	25/1210 2.07%	0.826268	0.919456	1	1	Q28009	K13098
ko00640	Propanoate metabolism	Metabolism	Carbohydrate metabolism	1/81 1.23%	25/1210 2.07%	0.826268	0.919456	1	1	Q07536	K00140
ko00983	Drug metabolism - other enzymes	Metabolism	Xenobiotics biodegradation and metabolism	1/81 1.23%	25/1210 2.07%	0.826268	0.919456	1	1	Q28007	K00207
ko03040	Spliceosome	Genetic Information Processing	Transcription	1/81 1.23%	26/1210 2.15%	0.838144	0.924147	1	1	Q28009	K13098
ko04613	Neutrophil extracellular trap formation	Organismal Systems	Immune system	2/81 2.47%	48/1210 3.97%	0.845872	0.924147	2	2	P62808;Q8SQH5	K11252+K05863
ko04217	Necroptosis	Cellular Processes	Cell growth and death	1/81 1.23%	27/1210 2.23%	0.849216	0.924147	1	1	Q8SQH5	K05863
ko04014	Ras signaling pathway	Environmental Information Processing	Signal transduction	1/81 1.23%	29/1210 2.4%	0.869166	0.925443	1	1	P62157	K02183
ko05170	Human immunodeficiency virus 1 infection	Human Diseases	Infectious disease: viral	1/81 1.23%	29/1210 2.4%	0.869166	0.925443	1	1	P62157	K02183
ko01212	Fatty acid metabolism	Metabolism	Global and overview maps	1/81 1.23%	29/1210 2.4%	0.869166	0.925443	1	1	Q3ZC41	K07513
ko04015	Rap1 signaling pathway	Environmental Information Processing	Signal transduction	1/81 1.23%	30/1210 2.48%	0.878139	0.928319	1	1	P62157	K02183
ko05163	Human cytomegalovirus infection	Human Diseases	Infectious disease: viral	1/81 1.23%	32/1210 2.64%	0.894302	0.933386	1	1	P62157	K02183
ko04810	Regulation of actin cytoskeleton	Cellular Processes	Cell motility	2/81 2.47%	56/1210 4.63%	0.901852	0.933386	2	2	F1MTR1;Q32LP2	K05767+K05762
ko04151	PI3K-Akt signaling pathway	Environmental Information Processing	Signal transduction	2/81 2.47%	56/1210 4.63%	0.901852	0.933386	2	2	Q5E995;Q95M18	K02991+K09487
ko04530	Tight junction	Cellular Processes	Cellular community - eukaryotes	1/81 1.23%	36/1210 2.98%	0.92054	0.942257	1	1	Q32LP2	K05762
ko05132	Salmonella infection	Human Diseases	Infectious disease: bacterial	2/81 2.47%	61/1210 5.04%	0.926633	0.942257	2	2	Q3T169;Q95M18	K02985+K09487
ko05203	Viral carcinogenesis	Human Diseases	Cancer: overview	1/81 1.23%	38/1210 3.14%	0.931131	0.942257	1	1	P62808	K11252
ko05322	Systemic lupus erythematosus	Human Diseases	Immune disease	1/81 1.23%	39/1210 3.22%	0.93589	0.942257	1	1	P62808	K11252
ko05146	Amoebiasis	Human Diseases	Infectious disease: parasitic	1/81 1.23%	42/1210 3.47%	0.948305	0.948305	1	1	Q5E947	K13279
